# Supplementary material for: Transcriptome- and proteome-wide association studies nominate determinants of kidney function and damage
Source: Genome Biol. 2023 Jun 26;24:150. doi: 10.1186/s13059-023-02993-y (PMC10291807; doi:10.1186/s13059-023-02993-y)
Supplement: Supplementary file 1 — Additional file 1. Supplementary tables listing the results for TWAS, colocalization analyses, PWAS, conditional analysis, prospective analysis and the pharmacological annotation of identified targets. [file 13059_2023_2993_MOESM1_ESM.xlsx]

## Sheet: Table legend
Table legend
Table S1	TWAS of eGFRcr, eGFRcys, BUN and ACR for all transcripts with imputation models for kidney tubule, kidney cortex, liver and whole blood.
Table S2	Individual colocalization analyses for eQTLs, pQTLs and kidney function GWAS.
Table S3	PWAS of eGFRcr, eGFRcys, BUN and ACR for all SOMAmers with imputation models.
Table S4	Conditional analysis of regions with positive colocalization.
Table S5	Cox proportional hazards models of activin subunits and end-stage kidney disease in the AASK study.
Table S6	Pharmacological annotation for TWAS / PWAS targets with colocalization support.

## Sheet: Tab. S1
Table S1: TWAS of eGFRcr, eGFRcys, BUN and ACR for all transcripts with imputation models for kidney tubule, kidney cortex, liver and whole blood.
Warning: Excel limits the filter elements to the first 10,000 unique entries from the top. Hence, when selecting gene symbols or IDs through the Excel filter option not all analysed genes are displayed.
Trait	Tissue	Gene ID	Gene symbol	Chromosome	P0 (gene start)	P1 (gene end)	Number of SNPs in prediction model	R2 for prediction model	P-value for prediction model association with transcript	TWAS Effect size estimate GWAS unit per gene expression unit*	TWAS Standard error	TWAS Confidence interval	TWAS Z-score	Concordant effect directions (higher expression = higher trait levels)	TWAS P-value	Bonferroni significant	Number of independent associations of the trait GWAS	Number of independent associations of the gene expression GWAS	colocalization of independent hits (posterior probability>0.8)
eGFRcys	Whole Blood	ENSG00000101439.8	CST3	20	23626706	23638473	2	0.093	4.7e-16	-0.9	0.008306	(-0.9158, -0.8832)	-105	FALSE	0	TRUE	8	<=1	TRUE
eGFRcys	Tubule	ENSG00000173335.4	CST9	20	23602410	23605876	31	0.25	4.6e-09	0.0786	0.000813	(0.077, 0.0802)	92.5384	TRUE	0	TRUE	8	<=1	TRUE
eGFRcr	Liver	ENSG00000171763.18	SPATA5L1	15	45402336	45421415	7	0.035	0.004	-0.0982	0.003152	(-0.1044, -0.092)	-32.1	FALSE	1.31e-225	TRUE	3	<=1	TRUE
eGFRcr	Whole Blood	ENSG00000171763.18	SPATA5L1	15	45402336	45421415	12	0.37	2.7e-68	-0.023	0.000741	(-0.0245, -0.0215)	-31.965	FALSE	3.34e-224	TRUE	3	<=1	TRUE
eGFRcr	Tubule	ENSG00000171763.13	SPATA5L1	15	45402336	45421415	24	0.28	1.9e-10	-0.0154	0.000497	(-0.0164, -0.0144)	-31.9	FALSE	5.77e-223	TRUE	3	<=1	FALSE
eGFRcr	Whole Blood	ENSG00000171766.15	GATM	15	45361124	45402327	4	0.11	3e-18	0.0534	0.00171	(0.0501, 0.0568)	31.8461	TRUE	1.49e-222	TRUE	3	<=1	FALSE
eGFRcr	Liver	ENSG00000259433.2	ENSG00000259433	15	45330209	45332634	8	0.17	4.1e-10	0.122	0.003739	(0.1144, 0.129)	30.3	TRUE	5.79e-202	TRUE	3	<=1	TRUE
eGFRcr	Kidney Cortex	ENSG00000259520.5	SLC28A2-AS1	15	45251580	45279251	31	0.14	0.00065	0.0233	0.000774	(0.0218, 0.0249)	29.7032	TRUE	6.97e-194	TRUE	3	<=1	FALSE
eGFRcr	Tubule	ENSG00000153071.10	DAB2	5	39371675	39462300	27	0.13	2.7e-05	-0.0124	0.000525	(-0.0134, -0.0114)	-23.4932	FALSE	4.78e-122	TRUE	3	<=1	TRUE
eGFRcr	Liver	ENSG00000138771.14	SHROOM3	4	76435229	76783253	8	0.11	4.6e-07	0.0617	0.002878	(0.0561, 0.0674)	20.6897	TRUE	4.29e-95	TRUE	<=1	<=1	FALSE
eGFRcr	Tubule	ENSG00000108306.7	FBXL20	17	39252663	39402523	38	0.081	0.00089	-0.0153	0.00078	(-0.0168, -0.0138)	-19.8063	FALSE	2.63e-87	TRUE	3	<=1	FALSE
eGFRcr	Liver	ENSG00000259520.5	SLC28A2-AS1	15	45251580	45279251	7	0.08	2.1e-05	0.0656	0.003197	(0.0593, 0.0719)	19.7	TRUE	1.14e-86	TRUE	3	<=1	FALSE
eGFRcr	Liver	ENSG00000163016.9	ALMS1P1	2	73641083	73697509	1	-0.0034	0.59	0.197	0.0115	(0.1744, 0.2193)	19.6667	TRUE	4.16e-86	TRUE	<=1	<=1	FALSE
eGFRcys	Whole Blood	ENSG00000125812.15	GZF1	20	23362182	23373062	4	-0.0011	0.62	-0.128	0.00737	(-0.1427, -0.1138)	-17.2	FALSE	2.97e-66	TRUE	14	<=1	FALSE
eGFRcr	Tubule	ENSG00000115216.9	NRBP1	2	27427790	27442259	14	0.093	0.0004	0.0145	0.000836	(0.0128, 0.0161)	16.9137	TRUE	3.57e-64	TRUE	2	<=1	FALSE
eGFRcr	Kidney Cortex	ENSG00000267280.5	TBX2-AS1	17	61393456	61411555	5	0.21	3.8e-05	-0.0139	0.001015	(-0.0159, -0.0119)	-16.5068	FALSE	3.28e-61	TRUE	<=1	<=1	FALSE
eGFRcr	Kidney Cortex	ENSG00000153071.14	DAB2	5	39371675	39462300	3	-0.0044	0.41	-0.0978	0.005531	(-0.1086, -0.087)	-16.3409	FALSE	5.05e-60	TRUE	3	<=1	FALSE
eGFRcr	Liver	ENSG00000201967.1	RN7SKP22	19	32862800	32863092	1	0.068	8.9e-05	-0.157	0.011422	(-0.1794, -0.1346)	-16.3333	FALSE	5.72e-60	TRUE	3	<=1	FALSE
eGFRcr	Tubule	ENSG00000189157.9	FAM47E	4	76214040	76283783	26	0.076	0.0013	0.00896	0.000541	(0.0079, 0.01)	15.9893	TRUE	1.52e-57	TRUE	<=1	<=1	FALSE
eGFRcys	Liver	ENSG00000138771.14	SHROOM3	4	76435229	76783253	8	0.11	4.6e-07	0.0792	0.004878	(0.0697, 0.0888)	15.9687	TRUE	2.11e-57	TRUE	2	<=1	FALSE
eGFRcr	Tubule	ENSG00000114126.13	TFDP2	3	141944428	142149544	25	0.13	2.5e-05	0.00813	0.000533	(0.0071, 0.0092)	15.437	TRUE	9.22e-54	TRUE	2	<=1	FALSE
eGFRcys	Whole Blood	ENSG00000132661.3	NXT1	20	23350791	23354771	2	0.00015	0.3	-0.28	0.017585	(-0.3141, -0.2451)	-15.4	FALSE	3.3e-53	TRUE	13	<=1	FALSE
eGFRcr	Liver	ENSG00000198670.11	LPA	6	160531483	160664259	15	0.19	2e-11	-0.0294	0.001994	(-0.0333, -0.0255)	-15.3	FALSE	8.48e-53	TRUE	5	<=1	TRUE
eGFRcr	Liver	ENSG00000116127.17	ALMS1	2	73385758	73625166	2	0.0082	0.1	0.035	0.00236	(0.0304, 0.0397)	15.1832	TRUE	4.57e-52	TRUE	<=1	<=1	FALSE
eGFRcr	Whole Blood	ENSG00000116127.17	ALMS1	2	73385758	73625166	1	0.12	1.6e-20	0.125	0.00852	(0.1086, 0.142)	15	TRUE	7.34e-51	TRUE	<=1	<=1	FALSE
eGFRcr	Liver	ENSG00000260201.2	ENSG00000260201	16	20580999	20586640	5	0.11	6e-07	-0.0485	0.003394	(-0.0551, -0.0418)	-14.5	FALSE	9.74e-48	TRUE	5	<=1	FALSE
eGFRcr	Liver	ENSG00000189157.13	FAM47E	4	76214040	76283783	6	0.3	1.7e-17	0.0256	0.001742	(0.0222, 0.029)	14.1676	TRUE	1.45e-45	TRUE	<=1	<=1	FALSE
eGFRcys	Tubule	ENSG00000189157.9	FAM47E	4	76214040	76283783	26	0.076	0.0013	0.0131	0.000915	(0.0113, 0.0149)	14.0147	TRUE	1.27e-44	TRUE	2	<=1	TRUE
eGFRcr	Kidney Cortex	ENSG00000143374.16	TARS2	1	150487364	150507609	5	-0.006	0.45	-0.0165	0.00133	(-0.0191, -0.0139)	-13.4537	FALSE	2.93e-41	TRUE	2	<=1	FALSE
eGFRcr	Kidney Cortex	ENSG00000204872.4	NAT8B	2	73700576	73701340	2	0.11	0.0031	0.176	0.012465	(0.1516, 0.2005)	13.4216	TRUE	4.52e-41	TRUE	<=1	<=1	FALSE
eGFRcr	Kidney Cortex	ENSG00000273245.1	ENSG00000273245	2	73750256	73750786	5	0.065	0.017	0.0865	0.006345	(0.0741, 0.099)	13.1381	TRUE	1.99e-39	TRUE	<=1	<=1	FALSE
eGFRcys	Tubule	ENSG00000204301.5	NOTCH4	6	32194843	32224067	21	0.066	0.0025	0.0172	0.001448	(0.0144, 0.02)	13.1248	TRUE	2.37e-39	TRUE	2	<=1	FALSE
eGFRcr	Whole Blood	ENSG00000273245.1	ENSG00000273245	2	73750256	73750786	2	0.079	7.8e-14	0.514	0.0378	(0.4398, 0.588)	13.1	TRUE	3.07e-39	TRUE	<=1	<=1	FALSE
eGFRcr	Liver	ENSG00000084734.8	GCKR	2	27496839	27523684	1	0.0058	0.14	-0.0257	0.00233	(-0.0302, -0.0211)	-13	FALSE	1.22e-38	TRUE	2	<=1	FALSE
eGFRcr	Liver	ENSG00000143028.8	SYPL2	1	109466546	109482134	21	0.51	8.2e-34	-0.0111	0.000901	(-0.0128, -0.0093)	-12.9502	FALSE	2.34e-38	TRUE	3	<=1	TRUE
eGFRcys	Whole Blood	ENSG00000138439.11	FAM117B	2	202634969	202769757	4	0.27	1.1e-48	0.055	0.00425	(0.0466, 0.0633)	12.9049	TRUE	4.22e-38	TRUE	2	<=1	TRUE
eGFRcr	Liver	ENSG00000144034.14	TPRKB	2	73729104	73737400	5	-0.0017	0.42	-0.0311	0.00233	(-0.0357, -0.0266)	-12.8649	FALSE	7.1e-38	TRUE	<=1	<=1	FALSE
eGFRcr	Kidney Cortex	ENSG00000069849.10	ATP1B3	3	141876124	141926549	6	0.11	0.0026	-0.045	0.003396	(-0.0517, -0.0384)	-12.8262	FALSE	1.17e-37	TRUE	2	<=1	FALSE
eGFRcr	Kidney Cortex	ENSG00000259433.2	ENSG00000259433	15	45330209	45332634	22	0.15	0.00044	0.053	0.003923	(0.0453, 0.0607)	12.7934	TRUE	1.78e-37	TRUE	3	<=1	FALSE
eGFRcr	Liver	ENSG00000169752.16	NRG4	15	75935969	76059795	2	0.016	0.04	0.0349	0.002489	(0.03, 0.0398)	12.6	TRUE	1.12e-36	TRUE	4	<=1	FALSE
eGFRcys	Liver	ENSG00000258099.1	ATXN2-AS	12	111599498	111600256	1	0.036	0.0034	0.24	0.0191	(0.2025, 0.2775)	12.4	TRUE	2.61e-35	TRUE	2	<=1	FALSE
eGFRcys	Liver	ENSG00000189157.13	FAM47E	4	76214040	76283783	6	0.3	1.7e-17	0.0372	0.002939	(0.0314, 0.043)	12.3733	TRUE	3.65e-35	TRUE	2	<=1	FALSE
eGFRcr	Tubule	ENSG00000161395.8	PGAP3	17	39671122	39696797	13	0.51	1.7e-20	0.00415	0.000339	(0.0035, 0.0048)	12.3448	TRUE	5.2e-35	TRUE	3	<=1	FALSE
eGFRcr	Whole Blood	ENSG00000163131.10	CTSS	1	150730188	150765792	7	0.073	6.4e-13	-0.0362	0.00342	(-0.0429, -0.0295)	-12.2	FALSE	2.64e-34	TRUE	<=1	<=1	FALSE
eGFRcr	Tubule	ENSG00000010379.11	SLC6A13	12	220621	262873	11	0.075	0.0014	0.00761	0.000605	(0.0064, 0.0088)	12.0922	TRUE	1.16e-33	TRUE	<=1	<=1	TRUE
eGFRcys	Tubule	ENSG00000128604.14	IRF5	7	128937457	128950038	9	0.27	4.7e-10	-0.0108	0.000858	(-0.0125, -0.0092)	-11.9267	FALSE	8.59e-33	TRUE	<=1	<=1	TRUE
eGFRcr	Tubule	ENSG00000138769.6	CDKL2	4	75576496	75630716	32	0.23	1.6e-08	0.00601	0.000527	(0.005, 0.007)	11.9252	TRUE	8.74e-33	TRUE	<=1	<=1	FALSE
BUN	Whole Blood	ENSG00000246203.2	ENSG00000246203	1	155614726	155660245	2	-0.00041	0.39	1.4	0.12634	(1.1486, 1.6438)	11.9095	TRUE	1.06e-32	TRUE	<=1	<=1	FALSE
eGFRcr	Whole Blood	ENSG00000169371.13	SNUPN	15	75598083	75626469	4	0.15	8.8e-25	-0.0292	0.00253	(-0.0341, -0.0242)	-11.9046	FALSE	1.12e-32	TRUE	4	<=1	FALSE
eGFRcys	Liver	ENSG00000169752.16	NRG4	15	75935969	76059795	2	0.016	0.04	0.0498	0.00417	(0.0416, 0.058)	11.9	TRUE	1.16e-32	TRUE	2	<=1	TRUE
eGFRcr	Liver	ENSG00000101460.12	MAP1LC3A	20	34546854	34560345	5	0.13	7e-08	-0.022158	0.001767	(-0.0256, -0.0187)	-11.8268	FALSE	2.84e-32	TRUE	<=1	<=1	FALSE
eGFRcr	Whole Blood	ENSG00000140400.16	MAN2C1	15	75355207	75368612	10	0.65	2.4e-154	-0.0109	0.000972	(-0.0128, -0.009)	-11.7784	FALSE	5.04e-32	TRUE	2	<=1	FALSE
eGFRcr	Whole Blood	ENSG00000143382.14	ADAMTSL4	1	150549369	150560937	5	0.2	6.5e-35	0.0311	0.00302	(0.0252, 0.0371)	11.6	TRUE	2.63e-31	TRUE	2	<=1	FALSE
eGFRcys	Whole Blood	ENSG00000203791.14	EEF1AKMT2	10	124748149	124791887	4	0.096	1.6e-16	0.0428	0.003885	(0.0352, 0.0504)	11.5984	TRUE	4.2e-31	TRUE	<=1	<=1	FALSE
eGFRcr	Whole Blood	ENSG00000118804.8	STBD1	4	76306026	76311599	6	0.05	2.8e-09	-0.0364	0.00302	(-0.0423, -0.0305)	-11.5922	FALSE	4.52e-31	TRUE	<=1	<=1	FALSE
eGFRcr	Tubule	ENSG00000144034.10	TPRKB	2	73729104	73737400	16	0.026	0.044	-0.0104	0.000892	(-0.0122, -0.0087)	-11.5576	FALSE	6.75e-31	TRUE	<=1	<=1	FALSE
eGFRcys	Kidney Cortex	ENSG00000248290.1	TNXA	6	32008614	32012472	7	0.043	0.045	0.157	0.017966	(0.1218, 0.1923)	11.5238	TRUE	1e-30	TRUE	2	<=1	FALSE
eGFRcr	Liver	ENSG00000169371.13	SNUPN	15	75598083	75626469	3	-0.00058	0.35	-0.0614	0.005711	(-0.0726, -0.0502)	-11.5	FALSE	1.92e-30	TRUE	4	<=1	FALSE
eGFRcys	Liver	ENSG00000233627.2	C4A-AS1	6	31999976	32003521	6	-0.0048	0.91	0.888	0.102068	(0.6876, 1.0877)	11.4286	TRUE	3.01e-30	TRUE	2	<=1	FALSE
eGFRcys	Whole Blood	ENSG00000240053.8	LY6G5B	6	31670167	31673776	1	0.18	1.8e-31	-2.87	0.33	(-3.5155, -2.2207)	-11.4286	FALSE	3.01e-30	TRUE	4	<=1	FALSE
eGFRcys	Whole Blood	ENSG00000224389.8	C4B	6	32014795	32035418	8	0.21	2.3e-35	-0.0445	0.00491	(-0.0542, -0.0349)	-11.388	FALSE	4.8e-30	TRUE	2	<=1	FALSE
BUN	Whole Blood	ENSG00000231064.7	THBS3-AS1	1	155195004	155205495	1	0.07	2.1e-12	-0.302	0.02734	(-0.3552, -0.248)	-11.3333	FALSE	8.97e-30	TRUE	<=1	<=1	TRUE
eGFRcr	Liver	ENSG00000135211.5	TMEM60	7	77793728	77798434	6	0.067	0.0001	0.0258	0.002233	(0.0214, 0.0302)	11.2736	TRUE	1.77e-29	TRUE	2	<=1	TRUE
eGFRcr	Liver	ENSG00000134243.11	SORT1	1	109309568	109397918	5	0.56	9.2e-39	-0.00524	0.00053	(-0.0063, -0.0042)	-11.2405	FALSE	2.58e-29	TRUE	3	<=1	TRUE
eGFRcys	Whole Blood	ENSG00000279164.1	ENSG00000279164	20	23148086	23149939	16	0.16	5.1e-28	-0.0182	0.001625	(-0.0214, -0.015)	-11.2	FALSE	2.59e-29	TRUE	11	<=1	FALSE
eGFRcys	Whole Blood	ENSG00000128604.19	IRF5	7	128937457	128950038	5	0.45	1.5e-89	-0.0327	0.002727	(-0.038, -0.0273)	-11.2258	FALSE	3.05e-29	TRUE	<=1	<=1	FALSE
BUN	Whole Blood	ENSG00000236263.1	ENSG00000236263	1	155211151	155213819	1	0.074	4.1e-13	-0.234	0.02109	(-0.2752, -0.1925)	-11.2222	FALSE	3.17e-29	TRUE	<=1	<=1	TRUE
eGFRcr	Liver	ENSG00000157992.12	KRTCAP3	2	27442366	27446481	2	0.012	0.064	-0.0621	0.00554	(-0.073, -0.0512)	-11.1574	FALSE	6.59e-29	TRUE	2	<=1	FALSE
eGFRcys	Liver	ENSG00000261054.1	ENSG00000261054	15	99128832	99131806	2	-0.0037	0.62	0.115	0.01063	(0.0942, 0.1359)	11.2	TRUE	6.64e-29	TRUE	<=1	<=1	FALSE
BUN	Whole Blood	ENSG00000185499.16	MUC1	1	155185824	155192916	5	0.089	1.8e-15	-0.0934	0.0083	(-0.1097, -0.0771)	-10.9449	FALSE	7.03e-28	TRUE	<=1	<=1	TRUE
eGFRcr	Tubule	ENSG00000204301.5	NOTCH4	6	32194843	32224067	21	0.066	0.0025	0.00831	0.000866	(0.0066, 0.01)	10.9109	TRUE	1.02e-27	TRUE	2	<=1	FALSE
eGFRcr	Liver	ENSG00000143126.7	CELSR2	1	109249539	109275751	9	0.44	3.2e-28	-0.00658	0.000673	(-0.0079, -0.0053)	-10.8865	FALSE	1.34e-27	TRUE	3	<=1	TRUE
eGFRcr	Whole Blood	ENSG00000021488.12	SLC7A9	19	32830509	32869767	7	0.072	9e-13	0.0416	0.004125	(0.0335, 0.0497)	10.8793	TRUE	1.45e-27	TRUE	3	<=1	TRUE
eGFRcr	Liver	ENSG00000134222.16	PSRC1	1	109279556	109283186	8	0.46	4.6e-29	-0.00596	0.000621	(-0.0072, -0.0047)	-10.8021	FALSE	3.36e-27	TRUE	3	<=1	TRUE
eGFRcr	Liver	ENSG00000141738.13	GRB7	17	39737927	39747291	3	-0.0027	0.51	-0.0581	0.005573	(-0.069, -0.0471)	-10.7406	FALSE	6.56e-27	TRUE	3	<=1	FALSE
eGFRcr	Whole Blood	ENSG00000011105.12	TSPAN9	12	3077355	3286564	2	-0.00044	0.4	-0.107	0.00943	(-0.1256, -0.0886)	-10.7	FALSE	1.62e-26	TRUE	4	<=1	FALSE
BUN	Tubule	ENSG00000169231.9	THBS3	1	155195588	155209051	11	0.033	0.027	-0.0487	0.004612	(-0.0577, -0.0396)	-10.6488	FALSE	1.77e-26	TRUE	<=1	<=1	TRUE
eGFRcr	Whole Blood	ENSG00000114739.13	ACVR2B	3	38453890	38493142	3	0.075	3.3e-13	0.0459	0.004305	(0.0375, 0.0544)	10.6433	TRUE	1.87e-26	TRUE	<=1	<=1	FALSE
eGFRcr	Kidney Cortex	ENSG00000140400.16	MAN2C1	15	75355207	75368612	9	0.23	1.2e-05	-0.0134	0.001277	(-0.0159, -0.0109)	-10.6256	FALSE	2.26e-26	TRUE	2	<=1	FALSE
BUN	Tubule	ENSG00000185499.12	MUC1	1	155185824	155192916	66	0.22	2.9e-08	-0.0117	0.001139	(-0.0139, -0.0094)	-10.5835	FALSE	3.56e-26	TRUE	<=1	<=1	TRUE
eGFRcr	Liver	ENSG00000273972.1	ENSG00000273972	15	45702640	45703183	7	0.12	2.9e-07	0.047	0.004643	(0.0379, 0.0561)	10.5	TRUE	1.01e-25	TRUE	4	<=1	FALSE
BUN	Whole Blood	ENSG00000169231.13	THBS3	1	155195588	155209051	6	0.34	6.5e-63	-0.203	0.01959	(-0.2418, -0.165)	-10.4797	FALSE	1.07e-25	TRUE	<=1	<=1	TRUE
eGFRcr	Whole Blood	ENSG00000203791.14	EEF1AKMT2	10	124748149	124791887	4	0.096	1.6e-16	0.0232	0.002302	(0.0187, 0.0277)	10.4729	TRUE	1.15e-25	TRUE	<=1	<=1	FALSE
eGFRcys	Kidney Cortex	ENSG00000108406.9	DHX40	17	59565558	59608345	6	-0.013	0.75	-0.0519	0.00536	(-0.0624, -0.0414)	-10.4722	FALSE	1.16e-25	TRUE	<=1	<=1	FALSE
eGFRcr	Whole Blood	ENSG00000224389.8	C4B	6	32014795	32035418	8	0.21	2.3e-35	-0.0243	0.00294	(-0.03, -0.0185)	-10.4607	FALSE	1.31e-25	TRUE	2	<=1	FALSE
eGFRcr	Tubule	ENSG00000138675.12	FGF5	4	80266599	80336680	23	0.57	4.8e-24	0.00294	0.0003	(0.0024, 0.0035)	10.4528	TRUE	1.42e-25	TRUE	<=1	<=1	TRUE
eGFRcys	Whole Blood	ENSG00000198324.13	PHETA1	12	111360651	111369121	1	0.0013	0.17	0.428	0.0429	(0.3439, 0.5119)	10.4	TRUE	2.48e-25	TRUE	<=1	<=1	FALSE
eGFRcr	Liver	ENSG00000143420.18	ENSA	1	150600851	150629612	7	0.03	0.0075	-0.0127	0.00152	(-0.0157, -0.0098)	-10.3629	FALSE	3.66e-25	TRUE	2	<=1	FALSE
eGFRcr	Whole Blood	ENSG00000197136.4	PCNX3	11	65615773	65637439	2	-0.00089	0.52	-0.483	0.043777	(-0.5686, -0.397)	-10.3336	FALSE	4.97e-25	TRUE	2	<=1	FALSE
eGFRcr	Whole Blood	ENSG00000088298.12	EDEM2	20	35115364	35147336	1	0.048	6e-09	0.148	0.016011	(0.1171, 0.1799)	10.3333	TRUE	4.98e-25	TRUE	<=1	<=1	FALSE
eGFRcys	Whole Blood	ENSG00000270264.1	NDUFB8P2	17	59885015	59885552	2	0.017	0.00045	0.0674	0.007328	(0.053, 0.0817)	10.3333	TRUE	4.98e-25	TRUE	<=1	<=1	FALSE
BUN	Liver	ENSG00000160766.14	GBAP1	1	155213821	155227422	6	0.22	6.4e-13	0.0727	0.00721	(0.0586, 0.0868)	10.2904	TRUE	7.79e-25	TRUE	<=1	<=1	FALSE
eGFRcr	Whole Blood	ENSG00000073614.12	KDM5A	12	280129	389454	9	0.23	5.2e-40	-0.0128	0.00129	(-0.0153, -0.0103)	-10.2	FALSE	1.4e-24	TRUE	<=1	<=1	FALSE
eGFRcr	Whole Blood	ENSG00000134222.16	PSRC1	1	109279556	109283186	11	0.1	1.2e-17	-0.00937	0.000998	(-0.0113, -0.0074)	-10.2	FALSE	1.47e-24	TRUE	3	<=1	TRUE
eGFRcys	Liver	ENSG00000260201.2	ENSG00000260201	16	20580999	20586640	5	0.11	6e-07	-0.0586	0.005731	(-0.0699, -0.0474)	-10.2041	FALSE	1.9e-24	TRUE	3	<=1	FALSE
eGFRcys	Whole Blood	ENSG00000163596.16	ICA1L	2	202773150	202871985	2	-0.00052	0.42	0.262	0.0238	(0.2156, 0.309)	10.1969	TRUE	2.05e-24	TRUE	2	<=1	FALSE
eGFRcys	Tubule	ENSG00000203791.9	EEF1AKMT2	10	124748149	124791887	16	0.27	4.9e-10	0.00828	0.000812	(0.0067, 0.0099)	10.1941	TRUE	2.11e-24	TRUE	<=1	<=1	FALSE
eGFRcr	Liver	ENSG00000229589.1	ACVR2B-AS1	3	38451027	38454820	2	0.021	0.022	-0.0267	0.002526	(-0.0316, -0.0217)	-10.1859	FALSE	2.29e-24	TRUE	<=1	<=1	FALSE
eGFRcr	Whole Blood	ENSG00000172803.17	SNX32	11	65833834	65856896	3	0.14	9.1e-24	0.0303	0.003081	(0.0243, 0.0363)	10.0694	TRUE	7.54e-24	TRUE	<=1	<=1	FALSE
eGFRcr	Liver	ENSG00000248971.2	KRT8P46	4	102728746	102730171	7	0.026	0.011	-0.0327	0.003191	(-0.039, -0.0265)	-10.063	FALSE	8.05e-24	TRUE	<=1	<=1	FALSE
eGFRcr	Liver	ENSG00000162650.16	ATXN7L2	1	109483479	109492804	14	0.41	3.3e-25	-0.0124	0.00126	(-0.0148, -0.0099)	-10.0481	FALSE	9.37e-24	TRUE	3	<=1	TRUE
eGFRcr	Whole Blood	ENSG00000260274.1	ENSG00000260274	15	75368155	75369584	2	0.17	5.7e-29	-0.051	0.00514	(-0.0611, -0.041)	-10.0056	FALSE	1.44e-23	TRUE	2	<=1	FALSE
eGFRcr	Whole Blood	ENSG00000172922.8	RNASEH2C	11	65714005	65720947	2	0.1	5.3e-18	-0.0279	0.002719	(-0.0333, -0.0226)	-9.99324	FALSE	1.63e-23	TRUE	2	<=1	FALSE
eGFRcr	Liver	ENSG00000162438.11	CTRC	1	15438439	15449242	2	-0.0048	0.91	-0.0421	0.00429	(-0.0506, -0.0337)	-9.98043	FALSE	1.86e-23	TRUE	<=1	<=1	FALSE
eGFRcr	Tubule	ENSG00000093217.5	XYLB	3	38346760	38421348	20	0.063	0.0033	-0.00764	0.000725	(-0.0091, -0.0062)	-9.9745	FALSE	1.97e-23	TRUE	<=1	<=1	FALSE
eGFRcr	Kidney Cortex	ENSG00000226686.7	LINC01535	19	37251912	37265535	4	0.28	1e-06	0.00942	0.000915	(0.0076, 0.0112)	9.92749	TRUE	3.16e-23	TRUE	<=1	<=1	TRUE
eGFRcr	Liver	ENSG00000078814.15	MYH7B	20	34975403	35002437	6	0.031	0.0063	-0.052084	0.005163	(-0.0622, -0.042)	-9.9275	FALSE	3.16e-23	TRUE	<=1	<=1	FALSE
eGFRcys	Kidney Cortex	ENSG00000250535.1	STK19B	6	32013270	32013787	11	0.16	0.0003	0.035	0.004094	(0.0269, 0.043)	9.90396	TRUE	4e-23	TRUE	2	<=1	FALSE
eGFRcr	Whole Blood	ENSG00000198945.7	L3MBTL3	6	130013699	130141451	12	0.35	1.3e-63	-0.0059	0.00065	(-0.0072, -0.0046)	-9.89956	FALSE	4.18e-23	TRUE	<=1	<=1	TRUE
eGFRcys	Whole Blood	ENSG00000279447.1	ENSG00000279447	20	23071547	23072722	15	0.21	8.4e-37	-0.0123	0.001266	(-0.0148, -0.0098)	-9.85	FALSE	7.04e-23	TRUE	15	<=1	FALSE
eGFRcr	Liver	ENSG00000093217.9	XYLB	3	38346760	38421348	18	0.11	8e-07	-0.0362	0.003508	(-0.043, -0.0293)	-9.84125	FALSE	7.48e-23	TRUE	<=1	<=1	FALSE
eGFRcr	Liver	ENSG00000260274.1	ENSG00000260274	15	75368155	75369584	12	0.098	2.7e-06	-0.0233	0.002411	(-0.028, -0.0186)	-9.81	FALSE	9.73e-23	TRUE	2	<=1	TRUE
eGFRcr	Tubule	ENSG00000128965.7	CHAC1	15	40952962	40956512	25	0.11	8.9e-05	-0.00721	0.000689	(-0.0086, -0.0059)	-9.79	FALSE	1.24e-22	TRUE	<=1	<=1	FALSE
eGFRcys	Whole Blood	ENSG00000125810.9	CD93	20	23079360	23086324	9	0.29	2.1e-52	-0.00969	0.001032	(-0.0117, -0.0077)	-9.78	FALSE	1.31e-22	TRUE	15	<=1	FALSE
eGFRcys	Liver	ENSG00000146215.13	CRIP3	6	43299710	43308797	13	0.026	0.012	0.0316	0.003228	(0.0253, 0.038)	9.77248	TRUE	1.48e-22	TRUE	<=1	<=1	FALSE
eGFRcr	Whole Blood	ENSG00000181666.17	HKR1	19	37312837	37369365	2	0.094	2.6e-16	-0.0271	0.002662	(-0.0323, -0.0218)	-9.73817	FALSE	2.07e-22	TRUE	<=1	<=1	FALSE
eGFRcr	Tubule	ENSG00000145354.5	CISD2	4	102868974	102892807	40	0.28	2.6e-10	-0.00463	0.000466	(-0.0055, -0.0037)	-9.7226	FALSE	2.42e-22	TRUE	2	<=1	FALSE
eGFRcys	Liver	ENSG00000203791.14	EEF1AKMT2	10	124748149	124791887	13	0.24	2.6e-14	0.0146	0.00151	(0.0116, 0.0176)	9.72059	TRUE	2.46e-22	TRUE	<=1	<=1	FALSE
eGFRcr	Liver	ENSG00000143106.12	PSMA5	1	109399042	109426448	11	0.017	0.035	-0.0227	0.00265	(-0.0279, -0.0175)	-9.69846	FALSE	3.06e-22	TRUE	3	<=1	FALSE
eGFRcr	Kidney Cortex	ENSG00000246560.2	UBE2D3-AS1	4	102828055	102844075	11	-0.014	0.88	0.0565	0.005755	(0.0452, 0.0678)	9.69519	TRUE	3.16e-22	TRUE	2	<=1	FALSE
eGFRcr	Tubule	ENSG00000204219.5	TCEA3	1	23381061	23424740	13	0.12	7.5e-05	-0.00517	0.000605	(-0.0064, -0.004)	-9.6533	FALSE	4.76e-22	TRUE	2	<=1	TRUE
eGFRcr	Tubule	ENSG00000175518.6	UBQLNL	11	5514393	5516705	12	0.39	1.8e-14	0.0042	0.00046	(0.0033, 0.0051)	9.64631	TRUE	5.1e-22	TRUE	<=1	<=1	TRUE
eGFRcr	Tubule	ENSG00000109323.4	MANBA	4	102630770	102760994	28	0.33	5.1e-12	0.00441	0.00045	(0.0035, 0.0053)	9.6192	TRUE	6.63e-22	TRUE	<=1	<=1	FALSE
eGFRcr	Tubule	ENSG00000163406.6	SLC15A2	3	121894401	121944188	59	0.33	2.9e-12	0.00396	0.000392	(0.0032, 0.0047)	9.615	TRUE	6.91e-22	TRUE	<=1	<=1	TRUE
eGFRcys	Whole Blood	ENSG00000204520.12	MICA	6	31399784	31415315	1	0.36	2.9e-66	0.401	0.046	(0.3105, 0.4911)	9.6	TRUE	7.99e-22	TRUE	4	3	TRUE
eGFRcr	Whole Blood	ENSG00000251288.2	ENSG00000251288	4	102751401	102752641	3	0.0061	0.024	-0.0624	0.00645	(-0.075, -0.0497)	-9.58281	FALSE	9.44e-22	TRUE	<=1	<=1	FALSE
eGFRcr	Whole Blood	ENSG00000248971.2	KRT8P46	4	102728746	102730171	3	0.036	4.2e-07	-0.0196	0.00202	(-0.0235, -0.0156)	-9.56888	FALSE	1.08e-21	TRUE	<=1	<=1	FALSE
eGFRcys	Kidney Cortex	ENSG00000244731.7	C4A	6	31982057	32002681	9	0.056	0.025	0.0262	0.002917	(0.0205, 0.0319)	9.56512	TRUE	1.12e-21	TRUE	2	<=1	FALSE
eGFRcys	Whole Blood	ENSG00000267302.5	RNFT1-DT	17	59964832	59996972	2	0.0077	0.013	-0.13	0.01354	(-0.157, -0.1039)	-9.56387	FALSE	1.13e-21	TRUE	<=1	<=1	FALSE
eGFRcr	Kidney Cortex	ENSG00000248290.1	TNXA	6	32008614	32012472	7	0.043	0.045	0.074029	0.010784	(0.0529, 0.0952)	9.50527	TRUE	2e-21	TRUE	2	<=1	FALSE
eGFRcr	Liver	ENSG00000233627.2	C4A-AS1	6	31999976	32003521	6	-0.0048	0.91	0.422	0.061246	(0.3016, 0.5417)	9.5	TRUE	2.1e-21	TRUE	2	<=1	FALSE
eGFRcr	Whole Blood	ENSG00000240053.8	LY6G5B	6	31670167	31673776	1	0.18	1.8e-31	-1.36	0.198	(-1.75, -0.9748)	-9.5	FALSE	2.1e-21	TRUE	2	<=1	FALSE
eGFRcr	Whole Blood	ENSG00000173327.7	MAP3K11	11	65597756	65615382	4	0.23	1.3e-39	-0.00712	0.000705	(-0.0085, -0.0057)	-9.48516	FALSE	2.42e-21	TRUE	2	<=1	TRUE
eGFRcr	Liver	ENSG00000198945.7	L3MBTL3	6	130013699	130141451	4	0.26	1.9e-15	-0.00854	0.001033	(-0.0106, -0.0065)	-9.46	FALSE	3.03e-21	TRUE	<=1	<=1	TRUE
eGFRcr	Tubule	ENSG00000121236.15	TRIM6	11	5596109	5612958	33	0.6	2.3e-25	0.0027	0.000297	(0.0021, 0.0033)	9.45836	TRUE	3.13e-21	TRUE	<=1	<=1	TRUE
eGFRcys	Liver	ENSG00000204338.8	CYP21A1P	6	32005636	32008451	2	0.27	3.6e-16	0.0653	0.007506	(0.0506, 0.08)	9.44803	TRUE	3.45e-21	TRUE	2	<=1	FALSE
eGFRcys	Whole Blood	ENSG00000118804.8	STBD1	4	76306026	76311599	6	0.05	2.8e-09	-0.0495	0.00509	(-0.0594, -0.0395)	-9.43638	FALSE	3.86e-21	TRUE	2	<=1	FALSE
eGFRcr	Kidney Cortex	ENSG00000198945.7	L3MBTL3	6	130013699	130141451	8	0.16	0.00032	-0.011024	0.001331	(-0.0136, -0.0084)	-9.42949	FALSE	4.12e-21	TRUE	<=1	<=1	TRUE
eGFRcys	Liver	ENSG00000163016.9	ALMS1P1	2	73641083	73697509	1	-0.0034	0.59	0.157	0.0192	(0.1192, 0.1944)	9.4	TRUE	5.46e-21	TRUE	<=1	<=1	TRUE
eGFRcr	Liver	ENSG00000197557.6	TTC30A	2	177612999	177618742	1	0.014	0.048	1.54	0.167	(1.2162, 1.8701)	9.33333	TRUE	1.03e-20	TRUE	<=1	<=1	FALSE
eGFRcr	Whole Blood	ENSG00000230069.3	LRRC37A15P	4	102727274	102730721	1	0.08	4.8e-14	-0.0365	0.00387	(-0.0441, -0.0289)	-9.33333	FALSE	1.03e-20	TRUE	<=1	<=1	FALSE
eGFRcr	Whole Blood	ENSG00000114126.17	TFDP2	3	141944428	142149544	2	0.011	0.0041	-0.0631	0.006182	(-0.0753, -0.051)	-9.32957	FALSE	1.06e-20	TRUE	2	<=1	TRUE
eGFRcys	Kidney Cortex	ENSG00000143374.16	TARS2	1	150487364	150507609	5	-0.006	0.45	-0.0191	0.00222	(-0.0235, -0.0147)	-9.32052	FALSE	1.16e-20	TRUE	<=1	<=1	TRUE
BUN	Tubule	ENSG00000142233.7	NTN5	19	48661407	48673081	13	0.16	3.7e-06	-0.0246	0.002598	(-0.0297, -0.0196)	-9.31456	FALSE	1.22e-20	TRUE	<=1	<=1	FALSE
eGFRcr	Liver	ENSG00000230069.3	LRRC37A15P	4	102727274	102730721	2	0.047	0.001	-0.0442	0.00502	(-0.0541, -0.0344)	-9.2173	FALSE	3.05e-20	TRUE	<=1	<=1	FALSE
eGFRcr	Kidney Cortex	ENSG00000125945.14	ZNF436	1	23359448	23369836	4	0.33	1e-07	0.00565	0.000781	(0.0041, 0.0072)	9.2063	TRUE	3.38e-20	TRUE	2	<=1	FALSE
eGFRcys	Tubule	ENSG00000138769.6	CDKL2	4	75576496	75630716	32	0.23	1.6e-08	0.00761	0.000891	(0.0059, 0.0094)	9.17752	TRUE	4.41e-20	TRUE	<=1	<=1	FALSE
eGFRcr	Tubule	ENSG00000134243.7	SORT1	1	109309568	109397918	30	0.19	3.9e-07	0.00489	0.000544	(0.0038, 0.006)	9.1452	TRUE	5.95e-20	TRUE	3	<=1	TRUE
eGFRcys	Liver	ENSG00000140367.11	UBE2Q2	15	75843285	75901078	8	0.076	3.3e-05	0.0273	0.00312	(0.0212, 0.0334)	9.1	TRUE	9.34e-20	TRUE	2	<=1	TRUE
eGFRcys	Whole Blood	ENSG00000178726.6	THBD	20	23045633	23049741	10	0.076	2.5e-13	-0.0193	0.002125	(-0.0235, -0.0151)	-9.1	FALSE	9.34e-20	TRUE	6	<=1	FALSE
eGFRcys	Tubule	ENSG00000204308.6	RNF5	6	32178405	32180793	24	0.5	4.7e-20	0.0042	0.000618	(0.003, 0.0054)	9.0944	TRUE	9.51e-20	TRUE	2	<=1	TRUE
eGFRcr	Liver	ENSG00000101000.5	PROCR	20	35172072	35216240	7	0.11	7e-07	-0.023732	0.002565	(-0.0288, -0.0187)	-9.091	FALSE	9.82e-20	TRUE	<=1	<=1	FALSE
eGFRcr	Tubule	ENSG00000203791.9	EEF1AKMT2	10	124748149	124791887	16	0.27	4.9e-10	0.00441	0.00048	(0.0035, 0.0053)	9.048	TRUE	1.46e-19	TRUE	<=1	<=1	FALSE
eGFRcr	Liver	ENSG00000140367.11	UBE2Q2	15	75843285	75901078	8	0.076	3.3e-05	0.0181	0.001859	(0.0144, 0.0217)	9.03	TRUE	1.7e-19	TRUE	4	<=1	FALSE
BUN	Liver	ENSG00000169752.16	NRG4	15	75935969	76059795	2	0.016	0.04	-0.075	0.00791	(-0.0905, -0.0595)	-9.02728	FALSE	1.76e-19	TRUE	2	<=1	FALSE
eGFRcr	Liver	ENSG00000125945.14	ZNF436	1	23359448	23369836	3	0.24	2.3e-14	0.0277	0.00388	(0.0201, 0.0354)	9.026	TRUE	1.78e-19	TRUE	2	<=1	TRUE
eGFRcr	Liver	ENSG00000085719.12	CPNE3	8	86514435	86561498	4	0.015	0.045	-0.0611	0.0073	(-0.0754, -0.0468)	-9.02166	FALSE	1.85e-19	TRUE	<=1	<=1	TRUE
eGFRcr	Kidney Cortex	ENSG00000120647.9	CCDC77	12	389273	442642	1	0.031	0.074	-0.113	0.014284	(-0.1414, -0.0854)	-9	FALSE	2.26e-19	TRUE	<=1	<=1	FALSE
eGFRcr	Liver	ENSG00000143434.15	SEMA6C	1	151131685	151146664	1	0.008	0.1	0.153	0.0186	(0.1163, 0.1893)	9	TRUE	2.26e-19	TRUE	<=1	<=1	FALSE
eGFRcr	Whole Blood	ENSG00000163156.11	SCNM1	1	151156664	151170297	1	0.0019	0.13	0.0311	0.00379	(0.0237, 0.0385)	9	TRUE	2.26e-19	TRUE	<=1	<=1	FALSE
eGFRcr	Liver	ENSG00000115216.13	NRBP1	2	27427790	27442259	1	-0.0031	0.54	0.145	0.0157	(0.1146, 0.1761)	9	TRUE	2.26e-19	TRUE	2	<=1	FALSE
eGFRcys	Whole Blood	ENSG00000204482.10	LST1	6	31586124	31588909	1	0.071	1.3e-12	-0.118	0.012	(-0.141, -0.0942)	-9	FALSE	2.26e-19	TRUE	4	2	FALSE
eGFRcr	Whole Blood	ENSG00000055955.15	ITIH4	3	52812975	52830739	15	0.44	6.1e-87	0.00716	0.000843	(0.0055, 0.0088)	8.99586	TRUE	2.34e-19	TRUE	2	<=1	FALSE
eGFRcr	Whole Blood	ENSG00000138606.19	SHF	15	45167214	45201175	4	0.025	2.5e-05	0.0458	0.00482	(0.0364, 0.0553)	8.97891	TRUE	2.73e-19	TRUE	3	<=1	TRUE
eGFRcr	Whole Blood	ENSG00000157992.12	KRTCAP3	2	27442366	27446481	15	0.072	1.2e-12	-0.016	0.00175	(-0.0195, -0.0126)	-8.97	FALSE	2.85e-19	TRUE	2	<=1	FALSE
eGFRcr	Tubule	ENSG00000213931.1	HBE1	11	5268345	5505652	15	0.19	2.9e-07	0.005	0.000574	(0.0039, 0.0061)	8.93549	TRUE	4.05e-19	TRUE	<=1	<=1	TRUE
eGFRcr	Tubule	ENSG00000173327.3	MAP3K11	11	65597756	65615382	16	0.17	1.6e-06	-0.00502	0.000531	(-0.0061, -0.004)	-8.92236	FALSE	4.56e-19	TRUE	2	<=1	FALSE
eGFRcys	Liver	ENSG00000241388.4	HNF1A-AS1	12	120941728	120980965	8	-0.0047	0.84	-0.148	0.0166	(-0.1809, -0.1159)	-8.85326	FALSE	8.5e-19	TRUE	<=1	<=1	FALSE
eGFRcr	Kidney Cortex	ENSG00000249087.6	ZNF436-AS1	1	23368997	23371839	6	0.024	0.1	0.0101	0.0014	(0.0074, 0.0128)	8.8514	TRUE	8.64e-19	TRUE	2	<=1	FALSE
eGFRcys	Tubule	ENSG00000109323.4	MANBA	4	102630770	102760994	28	0.33	5.1e-12	0.00677	0.000754	(0.0053, 0.0082)	8.84793	TRUE	8.92e-19	TRUE	<=1	<=1	FALSE
eGFRcys	Liver	ENSG00000186470.13	BTN3A2	6	26365159	26378320	25	0.54	1.6e-36	0.015057	0.001806	(0.0115, 0.0186)	8.846	TRUE	9.09e-19	TRUE	<=1	<=1	FALSE
eGFRcys	Whole Blood	ENSG00000197136.4	PCNX3	11	65615773	65637439	2	-0.00089	0.52	-0.685	0.073388	(-0.8292, -0.5415)	-8.80072	FALSE	1.36e-18	TRUE	<=1	<=1	FALSE
eGFRcys	Tubule	ENSG00000137411.12	VARS2	6	30908242	30926459	8	0.021	0.063	0.0172	0.002183	(0.0129, 0.0215)	8.7741	TRUE	1.72e-18	TRUE	2	<=1	FALSE
eGFRcr	Whole Blood	ENSG00000143384.12	MCL1	1	150574551	150579738	4	0.075	3.4e-13	0.0143	0.00182	(0.0108, 0.0179)	8.73	TRUE	2.5e-18	TRUE	2	<=1	FALSE
eGFRcr	Whole Blood	ENSG00000101019.21	UQCC1	20	35302566	35412031	4	0.093	3.9e-16	0.0251	0.00274	(0.0197, 0.0304)	8.7312	TRUE	2.52e-18	TRUE	<=1	<=1	FALSE
ACR	Tubule	ENSG00000115216.9	NRBP1	2	27427790	27442259	14	0.093	0.0004	0.0507	0.00596	(0.039, 0.0623)	8.6765	TRUE	4.08e-18	TRUE	<=1	<=1	TRUE
eGFRcr	Liver	ENSG00000163157.14	TMOD4	1	151169986	151176284	2	-0.0015	0.41	0.119	0.0157	(0.0877, 0.1493)	8.67247	TRUE	4.23e-18	TRUE	<=1	<=1	FALSE
eGFRcr	Liver	ENSG00000079335.18	CDC14A	1	100345001	100520277	5	0.26	3.1e-15	0.00508	0.000611	(0.0039, 0.0063)	8.65775	TRUE	4.81e-18	TRUE	<=1	<=1	TRUE
eGFRcr	Whole Blood	ENSG00000079335.18	CDC14A	1	100345001	100520277	8	0.091	7.8e-16	0.00761	0.000929	(0.0058, 0.0094)	8.64	TRUE	5.44e-18	TRUE	<=1	<=1	TRUE
eGFRcys	Tubule	ENSG00000165659.12	DACH1	13	72012098	72441330	35	0.14	1.5e-05	0.00783	0.000913	(0.006, 0.0096)	8.6411	TRUE	5.57e-18	TRUE	<=1	<=1	TRUE
eGFRcr	Whole Blood	ENSG00000204147.9	ASAH2B	10	50739318	50816495	2	-0.0014	0.77	0.0782	0.008776	(0.061, 0.0954)	8.6296	TRUE	6.16e-18	TRUE	<=1	<=1	FALSE
eGFRcys	Tubule	ENSG00000204525.10	HLA-C	6	31268749	31272130	37	0.76	9.2e-39	-0.00313	0.000382	(-0.0039, -0.0024)	-8.629	FALSE	6.19e-18	TRUE	4	<=1	FALSE
eGFRcys	Whole Blood	ENSG00000111300.9	NAA25	12	112026689	112108796	1	0.0061	0.024	0.259	0.0306	(0.1993, 0.3192)	8.625	TRUE	6.41e-18	TRUE	3	<=1	FALSE
eGFRcys	Whole Blood	ENSG00000248971.2	KRT8P46	4	102728746	102730171	3	0.036	4.2e-07	-0.0293	0.0034	(-0.0359, -0.0226)	-8.58415	FALSE	9.15e-18	TRUE	<=1	<=1	TRUE
eGFRcr	Whole Blood	ENSG00000272573.5	MUSTN1	3	52833114	52835019	7	0.15	2.7e-25	0.0189	0.002349	(0.0143, 0.0235)	8.56115	TRUE	1.12e-17	TRUE	2	<=1	TRUE
eGFRcr	Tubule	ENSG00000120647.5	CCDC77	12	389273	442642	26	0.3	6.3e-11	-0.00326	0.00043	(-0.0041, -0.0024)	-8.5579	FALSE	1.15e-17	TRUE	<=1	<=1	FALSE
eGFRcr	Liver	ENSG00000203791.14	EEF1AKMT2	10	124748149	124791887	13	0.24	2.6e-14	0.00771	0.000896	(0.006, 0.0095)	8.5468	TRUE	1.27e-17	TRUE	<=1	<=1	FALSE
eGFRcr	Tubule	ENSG00000088298.8	EDEM2	20	35115364	35147336	11	0.11	8.6e-05	-0.00602	0.000696	(-0.0074, -0.0047)	-8.5341	FALSE	1.41e-17	TRUE	<=1	<=1	FALSE
eGFRcys	Whole Blood	ENSG00000173327.7	MAP3K11	11	65597756	65615382	4	0.23	1.3e-39	-0.0106	0.001182	(-0.013, -0.0083)	-8.52623	FALSE	1.51e-17	TRUE	<=1	<=1	FALSE
eGFRcr	Liver	ENSG00000234936.1	ENSG00000234936	2	43229573	43233394	1	0.01	0.076	-0.118	0.0155	(-0.1481, -0.0874)	-8.5	FALSE	1.9e-17	TRUE	2	<=1	TRUE
eGFRcys	Whole Blood	ENSG00000251288.2	ENSG00000251288	4	102751401	102752641	3	0.0061	0.024	-0.0921	0.0108	(-0.1133, -0.0709)	-8.49065	FALSE	2.05e-17	TRUE	<=1	<=1	FALSE
eGFRcr	Kidney Cortex	ENSG00000173295.7	FAM86B3P	8	8228595	8244865	7	0.29	5.8e-07	0.00815	0.000903	(0.0064, 0.0099)	8.4834	TRUE	2.19e-17	TRUE	<=1	<=1	FALSE
eGFRcr	Liver	ENSG00000003249.13	DBNDD1	16	90004865	90020128	5	0.032	0.0055	0.0279	0.003293	(0.0214, 0.0343)	8.47	TRUE	2.4e-17	TRUE	<=1	<=1	FALSE
eGFRcr	Tubule	ENSG00000165659.12	DACH1	13	72012098	72441330	35	0.14	1.5e-05	0.00462	0.000543	(0.0036, 0.0057)	8.4713	TRUE	2.43e-17	TRUE	<=1	<=1	TRUE
eGFRcys	Whole Blood	ENSG00000204338.8	CYP21A1P	6	32005636	32008451	11	0.23	1.5e-40	0.0134	0.00176	(0.0099, 0.0168)	8.46685	TRUE	2.52e-17	TRUE	2	2	FALSE
eGFRcr	Whole Blood	ENSG00000204406.12	MBD5	2	148021011	148516971	3	0.069	3.4e-12	-0.186	0.0207	(-0.2268, -0.1456)	-8.44	FALSE	3.04e-17	TRUE	<=1	<=1	FALSE
BUN	Liver	ENSG00000108433.16	GOSR2	17	46923075	46975524	6	0.26	4.4e-15	0.035266	0.00442	(0.0266, 0.0439)	8.4186	TRUE	3.81e-17	TRUE	<=1	<=1	FALSE
eGFRcr	Kidney Cortex	ENSG00000260259.1	LINC02166	16	89682620	89686569	7	0.13	0.0012	-0.0219	0.002541	(-0.0268, -0.0169)	-8.4104	FALSE	4.09e-17	TRUE	<=1	<=1	TRUE
eGFRcr	Tubule	ENSG00000138085.12	ATRAID	2	27212027	27217178	15	0.29	1e-10	-0.00423	0.000503	(-0.0052, -0.0032)	-8.4103	FALSE	4.09e-17	TRUE	<=1	<=1	FALSE
eGFRcys	Whole Blood	ENSG00000230069.3	LRRC37A15P	4	102727274	102730721	1	0.08	4.8e-14	-0.0547	0.0065	(-0.0675, -0.042)	-8.4	FALSE	4.46e-17	TRUE	<=1	<=1	TRUE
eGFRcys	Liver	ENSG00000204344.14	STK19	6	31971091	31982821	7	0.0029	0.21	-1.15	0.12487	(-1.3963, -0.9068)	-8.4	FALSE	4.46e-17	TRUE	2	<=1	FALSE
BUN	Whole Blood	ENSG00000142233.11	NTN5	19	48661407	48673081	11	0.038	2.4e-07	-0.0337	0.00421	(-0.0419, -0.0254)	-8.39283	FALSE	4.75e-17	TRUE	<=1	<=1	FALSE
eGFRcr	Tubule	ENSG00000158457.4	TSPAN33	7	129144707	129169699	46	0.13	2.1e-05	0.00347	0.000401	(0.0027, 0.0043)	8.38767	TRUE	4.96e-17	TRUE	<=1	<=1	TRUE
eGFRcys	Tubule	ENSG00000158457.4	TSPAN33	7	129144707	129169699	46	0.13	2.1e-05	0.00582	0.000672	(0.0045, 0.0071)	8.37596	TRUE	5.48e-17	TRUE	<=1	<=1	FALSE
eGFRcr	Tubule	ENSG00000141013.10	GAS8	16	90019629	90044975	26	0.16	4.3e-06	0.00384	0.000461	(0.0029, 0.0047)	8.3676	TRUE	5.88e-17	TRUE	<=1	<=1	FALSE
eGFRcys	Whole Blood	ENSG00000275106.1	ENSG00000275106	7	128952527	128953316	4	0.26	2.5e-46	0.0258	0.002946	(0.02, 0.0315)	8.36534	TRUE	5.99e-17	TRUE	<=1	<=1	FALSE
eGFRcys	Whole Blood	ENSG00000204351.11	SKIV2L	6	31959117	31969751	3	0.29	1.5e-51	0.116	0.0158	(0.0846, 0.1465)	8.35713	TRUE	6.43e-17	TRUE	2	<=1	FALSE
eGFRcr	Kidney Cortex	ENSG00000188277.9	C15orf62	15	40770080	40772449	2	0.00052	0.31	-0.0415	0.00503	(-0.0513, -0.0316)	-8.3569	FALSE	6.44e-17	TRUE	<=1	<=1	FALSE
eGFRcys	Tubule	ENSG00000123992.14	DNPEP	2	219373527	219400022	13	0.034	0.024	-0.0147	0.001726	(-0.018, -0.0113)	-8.34674	FALSE	7.02e-17	TRUE	<=1	<=1	FALSE
eGFRcr	Whole Blood	ENSG00000176623.11	RMDN1	8	86468257	86514357	10	0.3	1.7e-53	0.0121	0.001484	(0.0092, 0.015)	8.34064	TRUE	7.39e-17	TRUE	<=1	<=1	FALSE
eGFRcr	Liver	ENSG00000253893.2	FAM85B	8	8167819	8226614	2	0.093	4.9e-06	-0.133	0.0145	(-0.161, -0.1043)	-8.33739	FALSE	7.6e-17	TRUE	<=1	<=1	FALSE
eGFRcr	Whole Blood	ENSG00000261799.1	ENSG00000261799	12	273954	277123	2	0.051	2.2e-09	-0.0384	0.00528	(-0.0488, -0.0281)	-8.34	FALSE	7.62e-17	TRUE	<=1	<=1	FALSE
eGFRcr	Whole Blood	ENSG00000203804.4	ADAMTSL4-AS1	1	150560202	150574552	1	0.017	0.00047	0.0368	0.00488	(0.0273, 0.0464)	8.33	TRUE	7.86e-17	TRUE	2	<=1	TRUE
eGFRcys	Kidney Cortex	ENSG00000122986.13	HVCN1	12	110627841	110704950	3	-0.014	0.94	-0.208045	0.024498	(-0.2561, -0.16)	-8.3294	FALSE	8.12e-17	TRUE	2	<=1	FALSE
eGFRcr	Whole Blood	ENSG00000124356.15	STAMBP	2	73828916	73873659	3	0.073	6.3e-13	0.00996	0.00125	(0.0075, 0.0124)	8.33	TRUE	8.41e-17	TRUE	<=1	<=1	FALSE
eGFRcr	Kidney Cortex	ENSG00000253981.5	ALG1L13P	8	8236003	8244667	4	0.16	0.00024	0.0351	0.003848	(0.0275, 0.0426)	8.3102	TRUE	9.55e-17	TRUE	<=1	<=1	FALSE
eGFRcys	Kidney Cortex	ENSG00000124574.14	ABCC10	6	43427366	43450427	21	0.053	0.029	-0.0157	0.001802	(-0.0192, -0.0121)	-8.30555	FALSE	9.94e-17	TRUE	<=1	<=1	FALSE
eGFRcys	Liver	ENSG00000248971.2	KRT8P46	4	102728746	102730171	7	0.026	0.011	-0.0449	0.005362	(-0.0554, -0.0344)	-8.30053	FALSE	1.04e-16	TRUE	<=1	<=1	FALSE
eGFRcr	Whole Blood	ENSG00000010379.15	SLC6A13	12	220621	262873	2	0.0081	0.011	-0.0573	0.00788	(-0.0728, -0.0419)	-8.3	FALSE	1.06e-16	TRUE	<=1	<=1	FALSE
eGFRcys	Tubule	ENSG00000153071.10	DAB2	5	39371675	39462300	27	0.13	2.7e-05	-0.00741	0.000891	(-0.0092, -0.0057)	-8.2907	FALSE	1.13e-16	TRUE	<=1	<=1	FALSE
eGFRcr	Whole Blood	ENSG00000234936.1	ENSG00000234936	2	43229573	43233394	2	0.05	3.2e-09	-0.0257	0.00351	(-0.0326, -0.0188)	-8.26	FALSE	1.41e-16	TRUE	2	<=1	FALSE
eGFRcr	Whole Blood	ENSG00000279649.1	ENSG00000279649	16	68290087	68292790	8	0.033	1.2e-06	0.00986	0.001188	(0.0075, 0.0122)	8.26153	TRUE	1.44e-16	TRUE	<=1	<=1	TRUE
eGFRcr	Tubule	ENSG00000131165.10	CHMP1A	16	89644435	89657721	32	0.25	3.9e-09	0.00314	0.000371	(0.0024, 0.0039)	8.2538	TRUE	1.53e-16	TRUE	<=1	<=1	TRUE
eGFRcr	Liver	ENSG00000140400.16	MAN2C1	15	75355207	75368612	11	0.44	6.4e-28	-0.012	0.001477	(-0.0149, -0.0091)	-8.24	FALSE	1.73e-16	TRUE	2	<=1	TRUE
BUN	Tubule	ENSG00000158955.6	WNT9B	17	46833201	46886730	14	0.093	0.00039	0.0185	0.002295	(0.014, 0.023)	8.2319	TRUE	1.84e-16	TRUE	<=1	<=1	FALSE
eGFRcr	Liver	ENSG00000158457.5	TSPAN33	7	129144707	129169699	6	0.43	2.8e-27	-0.0302	0.003545	(-0.0371, -0.0233)	-8.23079	FALSE	1.86e-16	TRUE	<=1	<=1	TRUE
eGFRcys	Kidney Cortex	ENSG00000246560.2	UBE2D3-AS1	4	102828055	102844075	11	-0.014	0.88	0.0799	0.00962	(0.061, 0.0987)	8.23	TRUE	1.93e-16	TRUE	<=1	<=1	FALSE
eGFRcr	Liver	ENSG00000263276.1	ENSG00000263276	16	68224713	68227734	2	0.0063	0.13	0.0843	0.010417	(0.0639, 0.1047)	8.21	TRUE	2.19e-16	TRUE	<=1	<=1	FALSE
eGFRcys	Liver	ENSG00000273486.1	ENSG00000273486	3	136837338	136839021	1	-0.0044	0.76	0.127	0.015595	(0.0963, 0.1575)	8.2	TRUE	2.4e-16	TRUE	<=1	<=1	FALSE
eGFRcr	Liver	ENSG00000186470.13	BTN3A2	6	26365159	26378320	25	0.54	1.6e-36	0.00817	0.001081	(0.0061, 0.0103)	8.1999	TRUE	2.41e-16	TRUE	2	<=1	TRUE
eGFRcr	Tubule	ENSG00000101464.6	PIGU	20	34560542	34698790	22	0.13	3.9e-05	-0.00489	0.00057	(-0.006, -0.0038)	-8.1889	FALSE	2.64e-16	TRUE	<=1	<=1	FALSE
eGFRcr	Whole Blood	ENSG00000161395.13	PGAP3	17	39671122	39696797	3	0.0079	0.012	0.0939	0.01141	(0.0715, 0.1162)	8.18207	TRUE	2.79e-16	TRUE	3	<=1	FALSE
eGFRcr	Whole Blood	ENSG00000065911.11	MTHFD2	2	74198610	74217565	5	0.057	2.3e-10	0.0341	0.00447	(0.0253, 0.0428)	8.18	TRUE	2.9e-16	TRUE	<=1	<=1	FALSE
eGFRcr	Tubule	ENSG00000132906.13	CASP9	1	15490832	15526534	33	0.051	0.0075	-0.005	0.000596	(-0.0062, -0.0038)	-8.1694	FALSE	3.1e-16	TRUE	<=1	<=1	TRUE
eGFRcys	Tubule	ENSG00000115216.9	NRBP1	2	27427790	27442259	14	0.093	0.0004	0.0116	0.001419	(0.0088, 0.0144)	8.16692	TRUE	3.16e-16	TRUE	<=1	<=1	TRUE
eGFRcys	Whole Blood	ENSG00000111252.10	SH2B3	12	111405948	111451623	1	0.013	0.0019	-0.827	0.0989	(-1.0206, -0.633)	-8.1667	FALSE	3.17e-16	TRUE	2	<=1	FALSE
eGFRcr	Tubule	ENSG00000128604.14	IRF5	7	128937457	128950038	9	0.27	4.7e-10	-0.00443	0.000511	(-0.0054, -0.0034)	-8.15715	FALSE	3.43e-16	TRUE	<=1	<=1	TRUE
eGFRcr	Kidney Cortex	ENSG00000075399.13	VPS9D1	16	89707134	89720898	2	0.14	0.00081	0.033	0.003904	(0.0254, 0.0407)	8.1372	TRUE	4.05e-16	TRUE	<=1	<=1	FALSE
eGFRcr	Whole Blood	ENSG00000128604.19	IRF5	7	128937457	128950038	5	0.45	1.5e-89	-0.0142	0.001613	(-0.0174, -0.011)	-8.13	FALSE	4.16e-16	TRUE	<=1	<=1	FALSE
eGFRcr	Whole Blood	ENSG00000279253.1	ENSG00000279253	20	35262727	35264187	10	0.12	2.1e-20	0.00762	0.001002	(0.0057, 0.0096)	8.1313	TRUE	4.25e-16	TRUE	<=1	<=1	FALSE
eGFRcys	Whole Blood	ENSG00000035115.21	SH3YL1	2	217730	266398	7	0.42	1.4e-80	0.0142	0.00182	(0.0106, 0.0177)	8.123	TRUE	4.55e-16	TRUE	2	<=1	TRUE
eGFRcr	Whole Blood	ENSG00000213533.11	STIMATE	3	52836219	52897548	8	0.14	8.9e-24	0.0187	0.002337	(0.0141, 0.0232)	8.11864	TRUE	4.71e-16	TRUE	2	<=1	FALSE
eGFRcr	Whole Blood	ENSG00000255557.1	ENSG00000255557	11	65745729	65771585	7	0.089	1.6e-15	-0.0225	0.003035	(-0.0284, -0.0165)	-8.11339	FALSE	4.92e-16	TRUE	2	<=1	FALSE
eGFRcr	Tubule	ENSG00000204308.6	RNF5	6	32178405	32180793	24	0.5	4.7e-20	0.00224	0.00037	(0.0015, 0.003)	8.1075	TRUE	5.17e-16	TRUE	2	<=1	FALSE
eGFRcr	Liver	ENSG00000249087.6	ZNF436-AS1	1	23368997	23371839	2	0.24	4.7e-14	0.0154	0.00255	(0.0104, 0.0204)	8.03052	TRUE	9.71e-16	TRUE	2	<=1	TRUE
eGFRcr	Liver	ENSG00000004059.10	ARF5	7	127588386	127591700	3	0.059	0.00024	-0.104	0.013934	(-0.1317, -0.0771)	-8.02992	FALSE	9.75e-16	TRUE	<=1	<=1	FALSE
eGFRcr	Liver	ENSG00000265055.1	ENSG00000265055	17	68096046	68101474	6	-0.002	0.44	-0.0217	0.002864	(-0.0273, -0.0161)	-8.0253	FALSE	1.01e-15	TRUE	<=1	<=1	FALSE
eGFRcys	Liver	ENSG00000226469.1	ADAM1B	12	111927018	111929017	4	0.087	9.1e-06	0.178	0.0231	(0.133, 0.2238)	8.01606	TRUE	1.09e-15	TRUE	3	<=1	FALSE
eGFRcys	Kidney Cortex	ENSG00000204644.9	ZFP57	6	29672392	29681110	6	0.37	9.9e-09	-0.065055	0.01	(-0.0847, -0.0455)	-8.008	FALSE	1.17e-15	TRUE	<=1	<=1	TRUE
eGFRcr	Liver	ENSG00000201965.1	ENSG00000201965	3	38125292	38125394	1	-0.00091	0.37	0.0611	0.00777	(0.0458, 0.0763)	8	TRUE	1.24e-15	TRUE	<=1	<=1	FALSE
eGFRcr	Whole Blood	ENSG00000276754.1	ENSG00000276754	16	3686998	3687380	1	0.00028	0.28	-0.132	0.019906	(-0.1708, -0.0928)	-8	FALSE	1.24e-15	TRUE	<=1	<=1	FALSE
eGFRcr	Whole Blood	ENSG00000178773.14	CPNE7	16	89575758	89597246	1	0.0037	0.063	-0.121	0.015137	(-0.1511, -0.0918)	-8	FALSE	1.24e-15	TRUE	<=1	<=1	FALSE
eGFRcr	Whole Blood	ENSG00000158792.15	SPATA2L	16	89696357	89701705	1	0.19	4.8e-32	0.0828	0.009968	(0.0633, 0.1024)	8	TRUE	1.24e-15	TRUE	<=1	<=1	FALSE
eGFRcr	Whole Blood	ENSG00000084774.13	CAD	2	27217369	27243943	1	0.046	1.2e-08	0.615	0.0789	(0.4602, 0.7696)	8	TRUE	1.24e-15	TRUE	<=1	<=1	FALSE
eGFRcr	Liver	ENSG00000224389.8	C4B	6	32014795	32035418	1	0.16	2.2e-09	-0.14	0.017683	(-0.1745, -0.1052)	-8	FALSE	1.24e-15	TRUE	2	<=1	TRUE
eGFRcr	Whole Blood	ENSG00000115234.10	SNX17	2	27370496	27377535	1	0.0099	0.0058	0.0475	0.00598	(0.0357, 0.0592)	8	TRUE	1.24e-15	TRUE	2	<=1	FALSE
eGFRcr	Liver	ENSG00000176623.11	RMDN1	8	86468257	86514357	9	0.16	1.2e-09	0.0142	0.0018	(0.0107, 0.0177)	7.9981	TRUE	1.26e-15	TRUE	<=1	<=1	FALSE
eGFRcr	Whole Blood	ENSG00000214659.4	KRT8P26	11	65726939	65728214	2	0.18	5e-30	-0.0557	0.007698	(-0.0708, -0.0406)	-7.97904	FALSE	1.47e-15	TRUE	2	<=1	FALSE
eGFRcr	Kidney Cortex	ENSG00000189157.13	FAM47E	4	76214040	76283783	2	0.3	4e-07	0.0246	0.002997	(0.0188, 0.0305)	7.97584	TRUE	1.51e-15	TRUE	<=1	<=1	FALSE
eGFRcr	Whole Blood	ENSG00000103064.13	SLC7A6	16	68264516	68301823	7	0.11	2e-18	0.0122	0.001488	(0.0093, 0.0151)	7.96459	TRUE	1.66e-15	TRUE	<=1	<=1	FALSE
eGFRcys	Liver	ENSG00000004059.10	ARF5	7	127588386	127591700	3	0.059	0.00024	-0.173	0.02353	(-0.2195, -0.1272)	-7.95776	FALSE	1.75e-15	TRUE	<=1	<=1	FALSE
eGFRcys	Whole Blood	ENSG00000204655.11	MOG	6	29657002	29672372	5	0.0024	0.11	-0.314	0.0448	(-0.4018, -0.2261)	-7.9275	FALSE	2.24e-15	TRUE	<=1	<=1	FALSE
eGFRcr	Liver	ENSG00000142615.7	CELA2A	1	15456728	15472091	6	-0.0044	0.76	-0.0198	0.00254	(-0.0248, -0.0148)	-7.90193	FALSE	2.75e-15	TRUE	<=1	<=1	FALSE
eGFRcr	Whole Blood	ENSG00000126005.16	MMP24OS	20	35201745	35278131	3	0.16	8.5e-28	0.0173	0.002414	(0.0125, 0.022)	7.8811	TRUE	3.25e-15	TRUE	<=1	<=1	FALSE
eGFRcr	Whole Blood	ENSG00000172977.12	KAT5	11	65711996	65719604	4	0.029	5.9e-06	0.0248	0.003012	(0.0188, 0.0307)	7.87889	TRUE	3.3e-15	TRUE	2	<=1	TRUE
eGFRcr	Tubule	ENSG00000179023.7	KLHDC7A	1	18480982	18486126	33	0.31	1.6e-11	0.0036	0.000471	(0.0027, 0.0045)	7.8626	TRUE	3.76e-15	TRUE	<=1	<=1	FALSE
BUN	Whole Blood	ENSG00000160766.14	GBAP1	1	155213821	155227422	4	0.091	9.8e-16	0.125	0.01587	(0.0934, 0.1556)	7.84082	TRUE	4.48e-15	TRUE	<=1	<=1	FALSE
eGFRcr	Kidney Cortex	ENSG00000213073.4	CHP1P2	6	160093082	160096212	5	-0.0055	0.44	0.02439	0.002939	(0.0186, 0.0301)	7.83123	TRUE	4.83e-15	TRUE	8	<=1	FALSE
eGFRcys	Liver	ENSG00000204644.9	ZFP57	6	29672392	29681110	5	0.58	3.8e-41	-0.016942	0.002635	(-0.0221, -0.0118)	-7.83	FALSE	4.88e-15	TRUE	<=1	<=1	TRUE
eGFRcr	Whole Blood	ENSG00000103061.12	SLC7A6OS	16	68284503	68310946	3	0.0047	0.041	0.0455	0.00592	(0.0339, 0.0571)	7.8296	TRUE	4.89e-15	TRUE	<=1	<=1	FALSE
eGFRcys	Whole Blood	ENSG00000135913.10	USP37	2	218450251	218568351	1	0.029	6.1e-06	0.257	0.0324	(0.1932, 0.3202)	7.8	TRUE	6.19e-15	TRUE	<=1	<=1	FALSE
eGFRcr	Whole Blood	ENSG00000196873.15	CBWD3	9	68232003	68300015	1	0.0073	0.015	-1.89	0.235761	(-2.3541, -1.4299)	-7.8	FALSE	6.19e-15	TRUE	2	<=1	FALSE
eGFRcys	Tubule	ENSG00000145354.5	CISD2	4	102868974	102892807	40	0.28	2.6e-10	-0.00616	0.00078	(-0.0077, -0.0046)	-7.79816	FALSE	6.28e-15	TRUE	<=1	<=1	FALSE
eGFRcys	Liver	ENSG00000116127.17	ALMS1	2	73385758	73625166	2	0.0082	0.1	0.03	0.00398	(0.0222, 0.0378)	7.79	TRUE	6.61e-15	TRUE	<=1	<=1	FALSE
eGFRcr	Whole Blood	ENSG00000142494.13	SLC47A1	17	19495385	19579034	5	0.055	4.4e-10	0.0286	0.003448	(0.0219, 0.0354)	7.77762	TRUE	7.39e-15	TRUE	3	<=1	FALSE
eGFRcr	Liver	ENSG00000163406.10	SLC15A2	3	121894401	121944188	3	-0.0048	0.91	-0.148	0.019054	(-0.185, -0.1103)	-7.75697	FALSE	8.7e-15	TRUE	<=1	<=1	FALSE
eGFRcr	Whole Blood	ENSG00000183549.10	ACSM5	16	20409534	20441336	8	-0.00069	0.46	-0.0504	0.006195	(-0.0625, -0.0383)	-7.75673	FALSE	8.71e-15	TRUE	5	<=1	FALSE
BUN	Whole Blood	ENSG00000073711.10	PPP2R3A	3	135965728	136147894	6	0.0037	0.061	-0.119	0.01659	(-0.1514, -0.0863)	-7.74012	FALSE	9.93e-15	TRUE	<=1	<=1	FALSE
eGFRcys	Whole Blood	ENSG00000234608.7	MAPKAPK5-AS1	12	111839764	111842902	2	0.07	2.5e-12	0.0931	0.0126	(0.0684, 0.1179)	7.7387	TRUE	1e-14	TRUE	3	<=1	FALSE
eGFRcys	Liver	ENSG00000213676.10	ATF6B	6	32115264	32128253	2	0.2	7.4e-12	0.205	0.02669	(0.1525, 0.2572)	7.71087	TRUE	1.25e-14	TRUE	2	<=1	FALSE
eGFRcr	Kidney Cortex	ENSG00000173402.11	DAG1	3	49468703	49535618	5	0.013	0.17	0.0127	0.001717	(0.0094, 0.0161)	7.68748	TRUE	1.5e-14	TRUE	<=1	<=1	FALSE
ACR	Liver	ENSG00000171763.18	SPATA5L1	15	45402336	45421415	7	0.035	0.004	-0.178	0.02284	(-0.2227, -0.1331)	-7.6824	FALSE	1.56e-14	TRUE	<=1	<=1	TRUE
BUN	Whole Blood	ENSG00000176422.13	SPRYD4	12	56468578	56479708	10	0.23	2e-39	0.0248	0.00339	(0.0181, 0.0314)	7.67988	TRUE	1.59e-14	TRUE	<=1	<=1	TRUE
eGFRcr	Whole Blood	ENSG00000163935.13	SFMBT1	3	52903572	53046750	3	0.068	3.7e-12	0.0311	0.004382	(0.0226, 0.0397)	7.66899	TRUE	1.73e-14	TRUE	2	<=1	TRUE
eGFRcr	Liver	ENSG00000273486.1	ENSG00000273486	3	136837338	136839021	1	-0.0044	0.76	0.0712	0.009162	(0.0532, 0.0891)	7.66667	TRUE	1.77e-14	TRUE	<=1	<=1	FALSE
eGFRcr	Whole Blood	ENSG00000141744.3	PNMT	17	39667981	39670475	1	0.0068	0.019	0.326	0.044188	(0.2399, 0.4131)	7.66667	TRUE	1.77e-14	TRUE	3	<=1	FALSE
eGFRcys	Whole Blood	ENSG00000226469.1	ADAM1B	12	111927018	111929017	1	0.016	0.00066	0.0839	0.0113	(0.0618, 0.106)	7.6667	TRUE	1.77e-14	TRUE	3	<=1	FALSE
eGFRcys	Whole Blood	ENSG00000204644.9	ZFP57	6	29672392	29681110	5	0.64	2.1e-149	-0.0136	0.00214	(-0.0178, -0.0094)	-7.6597	FALSE	1.86e-14	TRUE	<=1	2	FALSE
ACR	Whole Blood	ENSG00000171763.18	SPATA5L1	15	45402336	45421415	12	0.37	2.7e-68	-0.0417	0.00537	(-0.0522, -0.0311)	-7.6522	FALSE	1.98e-14	TRUE	<=1	<=1	TRUE
eGFRcr	Whole Blood	ENSG00000054282.15	SDCCAG8	1	243256034	243500091	5	0.3	5.1e-54	-0.0116	0.00148	(-0.0145, -0.0087)	-7.65	FALSE	2.02e-14	TRUE	<=1	<=1	FALSE
eGFRcr	Kidney Cortex	ENSG00000244731.7	C4A	6	31982057	32002681	9	0.056	0.025	0.012584	0.001751	(0.0092, 0.016)	7.64365	TRUE	2.11e-14	TRUE	2	<=1	TRUE
eGFRcys	Kidney Cortex	ENSG00000035115.21	SH3YL1	2	217730	266398	10	0.18	0.00011	0.026	0.003495	(0.0191, 0.0328)	7.63306	TRUE	2.29e-14	TRUE	2	<=1	TRUE
eGFRcys	Whole Blood	ENSG00000144580.13	CNOT9	2	218568580	218597080	7	0.21	2.1e-36	-0.0232	0.00298	(-0.029, -0.0173)	-7.62235	FALSE	2.49e-14	TRUE	<=1	<=1	FALSE
eGFRcys	Whole Blood	ENSG00000239257.1	RPL23AP1	6	29726669	29727139	5	0.23	4.2e-40	-0.0599	0.00814	(-0.0758, -0.0439)	-7.6175	FALSE	2.59e-14	TRUE	<=1	2	TRUE
eGFRcys	Whole Blood	ENSG00000204681.10	GABBR1	6	29555629	29633976	4	0.051	2e-09	-0.0406	0.00646	(-0.0533, -0.028)	-7.605	FALSE	2.85e-14	TRUE	2	<=1	FALSE
ACR	Tubule	ENSG00000171763.13	SPATA5L1	15	45402336	45421415	24	0.28	1.9e-10	-0.027796	0.00358	(-0.0348, -0.0208)	-7.6005	FALSE	2.95e-14	TRUE	<=1	<=1	TRUE
eGFRcr	Liver	ENSG00000137824.15	RMDN3	15	40735884	40755851	6	-0.0043	0.73	-0.055	0.007315	(-0.0694, -0.0407)	-7.6	FALSE	2.96e-14	TRUE	<=1	<=1	FALSE
eGFRcys	Whole Blood	ENSG00000116127.17	ALMS1	2	73385758	73625166	1	0.12	1.6e-20	0.106	0.0144	(0.0777, 0.134)	7.6	TRUE	2.96e-14	TRUE	<=1	<=1	FALSE
eGFRcys	Whole Blood	ENSG00000225864.1	HCG4P11	6	29722981	29723971	1	0.042	4.7e-08	-0.0633	0.00743	(-0.0778, -0.0487)	-7.6	FALSE	2.96e-14	TRUE	<=1	<=1	FALSE
eGFRcys	Liver	ENSG00000224389.8	C4B	6	32014795	32035418	1	0.16	2.2e-09	-0.221	0.029515	(-0.2793, -0.1636)	-7.6	FALSE	2.96e-14	TRUE	2	<=1	FALSE
eGFRcr	Tubule	ENSG00000015413.5	DPEP1	16	89613308	89638456	13	0.4	3.2e-15	-0.00339	0.000431	(-0.0042, -0.0025)	-7.5982	FALSE	3e-14	TRUE	<=1	<=1	FALSE
ACR	Whole Blood	ENSG00000171766.15	GATM	15	45361124	45402327	4	0.11	3e-18	0.0963	0.0124	(0.0719, 0.1206)	7.59541	TRUE	3.07e-14	TRUE	<=1	<=1	FALSE
eGFRcr	Liver	ENSG00000203896.9	LIME1	20	63736283	63739103	2	0.0017	0.25	-0.049847	0.00777	(-0.0651, -0.0346)	-7.5929	FALSE	3.13e-14	TRUE	3	<=1	FALSE
eGFRcys	Tubule	ENSG00000204511.2	MCCD1	6	31528962	31530232	27	0.098	0.00028	-0.00536	0.000763	(-0.0069, -0.0039)	-7.5884	FALSE	3.24e-14	TRUE	4	<=1	FALSE
eGFRcys	Tubule	ENSG00000186470.9	BTN3A2	6	26365159	26378320	31	0.44	1e-16	0.003836	0.000534	(0.0028, 0.0049)	7.588	TRUE	3.26e-14	TRUE	<=1	<=1	FALSE
eGFRcr	Whole Blood	ENSG00000177971.8	IMP3	15	75639085	75648706	2	0.0056	0.029	0.054	0.00711	(0.0401, 0.0679)	7.5458	TRUE	4.5e-14	TRUE	4	<=1	FALSE
eGFRcys	Kidney Cortex	ENSG00000186470.13	BTN3A2	6	26365159	26378320	7	0.091	0.0059	0.047941	0.00718	(0.0339, 0.062)	7.543	TRUE	4.59e-14	TRUE	<=1	<=1	FALSE
eGFRcr	Whole Blood	ENSG00000244731.7	C4A	6	31982057	32002681	8	0.22	5.5e-39	0.00878	0.00158	(0.0057, 0.0119)	7.53159	TRUE	5.01e-14	TRUE	2	2	TRUE
eGFRcys	Tubule	ENSG00000065060.12	UHRF1BP1	6	34792015	34883138	40	0.56	2.1e-23	-0.00405	0.000536	(-0.0051, -0.003)	-7.5309	FALSE	5.04e-14	TRUE	<=1	<=1	FALSE
eGFRcys	Liver	ENSG00000115556.13	PLCD4	2	218607855	218637184	12	0.27	4.2e-16	0.0187	0.00244	(0.0139, 0.0235)	7.52	TRUE	5.39e-14	TRUE	<=1	<=1	FALSE
eGFRcr	Liver	ENSG00000279253.1	ENSG00000279253	20	35262727	35264187	11	0.087	9.8e-06	0.005708	0.000834	(0.0041, 0.0073)	7.5117	TRUE	5.84e-14	TRUE	<=1	<=1	FALSE
eGFRcys	Liver	ENSG00000158092.6	NCK1	3	136862208	136951606	3	-0.0048	0.87	0.076	0.01044	(0.0555, 0.0964)	7.50783	TRUE	6.01e-14	TRUE	<=1	<=1	FALSE
eGFRcr	Liver	ENSG00000279873.2	LINC01126	2	43227210	43228855	7	-0.0049	0.95	-0.0145	0.00227	(-0.019, -0.0101)	-7.50622	FALSE	6.09e-14	TRUE	2	<=1	FALSE
eGFRcr	Tubule	ENSG00000253426.1	RP11-10A14	8	9151742	9168136	41	0.3	6.6e-11	0.00249	0.000346	(0.0018, 0.0032)	7.5039	TRUE	6.2e-14	TRUE	<=1	<=1	FALSE
eGFRcr	Whole Blood	ENSG00000281469.1	ENSG00000281469	2	148044380	148044894	8	-0.00076	0.48	-0.0218	0.00304	(-0.0278, -0.0159)	-7.5	FALSE	6.25e-14	TRUE	<=1	<=1	FALSE
eGFRcr	Tubule	ENSG00000101444.8	AHCY	20	34280268	34311802	32	0.044	0.012	0.00329	0.000451	(0.0024, 0.0042)	7.5021	TRUE	6.28e-14	TRUE	2	<=1	FALSE
eGFRcys	Liver	ENSG00000204366.3	ZBTB12	6	31899607	31901992	2	-0.0048	0.93	0.0346	0.005085	(0.0246, 0.0446)	7.49744	TRUE	6.51e-14	TRUE	2	<=1	FALSE
eGFRcys	Liver	ENSG00000197062.11	ZSCAN26	6	28267010	28278224	11	0.12	3.1e-07	0.022521	0.003646	(0.0154, 0.0297)	7.484	TRUE	7.21e-14	TRUE	2	<=1	FALSE
eGFRcr	Tubule	ENSG00000164089.4	ETNPPL	4	108742048	108763054	6	0.24	5.6e-09	-0.00464	0.000594	(-0.0058, -0.0035)	-7.4814	FALSE	7.35e-14	TRUE	<=1	<=1	TRUE
ACR	Whole Blood	ENSG00000185499.16	MUC1	1	155185824	155192916	5	0.089	1.8e-15	0.138	0.0188	(0.1013, 0.1751)	7.47965	TRUE	7.45e-14	TRUE	<=1	<=1	FALSE
eGFRcr	Liver	ENSG00000157036.12	EXOG	3	38496127	38542161	3	-0.0015	0.41	0.0482	0.006187	(0.0361, 0.0603)	7.47679	TRUE	7.62e-14	TRUE	<=1	<=1	FALSE
eGFRcys	Liver	ENSG00000230069.3	LRRC37A15P	4	102727274	102730721	2	0.047	0.001	-0.0599	0.008428	(-0.0764, -0.0433)	-7.47621	FALSE	7.65e-14	TRUE	<=1	<=1	FALSE
eGFRcr	Whole Blood	ENSG00000253981.5	ALG1L13P	8	8236003	8244667	3	0.028	8e-06	0.0553	0.006785	(0.042, 0.0686)	7.4501	TRUE	9.33e-14	TRUE	<=1	<=1	TRUE
eGFRcys	Kidney Cortex	ENSG00000204872.4	NAT8B	2	73700576	73701340	2	0.11	0.0031	0.163	0.020909	(0.1218, 0.2038)	7.44795	TRUE	9.48e-14	TRUE	<=1	<=1	FALSE
ACR	Whole Blood	ENSG00000115486.11	GGCX	2	85544720	85561547	6	0.32	2.2e-57	-0.0662	0.00929	(-0.0844, -0.048)	-7.44517	FALSE	9.68e-14	TRUE	<=1	<=1	FALSE
eGFRcys	Tubule	ENSG00000035115.17	SH3YL1	2	217730	266398	66	0.51	2.8e-20	0.00359	0.000487	(0.0026, 0.0045)	7.4449	TRUE	9.7e-14	TRUE	2	<=1	TRUE
eGFRcr	Whole Blood	ENSG00000169641.13	LUZP1	1	23084023	23177808	13	0.0072	0.016	-0.0251	0.00353	(-0.032, -0.0182)	-7.41	FALSE	1.27e-13	TRUE	2	<=1	FALSE
eGFRcr	Whole Blood	ENSG00000073605.18	GSDMB	17	39904595	39919854	9	0.44	5.3e-85	0.00374	0.000494	(0.0028, 0.0047)	7.40751	TRUE	1.29e-13	TRUE	2	<=1	TRUE
eGFRcys	Liver	ENSG00000137824.15	RMDN3	15	40735884	40755851	6	-0.0043	0.73	-0.0915	0.01228	(-0.1156, -0.0675)	-7.41	FALSE	1.3e-13	TRUE	<=1	<=1	FALSE
eGFRcr	Tubule	ENSG00000104626.10	ERI1	8	9002147	9116746	21	0.22	2.6e-08	-0.00389	0.000507	(-0.0049, -0.0029)	-7.404	FALSE	1.32e-13	TRUE	<=1	<=1	FALSE
eGFRcys	Tubule	ENSG00000204644.5	ZFP57	6	29672392	29681110	16	0.33	4.1e-12	-0.003693	0.000568	(-0.0048, -0.0026)	-7.401	FALSE	1.35e-13	TRUE	<=1	<=1	TRUE
eGFRcr	Whole Blood	ENSG00000204338.8	CYP21A1P	6	32005636	32008451	11	0.23	1.5e-40	0.00706	0.00105	(0.005, 0.0091)	7.39876	TRUE	1.37e-13	TRUE	2	2	TRUE
eGFRcr	Whole Blood	ENSG00000175003.12	SLC22A1	6	160121815	160158718	14	0.14	1.5e-24	0.00701	0.00109	(0.0049, 0.0092)	7.39534	TRUE	1.41e-13	TRUE	7	<=1	FALSE
eGFRcr	Whole Blood	ENSG00000204536.13	CCHCR1	6	31142439	31158238	2	0.27	1.5e-48	-0.0346	0.00491	(-0.0442, -0.025)	-7.39506	FALSE	1.41e-13	TRUE	3	2	FALSE
eGFRcr	Whole Blood	ENSG00000035115.21	SH3YL1	2	217730	266398	7	0.42	1.4e-80	0.00774	0.0011	(0.0056, 0.0099)	7.4	TRUE	1.41e-13	TRUE	<=1	<=1	TRUE
eGFRcr	Liver	ENSG00000213965.3	NUDT19	19	32691961	32713796	3	0.21	2e-12	0.0509	0.006972	(0.0372, 0.0646)	7.3778	TRUE	1.61e-13	TRUE	3	<=1	FALSE
eGFRcr	Tubule	ENSG00000163935.9	SFMBT1	3	52903572	53046750	37	0.55	2e-22	0.00226	0.00031	(0.0017, 0.0029)	7.3705	TRUE	1.7e-13	TRUE	2	<=1	FALSE
eGFRcys	Liver	ENSG00000128604.19	IRF5	7	128937457	128950038	3	0.2	8.3e-12	-0.0407	0.00518	(-0.0509, -0.0306)	-7.36723	FALSE	1.74e-13	TRUE	<=1	<=1	TRUE
eGFRcr	Whole Blood	ENSG00000109920.12	FNBP4	11	47716517	47767443	3	0.0047	0.042	0.498	0.063954	(0.3727, 0.6234)	7.35086	TRUE	1.97e-13	TRUE	<=1	<=1	FALSE
eGFRcys	Liver	ENSG00000135211.5	TMEM60	7	77793728	77798434	6	0.067	0.0001	0.028	0.00376	(0.0207, 0.0354)	7.34422	TRUE	2.07e-13	TRUE	<=1	<=1	FALSE
eGFRcr	Whole Blood	ENSG00000233006.6	MIR3936HG	5	132311285	132369916	17	0.057	2.8e-10	-0.0259	0.003484	(-0.0327, -0.019)	-7.33764	FALSE	2.17e-13	TRUE	2	<=1	FALSE
BUN	Liver	ENSG00000273486.1	ENSG00000273486	3	136837338	136839021	1	-0.0044	0.76	-0.204	0.02894	(-0.261, -0.1476)	-7.33333	FALSE	2.24e-13	TRUE	<=1	<=1	FALSE
eGFRcr	Liver	ENSG00000167528.12	ZNF641	12	48337180	48351414	2	-0.0035	0.6	-0.269	0.0345	(-0.337, -0.2019)	-7.3333	FALSE	2.24e-13	TRUE	<=1	<=1	FALSE
eGFRcys	Liver	ENSG00000201967.1	RN7SKP22	19	32862800	32863092	1	0.068	8.9e-05	-0.141	0.019	(-0.1783, -0.1037)	-7.33333	FALSE	2.24e-13	TRUE	<=1	<=1	TRUE
eGFRcr	Liver	ENSG00000130702.15	LAMA5	20	62307955	62367312	1	0.27	3.6e-16	0.020892	0.003182	(0.0147, 0.0271)	7.3333	TRUE	2.24e-13	TRUE	2	<=1	TRUE
eGFRcr	Whole Blood	ENSG00000163938.16	GNL3	3	52681156	52694497	1	-0.0015	0.99	-0.0935	0.012208	(-0.1174, -0.0696)	-7.33333	FALSE	2.24e-13	TRUE	2	<=1	FALSE
eGFRcr	Liver	ENSG00000204536.13	CCHCR1	6	31142439	31158238	1	0.27	3.5e-16	-0.138	0.019817	(-0.1765, -0.0988)	-7.33	FALSE	2.24e-13	TRUE	3	<=1	FALSE
eGFRcr	Whole Blood	ENSG00000128654.13	MTX2	2	176269395	176338025	1	-0.0015	0.93	-0.0871	0.0135	(-0.1134, -0.0607)	-7.33	FALSE	2.24e-13	TRUE	3	<=1	FALSE
ACR	Tubule	ENSG00000178802.13	MPI	15	74890005	74902219	23	0.3	5.4e-11	0.021304	0.00291	(0.0156, 0.027)	7.3288	TRUE	2.32e-13	TRUE	<=1	<=1	FALSE
eGFRcr	Whole Blood	ENSG00000186470.13	BTN3A2	6	26365159	26378320	14	0.59	4.3e-133	0.00594	0.000913	(0.0042, 0.0077)	7.3289	TRUE	2.32e-13	TRUE	2	<=1	FALSE
ACR	Tubule	ENSG00000178718.5	RPP25	15	74954416	74957464	4	0.16	3e-06	-0.03292	0.00466	(-0.042, -0.0238)	-7.3282	FALSE	2.33e-13	TRUE	<=1	<=1	FALSE
ACR	Whole Blood	ENSG00000140497.16	SCAMP2	15	74843730	74873365	5	0.21	8.5e-36	0.0772	0.0111	(0.0555, 0.099)	7.31056	TRUE	2.66e-13	TRUE	<=1	<=1	FALSE
eGFRcys	Tubule	ENSG00000137806.4	NDUFAF1	15	41387353	41402519	25	0.51	3e-20	0.00394	0.000567	(0.0028, 0.0051)	7.2983	TRUE	2.91e-13	TRUE	<=1	<=1	FALSE
eGFRcys	Whole Blood	ENSG00000164597.13	COG5	7	107201555	107564514	5	0.36	3.3e-67	0.0342	0.00504	(0.0243, 0.0441)	7.29801	TRUE	2.92e-13	TRUE	<=1	<=1	TRUE
eGFRcr	Kidney Cortex	ENSG00000156232.7	WHAMM	15	82809628	82836108	6	0.092	0.0056	-0.0427	0.005375	(-0.0532, -0.0322)	-7.2805	FALSE	3.33e-13	TRUE	<=1	<=1	FALSE
eGFRcr	Whole Blood	ENSG00000137815.14	RTF1	15	41408408	41483563	10	0.04	9.3e-08	-0.0109	0.00151	(-0.0138, -0.0079)	-7.27102	FALSE	3.57e-13	TRUE	<=1	<=1	FALSE
eGFRcr	Tubule	ENSG00000204147.5	ASAH2B	10	50739318	50816495	15	0.54	4.8e-22	0.00253	0.000335	(0.0019, 0.0032)	7.2635	TRUE	3.77e-13	TRUE	<=1	<=1	FALSE
eGFRcr	Whole Blood	ENSG00000103642.11	LACTB	15	63121833	63142061	4	0.083	1.7e-14	0.0264	0.0034	(0.0197, 0.033)	7.25318	TRUE	4.07e-13	TRUE	<=1	<=1	FALSE
eGFRcr	Tubule	ENSG00000117450.9	PRDX1	1	45511036	45523047	23	0.19	2.6e-07	0.00485	0.000701	(0.0035, 0.0062)	7.2507	TRUE	4.15e-13	TRUE	<=1	<=1	TRUE
eGFRcr	Liver	ENSG00000042317.16	SPATA7	14	88384924	88470350	2	0.12	2.3e-07	-0.0234	0.0035	(-0.0303, -0.0166)	-7.24705	FALSE	4.26e-13	TRUE	<=1	<=1	TRUE
eGFRcr	Tubule	ENSG00000162402.8	USP24	1	55066359	55215364	30	0.32	8.3e-12	-0.00275	0.000414	(-0.0036, -0.0019)	-7.2413	FALSE	4.44e-13	TRUE	<=1	<=1	TRUE
eGFRcys	Whole Blood	ENSG00000169371.13	SNUPN	15	75598083	75626469	4	0.15	8.8e-25	-0.0294	0.00421	(-0.0377, -0.0212)	-7.23864	FALSE	4.53e-13	TRUE	2	<=1	FALSE
eGFRcr	Tubule	ENSG00000035115.17	SH3YL1	2	217730	266398	66	0.51	2.8e-20	0.00203	0.000292	(0.0015, 0.0026)	7.2327	TRUE	4.74e-13	TRUE	<=1	<=1	TRUE
eGFRcys	Whole Blood	ENSG00000137815.14	RTF1	15	41408408	41483563	10	0.04	9.3e-08	-0.018	0.00252	(-0.0229, -0.013)	-7.2246	FALSE	5.03e-13	TRUE	<=1	<=1	TRUE
eGFRcr	Tubule	ENSG00000103723.8	AP3B2	15	82659281	82709914	8	0.083	0.00082	-0.00544	0.000875	(-0.0072, -0.0037)	-7.2	FALSE	6.15e-13	TRUE	<=1	<=1	FALSE
eGFRcys	Liver	ENSG00000169371.13	SNUPN	15	75598083	75626469	3	-0.00058	0.35	-0.0638	0.00951	(-0.0824, -0.0451)	-7.2	FALSE	6.21e-13	TRUE	2	<=1	FALSE
eGFRcr	Whole Blood	ENSG00000236785.1	SDR42E1P5	2	102411243	102412108	7	0.0091	0.0077	0.0688	0.0106	(0.0481, 0.0896)	7.19	TRUE	6.64e-13	TRUE	<=1	<=1	FALSE
eGFRcr	Liver	ENSG00000204130.12	RUFY2	10	68341107	68407294	3	0.041	0.0019	-0.0185	0.00225	(-0.0229, -0.0141)	-7.18112	FALSE	6.91e-13	TRUE	<=1	<=1	TRUE
eGFRcr	Whole Blood	ENSG00000109323.8	MANBA	4	102630770	102760994	2	0.0032	0.077	-0.0859	0.0117	(-0.1088, -0.063)	-7.17581	FALSE	7.19e-13	TRUE	<=1	<=1	FALSE
eGFRcr	Liver	ENSG00000213689.11	TREX1	3	48465811	48467645	6	0.064	0.00013	-0.0138	0.001924	(-0.0176, -0.01)	-7.16856	FALSE	7.58e-13	TRUE	<=1	<=1	TRUE
eGFRcr	Whole Blood	ENSG00000237037.9	NDUFA6-DT	22	42090931	42137742	4	0.0076	0.014	-0.0252	0.003816	(-0.0327, -0.0177)	-7.163	FALSE	7.89e-13	TRUE	<=1	<=1	FALSE
eGFRcr	Whole Blood	ENSG00000138085.16	ATRAID	2	27212027	27217178	13	0.14	4.2e-23	-0.0084	0.00138	(-0.0111, -0.0057)	-7.15	FALSE	8.52e-13	TRUE	<=1	<=1	FALSE
eGFRcys	Whole Blood	ENSG00000230492.1	ENSG00000230492	20	23010209	23030785	5	0.036	4.1e-07	-0.0336	0.004581	(-0.0425, -0.0246)	-7.15	FALSE	8.64e-13	TRUE	12	<=1	FALSE
eGFRcr	Whole Blood	ENSG00000114902.13	SPCS1	3	52704955	52711148	3	0.0056	0.029	0.0237	0.003165	(0.0175, 0.0299)	7.14991	TRUE	8.68e-13	TRUE	2	<=1	FALSE
eGFRcr	Whole Blood	ENSG00000184983.9	NDUFA6	22	42085525	42090955	4	0.28	7.8e-50	0.019	0.003008	(0.0131, 0.0249)	7.14709	TRUE	8.86e-13	TRUE	<=1	2	FALSE
eGFRcys	Whole Blood	ENSG00000106635.7	BCL7B	7	73536356	73557690	3	0.0071	0.016	0.0294	0.004106	(0.0214, 0.0375)	7.13727	TRUE	9.52e-13	TRUE	<=1	<=1	TRUE
eGFRcys	Tubule	ENSG00000141013.10	GAS8	16	90019629	90044975	26	0.16	4.3e-06	0.00542	0.000775	(0.0039, 0.0069)	7.1364	TRUE	9.58e-13	TRUE	<=1	<=1	FALSE
ACR	Whole Blood	ENSG00000138380.17	CARF	2	202912214	202988263	1	0.011	0.0042	2.05	0.27601	(1.5068, 2.5887)	7.12353	TRUE	1.05e-12	TRUE	<=1	<=1	FALSE
eGFRcr	Tubule	ENSG00000164080.9	RAD54L2	3	51541144	51668667	16	0.075	0.0013	-0.00419	0.000604	(-0.0054, -0.003)	-7.1237	FALSE	1.05e-12	TRUE	2	<=1	FALSE
eGFRcys	Tubule	ENSG00000244731.3	C4A	6	31982057	32002681	65	0.25	3.8e-09	0.00251	0.000474	(0.0016, 0.0034)	7.1113	TRUE	1.15e-12	TRUE	2	<=1	TRUE
eGFRcys	Whole Blood	ENSG00000124562.9	SNRPC	6	34757505	34773857	2	-0.0013	0.69	0.0934	0.0131	(0.0678, 0.1191)	7.1093	TRUE	1.17e-12	TRUE	<=1	<=1	FALSE
eGFRcr	Whole Blood	ENSG00000135211.5	TMEM60	7	77793728	77798434	3	0.11	4.5e-19	0.0265	0.003619	(0.0194, 0.0336)	7.11	TRUE	1.19e-12	TRUE	2	<=1	TRUE
eGFRcr	Whole Blood	ENSG00000121289.17	CEP89	19	32875925	32971991	4	0.0012	0.18	-0.139	0.018931	(-0.176, -0.1017)	-7.10547	FALSE	1.2e-12	TRUE	3	<=1	FALSE
eGFRcr	Kidney Cortex	ENSG00000163935.13	SFMBT1	3	52903572	53046750	3	0.0056	0.24	0.0289	0.004184	(0.0207, 0.0371)	7.10364	TRUE	1.22e-12	TRUE	2	<=1	FALSE
eGFRcr	Whole Blood	ENSG00000269918.1	ENSG00000269918	8	11104691	11106704	3	0.11	1.7e-19	0.0685	0.009286	(0.0503, 0.0867)	7.08821	TRUE	1.36e-12	TRUE	<=1	<=1	FALSE
eGFRcr	Whole Blood	ENSG00000154319.14	FAM167A	8	11421476	11475908	4	0.29	2.9e-51	0.00775	0.001194	(0.0054, 0.0101)	7.07479	TRUE	1.5e-12	TRUE	<=1	<=1	FALSE
BUN	Tubule	ENSG00000073711.6	PPP2R3A	3	135965728	136147894	4	0.089	0.00051	0.0299	0.004438	(0.0212, 0.0386)	7.07174	TRUE	1.53e-12	TRUE	<=1	<=1	FALSE
eGFRcys	Whole Blood	ENSG00000172757.12	CFL1	11	65823022	65862026	11	0.037	3.4e-07	-0.0489	0.006918	(-0.0625, -0.0353)	-7.06312	FALSE	1.63e-12	TRUE	<=1	<=1	FALSE
eGFRcr	Whole Blood	ENSG00000259479.6	SORD2P	15	44825747	44884694	5	0.21	9.1e-36	-0.00925	0.00136	(-0.0119, -0.0066)	-7.05925	FALSE	1.67e-12	TRUE	3	<=1	FALSE
eGFRcr	Whole Blood	ENSG00000255354.1	ENSG00000255354	8	11558466	11560020	4	0.035	7.8e-07	-0.0322	0.004882	(-0.0417, -0.0226)	-7.0554	FALSE	1.72e-12	TRUE	<=1	<=1	TRUE
eGFRcr	Whole Blood	ENSG00000187605.15	TET3	2	73986404	74108176	4	0.0054	0.031	0.045	0.00596	(0.0333, 0.0567)	7.05	TRUE	1.73e-12	TRUE	2	<=1	FALSE
eGFRcr	Whole Blood	ENSG00000226450.2	CYP2D8P	22	42149886	42155001	2	0.06	7.8e-11	-0.0169	0.002543	(-0.0219, -0.012)	-7.0541	FALSE	1.74e-12	TRUE	<=1	<=1	FALSE
eGFRcr	Whole Blood	ENSG00000154330.12	PGM5	9	68328308	68531061	8	0.23	2.6e-39	-0.018	0.002503	(-0.0229, -0.0131)	-7.05368	FALSE	1.74e-12	TRUE	3	<=1	FALSE
eGFRcr	Tubule	ENSG00000232112.3	TMA7	3	48440257	48444208	27	0.59	2.6e-25	-0.00222	0.000303	(-0.0028, -0.0016)	-7.0482	FALSE	1.81e-12	TRUE	<=1	<=1	TRUE
eGFRcr	Kidney Cortex	ENSG00000055955.15	ITIH4	3	52812975	52830739	5	0.16	0.00032	0.0059	0.000874	(0.0042, 0.0076)	7.03992	TRUE	1.92e-12	TRUE	2	<=1	FALSE
eGFRcr	Whole Blood	ENSG00000143702.15	CEP170	1	243124428	243255348	3	0.082	2.7e-14	-0.0309	0.00429	(-0.0393, -0.0225)	-7.02	FALSE	2.2e-12	TRUE	<=1	<=1	FALSE
BUN	Tubule	ENSG00000108433.11	GOSR2	17	46923075	46975524	26	0.33	3.9e-12	0.00814	0.001163	(0.0059, 0.0104)	7.0156	TRUE	2.29e-12	TRUE	<=1	<=1	FALSE
eGFRcr	Kidney Cortex	ENSG00000103657.13	HERC1	15	63608618	63833948	10	-0.0097	0.57	-0.0103	0.001326	(-0.0129, -0.0077)	-7.0137	FALSE	2.32e-12	TRUE	<=1	<=1	FALSE
eGFRcr	Tubule	ENSG00000146701.7	MDH2	7	76048051	76067508	30	0.2	2.4e-07	-0.00401	0.000586	(-0.0052, -0.0029)	-7.01151	FALSE	2.36e-12	TRUE	<=1	<=1	FALSE
eGFRcr	Whole Blood	ENSG00000125966.9	MMP24	20	35226690	35276998	5	0.027	1.1e-05	0.0145	0.002129	(0.0104, 0.0187)	7.011	TRUE	2.37e-12	TRUE	<=1	<=1	FALSE
eGFRcys	Whole Blood	ENSG00000109323.8	MANBA	4	102630770	102760994	2	0.0032	0.077	-0.139	0.0195	(-0.1775, -0.1009)	-7.00903	FALSE	2.4e-12	TRUE	<=1	<=1	FALSE
eGFRcr	Whole Blood	ENSG00000280388.1	ENSG00000280388	7	76043977	76045963	3	0.00026	0.28	-0.0461	0.006818	(-0.0595, -0.0327)	-7.01	FALSE	2.41e-12	TRUE	<=1	<=1	FALSE
eGFRcr	Whole Blood	ENSG00000140416.19	TPM1	15	63042632	63071915	10	0.03	3.7e-06	0.0218	0.00293	(0.0161, 0.0276)	7.00562	TRUE	2.46e-12	TRUE	<=1	<=1	FALSE
eGFRcys	Whole Blood	ENSG00000275202.1	ENSG00000275202	13	48974967	48976867	4	0.11	2.4e-18	0.0316	0.004374	(0.023, 0.0402)	7.005	TRUE	2.47e-12	TRUE	<=1	<=1	FALSE
eGFRcys	Kidney Cortex	ENSG00000188277.9	C15orf62	15	40770080	40772449	2	0.00052	0.31	-0.0579	0.00839	(-0.0743, -0.0415)	-7.00397	FALSE	2.49e-12	TRUE	<=1	<=1	FALSE
eGFRcr	Whole Blood	ENSG00000247556.6	OIP5-AS1	15	41283990	41309737	1	0.019	0.0002	0.0186	0.00271	(0.0133, 0.0239)	7	TRUE	2.56e-12	TRUE	<=1	<=1	FALSE
eGFRcys	Whole Blood	ENSG00000247556.6	OIP5-AS1	15	41283990	41309737	1	0.019	0.0002	0.031	0.00451	(0.0222, 0.0399)	7	TRUE	2.56e-12	TRUE	<=1	<=1	FALSE
eGFRcr	Liver	ENSG00000104147.8	OIP5	15	41309273	41332591	1	0.023	0.016	-0.037	0.005409	(-0.0476, -0.0264)	-7	FALSE	2.56e-12	TRUE	<=1	<=1	FALSE
eGFRcr	Liver	ENSG00000114841.17	DNAH1	3	52316319	52400491	1	0.0038	0.18	0.0266	0.003813	(0.0192, 0.0341)	7	TRUE	2.56e-12	TRUE	<=1	<=1	FALSE
eGFRcr	Liver	ENSG00000154319.14	FAM167A	8	11421476	11475908	1	0.0021	0.23	0.0651	0.0104	(0.0447, 0.0854)	7	TRUE	2.56e-12	TRUE	<=1	<=1	FALSE
eGFRcr	Whole Blood	ENSG00000147439.12	BIN3	8	22620418	22669148	1	0.067	7.3e-12	0.0111	0.001521	(0.0082, 0.0141)	7	TRUE	2.56e-12	TRUE	<=1	<=1	TRUE
eGFRcys	Whole Blood	ENSG00000230359.5	TPI1P2	7	129055223	129057239	1	-0.0014	0.79	0.25	0.038544	(0.1743, 0.3254)	7	TRUE	2.56e-12	TRUE	<=1	<=1	FALSE
eGFRcr	Liver	ENSG00000137860.11	SLC28A2	15	45252234	45277846	8	0.0038	0.18	0.0129	0.001768	(0.0094, 0.0163)	6.99	TRUE	2.76e-12	TRUE	3	<=1	FALSE
eGFRcr	Whole Blood	ENSG00000172757.12	CFL1	11	65823022	65862026	11	0.037	3.4e-07	-0.0293	0.004096	(-0.0373, -0.0213)	-6.98847	FALSE	2.78e-12	TRUE	<=1	<=1	FALSE
eGFRcr	Whole Blood	ENSG00000162817.6	C1orf115	1	220690363	220699153	6	0.035	5.7e-07	-0.0372	0.00533	(-0.0476, -0.0267)	-6.98	FALSE	2.86e-12	TRUE	<=1	<=1	FALSE
eGFRcys	Tubule	ENSG00000198890.6	PRMT6	1	107056679	107067636	8	0.32	6.7e-12	0.00532	0.000777	(0.0038, 0.0068)	6.9801	TRUE	2.95e-12	TRUE	<=1	<=1	TRUE
eGFRcys	Tubule	ENSG00000163406.6	SLC15A2	3	121894401	121944188	59	0.33	2.9e-12	0.00482	0.000663	(0.0035, 0.0061)	6.9796	TRUE	2.96e-12	TRUE	<=1	<=1	TRUE
eGFRcr	Liver	ENSG00000170959.14	DCDC1	11	30830369	31369810	3	-0.0036	0.62	-0.0198	0.002657	(-0.025, -0.0146)	-6.97677	FALSE	3.02e-12	TRUE	2	<=1	FALSE
eGFRcr	Liver	ENSG00000272823.1	ENSG00000272823	1	220828676	220829211	4	0.11	4e-07	0.0153	0.0023	(0.0107, 0.0198)	6.97254	TRUE	3.11e-12	TRUE	<=1	<=1	FALSE
BUN	Liver	ENSG00000140367.11	UBE2Q2	15	75843285	75901078	8	0.076	3.3e-05	-0.042	0.00594	(-0.0536, -0.0303)	-6.96196	FALSE	3.36e-12	TRUE	2	<=1	FALSE
eGFRcr	Liver	ENSG00000204147.9	ASAH2B	10	50739318	50816495	9	0.34	1.2e-20	0.00545	0.000753	(0.004, 0.0069)	6.96152	TRUE	3.37e-12	TRUE	<=1	<=1	FALSE
eGFRcys	Liver	ENSG00000139644.12	TMBIM6	12	49707725	49764934	4	0.061	0.00019	0.0412	0.006	(0.0295, 0.053)	6.95929	TRUE	3.42e-12	TRUE	<=1	<=1	FALSE
eGFRcys	Liver	ENSG00000178773.14	CPNE7	16	89575758	89597246	3	0.0088	0.095	-0.045	0.007348	(-0.0594, -0.0306)	-6.95928	FALSE	3.42e-12	TRUE	2	<=1	FALSE
eGFRcys	Kidney Cortex	ENSG00000189157.13	FAM47E	4	76214040	76283783	2	0.3	4e-07	0.0359	0.00506	(0.026, 0.0458)	6.95	TRUE	3.56e-12	TRUE	2	<=1	FALSE
eGFRcr	Kidney Cortex	ENSG00000233609.3	RPL10P19	8	8961200	8979025	17	0.14	0.00076	0.00586	0.000877	(0.0041, 0.0076)	6.9538	TRUE	3.56e-12	TRUE	<=1	<=1	FALSE
ACR	Kidney Cortex	ENSG00000178718.6	RPP25	15	74954416	74957464	2	-0.013	0.77	-0.385	0.05922	(-0.5007, -0.2686)	-6.94277	FALSE	3.84e-12	TRUE	<=1	<=1	FALSE
eGFRcys	Liver	ENSG00000158457.5	TSPAN33	7	129144707	129169699	6	0.43	2.8e-27	-0.0422	0.00598	(-0.0539, -0.0305)	-6.94071	FALSE	3.9e-12	TRUE	<=1	<=1	FALSE
eGFRcr	Tubule	ENSG00000042317.12	SPATA7	14	88384924	88470350	14	0.15	6.8e-06	-0.00624	0.000883	(-0.008, -0.0045)	-6.9399	FALSE	3.92e-12	TRUE	<=1	<=1	TRUE
eGFRcr	Tubule	ENSG00000186470.9	BTN3A2	6	26365159	26378320	31	0.44	1e-16	0.001966	0.00032	(0.0013, 0.0026)	6.9339	TRUE	4.09e-12	TRUE	2	<=1	TRUE
eGFRcys	Whole Blood	ENSG00000204388.6	HSPA1B	6	31827738	31830254	2	0.0024	0.11	-0.0669	0.0103	(-0.087, -0.0467)	-6.93404	FALSE	4.09e-12	TRUE	2	<=1	FALSE
eGFRcys	Whole Blood	ENSG00000186470.13	BTN3A2	6	26365159	26378320	14	0.59	4.3e-133	0.00975	0.00153	(0.0068, 0.0127)	6.9337	TRUE	4.1e-12	TRUE	<=1	<=1	FALSE
eGFRcr	Whole Blood	ENSG00000124549.14	BTN2A3P	6	26421391	26432383	5	0.016	0.00062	-0.0418	0.00652	(-0.0546, -0.029)	-6.93023	FALSE	4.2e-12	TRUE	2	<=1	FALSE
eGFRcys	Liver	ENSG00000198890.7	PRMT6	1	107056679	107067636	8	0.74	9.2e-62	0.00503	0.000747	(0.0036, 0.0065)	6.92983	TRUE	4.21e-12	TRUE	<=1	<=1	TRUE
eGFRcr	Tubule	ENSG00000245680.5	ZNF585B	19	37181579	37218153	14	0.16	2.9e-06	0.00403	0.000555	(0.0029, 0.0051)	6.9215	TRUE	4.47e-12	TRUE	<=1	<=1	FALSE
eGFRcr	Liver	ENSG00000161395.13	PGAP3	17	39671122	39696797	8	0.33	7.8e-20	0.0079	0.00116	(0.0056, 0.0102)	6.9191	TRUE	4.54e-12	TRUE	3	<=1	FALSE
ACR	Whole Blood	ENSG00000138621.11	PPCDC	15	75023586	75117462	6	0.019	0.00023	-0.203	0.0304	(-0.2627, -0.1436)	-6.91604	FALSE	4.64e-12	TRUE	<=1	<=1	FALSE
eGFRcr	Tubule	ENSG00000060642.6	PIGV	1	26787472	26798398	32	0.036	0.021	-0.00643	0.001017	(-0.0084, -0.0044)	-6.9117	FALSE	4.79e-12	TRUE	<=1	<=1	FALSE
eGFRcys	Whole Blood	ENSG00000198890.7	PRMT6	1	107056679	107067636	7	0.23	1.4e-39	0.0138	0.00205	(0.0098, 0.0178)	6.89775	TRUE	5.28e-12	TRUE	<=1	<=1	TRUE
eGFRcys	Whole Blood	ENSG00000065060.16	UHRF1BP1	6	34792015	34883138	7	0.41	1.7e-78	-0.0538	0.00779	(-0.0691, -0.0386)	-6.89712	FALSE	5.31e-12	TRUE	<=1	<=1	FALSE
eGFRcr	Whole Blood	ENSG00000106070.17	GRB10	7	50590063	50793462	3	-0.00031	0.37	-0.0821	0.011378	(-0.1044, -0.0598)	-6.9	FALSE	5.34e-12	TRUE	<=1	<=1	FALSE
eGFRcys	Whole Blood	ENSG00000204308.7	RNF5	6	32178405	32180793	1	0.011	0.0036	-2.04	0.308	(-2.6426, -1.4364)	-6.88889	FALSE	5.62e-12	TRUE	2	<=1	TRUE
eGFRcr	Liver	ENSG00000164406.7	LEAP2	5	132872322	132875046	3	-0.0037	0.63	-0.0956	0.0146	(-0.1242, -0.067)	-6.88105	FALSE	5.94e-12	TRUE	<=1	<=1	FALSE
eGFRcr	Liver	ENSG00000197062.11	ZSCAN26	6	28267010	28278224	11	0.12	3.1e-07	0.01379	0.002294	(0.0093, 0.0183)	6.8725	TRUE	6.31e-12	TRUE	<=1	<=1	FALSE
eGFRcr	Liver	ENSG00000204152.10	TIMM23B	10	49942049	49974850	6	0.14	2.4e-08	-0.357	0.0504	(-0.4561, -0.2585)	-6.87069	FALSE	6.39e-12	TRUE	<=1	<=1	FALSE
eGFRcr	Whole Blood	ENSG00000167526.13	RPL13	16	89560657	89566828	6	0.087	4.5e-15	0.0254	0.003887	(0.0177, 0.033)	6.85844	TRUE	6.96e-12	TRUE	<=1	<=1	FALSE
eGFRcys	Tubule	ENSG00000204632.7	HLA-G	6	29826967	29831125	11	0.18	6.8e-07	0.005887	0.000792	(0.0043, 0.0074)	6.858	TRUE	6.98e-12	TRUE	<=1	<=1	FALSE
eGFRcr	Tubule	ENSG00000125945.10	ZNF436	1	23359448	23369836	13	0.1	0.00024	0.00504	0.000913	(0.0033, 0.0068)	6.8571	TRUE	7.03e-12	TRUE	2	<=1	FALSE
eGFRcr	Liver	ENSG00000125520.13	SLC2A4RG	20	63739776	63744050	2	0.1	2.2e-06	-0.028903	0.005071	(-0.0388, -0.019)	-6.8501	FALSE	7.38e-12	TRUE	3	<=1	FALSE
ACR	Liver	ENSG00000157992.12	KRTCAP3	2	27442366	27446481	2	0.012	0.064	-0.26	0.0397	(-0.3383, -0.1826)	-6.84659	FALSE	7.56e-12	TRUE	<=1	<=1	FALSE
eGFRcr	Kidney Cortex	ENSG00000233006.6	MIR3936HG	5	132311285	132369916	13	0.17	0.00023	-0.00774	0.001106	(-0.0099, -0.0056)	-6.8351	FALSE	8.2e-12	TRUE	2	<=1	FALSE
eGFRcr	Tubule	ENSG00000197444.5	OGDHL	10	49734641	49762379	14	0.12	4.5e-05	-0.00463	0.000635	(-0.0059, -0.0034)	-6.8335	FALSE	8.29e-12	TRUE	<=1	<=1	TRUE
eGFRcys	Whole Blood	ENSG00000106638.15	TBL2	7	73567533	73578791	1	0.066	9.1e-12	0.496	0.07046	(0.3575, 0.6338)	6.83333	TRUE	8.3e-12	TRUE	<=1	<=1	FALSE
eGFRcys	Whole Blood	ENSG00000177971.8	IMP3	15	75639085	75648706	2	0.0056	0.029	0.0856	0.0119	(0.0623, 0.1088)	6.83141	TRUE	8.41e-12	TRUE	2	<=1	FALSE
eGFRcys	Tubule	ENSG00000204520.8	MICA	6	31399784	31415315	49	0.27	4.2e-10	-0.00322	0.000496	(-0.0042, -0.0023)	-6.8304	FALSE	8.46e-12	TRUE	4	<=1	FALSE
eGFRcys	Kidney Cortex	ENSG00000273245.1	ENSG00000273245	2	73750256	73750786	5	0.065	0.017	0.075	0.010623	(0.0542, 0.0958)	6.83044	TRUE	8.47e-12	TRUE	<=1	<=1	FALSE
eGFRcr	Whole Blood	ENSG00000103723.12	AP3B2	15	82659281	82709914	6	0.33	3.2e-60	-0.00459	0.000795	(-0.0062, -0.003)	-6.81742	FALSE	9.27e-12	TRUE	<=1	<=1	FALSE
ACR	Whole Blood	ENSG00000178802.17	MPI	15	74890005	74902219	11	0.13	4.9e-22	0.0752	0.0114	(0.0528, 0.0976)	6.81482	TRUE	9.44e-12	TRUE	<=1	<=1	FALSE
eGFRcys	Kidney Cortex	ENSG00000179292.4	TMEM151A	11	66291894	66296664	2	0.027	0.09	-0.014214	0.002	(-0.0181, -0.0103)	-6.80751	FALSE	9.93e-12	TRUE	<=1	<=1	FALSE
eGFRcys	Whole Blood	ENSG00000172922.8	RNASEH2C	11	65714005	65720947	2	0.1	5.3e-18	-0.0317	0.004581	(-0.0407, -0.0227)	-6.80533	FALSE	1.01e-11	TRUE	<=1	<=1	FALSE
eGFRcr	Whole Blood	ENSG00000186591.11	UBE2H	7	129830732	129952949	4	0.085	8.3e-15	0.0367	0.004691	(0.0276, 0.0459)	6.8	TRUE	1.04e-11	TRUE	<=1	<=1	TRUE
eGFRcys	Whole Blood	ENSG00000178773.14	CPNE7	16	89575758	89597246	1	0.0037	0.063	-0.172	0.025411	(-0.2218, -0.1222)	-6.8	FALSE	1.05e-11	TRUE	2	<=1	FALSE
eGFRcr	Liver	ENSG00000261054.1	ENSG00000261054	15	99128832	99131806	2	-0.0037	0.62	0.0421	0.006329	(0.0297, 0.0545)	6.79	TRUE	1.14e-11	TRUE	<=1	<=1	FALSE
eGFRcys	Whole Blood	ENSG00000079335.18	CDC14A	1	100345001	100520277	8	0.091	7.8e-16	0.0102	0.00157	(0.0072, 0.0133)	6.78479	TRUE	1.16e-11	TRUE	<=1	<=1	FALSE
eGFRcr	Whole Blood	ENSG00000255310.2	ENSG00000255310	8	11107788	11109726	4	0.068	4.1e-12	0.0544	0.007751	(0.0392, 0.0696)	6.78402	TRUE	1.17e-11	TRUE	<=1	<=1	FALSE
BUN	Whole Blood	ENSG00000108433.16	GOSR2	17	46923075	46975524	1	0.023	5.6e-05	0.282	0.04257	(0.1987, 0.3656)	6.77778	TRUE	1.22e-11	TRUE	<=1	<=1	FALSE
eGFRcr	Liver	ENSG00000185324.21	CDK10	16	89680737	89696354	2	0.12	3.3e-07	-0.0162	0.002456	(-0.021, -0.0114)	-6.77	FALSE	1.28e-11	TRUE	<=1	<=1	FALSE
eGFRcr	Whole Blood	ENSG00000120647.9	CCDC77	12	389273	442642	8	0.14	2.9e-23	-0.0187	0.00297	(-0.0246, -0.0129)	-6.77	FALSE	1.3e-11	TRUE	<=1	<=1	FALSE
eGFRcr	Tubule	ENSG00000132763.10	MMACHC	1	45500300	45513382	75	0.064	0.0029	-0.00352	0.00056	(-0.0046, -0.0024)	-6.7565	FALSE	1.41e-11	TRUE	<=1	<=1	FALSE
eGFRcys	Liver	ENSG00000079335.18	CDC14A	1	100345001	100520277	5	0.26	3.1e-15	0.00662	0.00103	(0.0046, 0.0086)	6.74996	TRUE	1.48e-11	TRUE	<=1	<=1	TRUE
eGFRcys	Liver	ENSG00000137806.8	NDUFAF1	15	41387353	41402519	8	0.055	0.0004	0.0389	0.00555	(0.028, 0.0498)	6.73	TRUE	1.65e-11	TRUE	<=1	<=1	FALSE
eGFRcr	Kidney Cortex	ENSG00000234072.1	ENSG00000234072	2	27356246	27367622	17	-0.0097	0.58	0.0119	0.001838	(0.0083, 0.0155)	6.73225	TRUE	1.67e-11	TRUE	2	<=1	FALSE
eGFRcr	Whole Blood	ENSG00000260063.1	LOC101928728	1	26692132	26694131	2	0.014	0.0012	-0.0823	0.0129	(-0.1075, -0.0571)	-6.73	FALSE	1.72e-11	TRUE	<=1	<=1	TRUE
BUN	Whole Blood	ENSG00000168672.3	FAM84B	8	126552443	126558478	6	0.095	2.5e-16	-0.0406	0.00702	(-0.0544, -0.0269)	-6.72558	FALSE	1.75e-11	TRUE	<=1	<=1	FALSE
eGFRcr	Tubule	ENSG00000198522.9	GPN1	2	27628247	27651508	15	0.062	0.0034	0.00662	0.000976	(0.0047, 0.0085)	6.7204	TRUE	1.81e-11	TRUE	2	<=1	FALSE
eGFRcr	Whole Blood	ENSG00000267475.1	NUDT19-DT	19	32687089	32691750	4	0.04	9.9e-08	0.0607	0.008168	(0.0447, 0.0767)	6.71808	TRUE	1.84e-11	TRUE	3	<=1	FALSE
eGFRcr	Tubule	ENSG00000156232.6	WHAMM	15	82809628	82836108	15	0.53	2.6e-21	-0.00231	0.000318	(-0.0029, -0.0017)	-6.7	FALSE	2.04e-11	TRUE	<=1	<=1	FALSE
eGFRcr	Whole Blood	ENSG00000275106.1	ENSG00000275106	7	128952527	128953316	4	0.26	2.5e-46	0.0124	0.001741	(0.009, 0.0158)	6.7	TRUE	2.14e-11	TRUE	<=1	<=1	FALSE
eGFRcys	Liver	ENSG00000174564.12	IL20RB	3	136946230	137011085	10	0.098	2.6e-06	-0.0239	0.003333	(-0.0305, -0.0174)	-6.69552	FALSE	2.15e-11	TRUE	<=1	<=1	FALSE
eGFRcr	Whole Blood	ENSG00000183172.8	SMDT1	22	42079691	42084284	6	0.62	2e-142	-0.0167	0.002585	(-0.0217, -0.0116)	-6.69453	FALSE	2.16e-11	TRUE	<=1	<=1	FALSE
eGFRcys	Whole Blood	ENSG00000111275.12	ALDH2	12	111766887	111817532	3	0.057	2.6e-10	0.0349	0.00513	(0.0248, 0.0449)	6.6919	TRUE	2.2e-11	TRUE	2	<=1	FALSE
eGFRcr	Liver	ENSG00000145692.14	BHMT	5	79111809	79132288	16	0.033	0.0053	-0.0174	0.00264	(-0.0225, -0.0122)	-6.69082	FALSE	2.22e-11	TRUE	<=1	<=1	FALSE
eGFRcr	Liver	ENSG00000204644.9	ZFP57	6	29672392	29681110	5	0.58	3.8e-41	-0.008691	0.001527	(-0.0117, -0.0057)	-6.6907	FALSE	2.22e-11	TRUE	<=1	<=1	FALSE
eGFRcr	Whole Blood	ENSG00000078804.12	TP53INP2	20	34704339	34713439	8	0.0091	0.0077	0.0211	0.003007	(0.0152, 0.027)	6.6859	TRUE	2.3e-11	TRUE	<=1	<=1	FALSE
eGFRcr	Whole Blood	ENSG00000204644.9	ZFP57	6	29672392	29681110	5	0.64	2.1e-149	-0.0071	0.00124	(-0.0095, -0.0047)	-6.68124	FALSE	2.37e-11	TRUE	<=1	2	FALSE
eGFRcr	Liver	ENSG00000188227.12	ZNF793	19	37506939	37548762	2	0.042	0.0017	-0.0164	0.002413	(-0.0211, -0.0117)	-6.6733	FALSE	2.5e-11	TRUE	<=1	<=1	FALSE
eGFRcr	Whole Blood	ENSG00000204681.10	GABBR1	6	29555629	29633976	4	0.051	2e-09	-0.0214	0.00374	(-0.0287, -0.014)	-6.67109	FALSE	2.54e-11	TRUE	<=1	<=1	FALSE
eGFRcr	Liver	ENSG00000183091.19	NEB	2	151485336	151734487	1	0.042	0.0019	0.0722	0.0116	(0.0494, 0.095)	6.66667	TRUE	2.62e-11	TRUE	<=1	<=1	FALSE
eGFRcr	Liver	ENSG00000224316.1	GTF2IP5	7	65773620	65802067	1	0.082	1.8e-05	-0.05	0.007193	(-0.0641, -0.0359)	-6.66667	FALSE	2.62e-11	TRUE	<=1	<=1	TRUE
eGFRcr	Liver	ENSG00000158941.16	CCAR2	8	22604632	22621514	1	-0.0041	0.7	0.465	0.0688	(0.3302, 0.5998)	6.66667	TRUE	2.62e-11	TRUE	<=1	<=1	FALSE
eGFRcr	Whole Blood	ENSG00000120784.15	ZFP30	19	37613749	37692337	1	0.081	3.1e-14	0.00996	0.001456	(0.0071, 0.0128)	6.66667	TRUE	2.62e-11	TRUE	<=1	<=1	FALSE
eGFRcr	Whole Blood	ENSG00000115365.11	LANCL1	2	210431249	210477652	1	0.0034	0.072	-0.0377	0.00524	(-0.048, -0.0274)	-6.67	FALSE	2.62e-11	TRUE	<=1	<=1	FALSE
eGFRcr	Whole Blood	ENSG00000005075.15	POLR2J	7	102473118	102478907	1	0.015	0.0008	0.0859	0.012908	(0.0606, 0.1112)	6.67	TRUE	2.62e-11	TRUE	<=1	<=1	FALSE
eGFRcys	Liver	ENSG00000084734.8	GCKR	2	27496839	27523684	1	0.0058	0.14	-0.0263	0.00394	(-0.034, -0.0186)	-6.67	FALSE	2.62e-11	TRUE	<=1	<=1	FALSE
eGFRcr	Tubule	ENSG00000244731.3	C4A	6	31982057	32002681	65	0.25	3.8e-09	0.00132	0.000284	(8e-04, 0.0019)	6.6577	TRUE	2.78e-11	TRUE	2	<=1	TRUE
eGFRcys	Whole Blood	ENSG00000137817.16	PARP6	15	72241181	72272999	2	8.3e-05	0.3	0.0932	0.0143	(0.0652, 0.1213)	6.65526	TRUE	2.83e-11	TRUE	<=1	<=1	TRUE
eGFRcr	Tubule	ENSG00000122643.14	NT5C3A	7	33014113	33062797	25	0.2	2.3e-07	-0.004	0.000617	(-0.0052, -0.0028)	-6.64873	FALSE	2.96e-11	TRUE	<=1	<=1	FALSE
eGFRcys	Liver	ENSG00000135929.8	CYP27A1	2	218781749	218815293	6	0.0063	0.13	-0.0578	0.00837	(-0.0742, -0.0414)	-6.64	FALSE	3.16e-11	TRUE	<=1	<=1	FALSE
eGFRcr	Tubule	ENSG00000130584.6	ZBTB46	20	63743666	63832038	9	0.19	4.9e-07	-0.00443	0.000791	(-0.006, -0.0029)	-6.6336	FALSE	3.28e-11	TRUE	3	<=1	FALSE
eGFRcys	Whole Blood	ENSG00000140400.16	MAN2C1	15	75355207	75368612	10	0.65	2.4e-154	-0.0104	0.00164	(-0.0136, -0.0072)	-6.63286	FALSE	3.29e-11	TRUE	<=1	<=1	FALSE
eGFRcr	Liver	ENSG00000237674.1	GSTA7P	6	52739590	52744656	2	0.11	4.7e-07	0.124	0.018217	(0.0883, 0.1597)	6.63	TRUE	3.32e-11	TRUE	<=1	<=1	TRUE
eGFRcys	Whole Blood	ENSG00000244731.7	C4A	6	31982057	32002681	8	0.22	5.5e-39	0.013	0.00263	(0.0079, 0.0182)	6.63137	TRUE	3.33e-11	TRUE	2	2	FALSE
eGFRcys	Tubule	ENSG00000206503.7	HLA-A	6	29941260	29945884	23	0.59	3.4e-25	-0.002908	0.00041	(-0.0037, -0.0021)	-6.623	FALSE	3.52e-11	TRUE	<=1	<=1	FALSE
eGFRcys	Liver	ENSG00000144034.14	TPRKB	2	73729104	73737400	5	-0.0017	0.42	-0.0267	0.00391	(-0.0344, -0.019)	-6.62	FALSE	3.56e-11	TRUE	<=1	<=1	FALSE
eGFRcr	Liver	ENSG00000233006.6	MIR3936HG	5	132311285	132369916	11	0.18	1.8e-10	-0.00568	0.000834	(-0.0073, -0.004)	-6.60904	FALSE	3.87e-11	TRUE	2	<=1	FALSE
eGFRcr	Tubule	ENSG00000204644.5	ZFP57	6	29672392	29681110	16	0.33	4.1e-12	-0.001973	0.00033	(-0.0026, -0.0013)	-6.6044	FALSE	3.99e-11	TRUE	<=1	<=1	FALSE
eGFRcys	Liver	ENSG00000163157.14	TMOD4	1	151169986	151176284	2	-0.0015	0.41	0.15	0.0255	(0.1005, 0.2003)	6.60442	TRUE	3.99e-11	TRUE	<=1	<=1	FALSE
eGFRcys	Whole Blood	ENSG00000273245.1	ENSG00000273245	2	73750256	73750786	2	0.079	7.8e-14	0.431	0.0633	(0.3067, 0.5548)	6.58988	TRUE	4.4e-11	TRUE	<=1	<=1	FALSE
eGFRcr	Liver	ENSG00000233609.3	RPL10P19	8	8961200	8979025	12	0.029	0.0083	0.0103	0.00151	(0.0074, 0.0133)	6.58455	TRUE	4.56e-11	TRUE	<=1	<=1	FALSE
eGFRcys	Whole Blood	ENSG00000103642.11	LACTB	15	63121833	63142061	4	0.083	1.7e-14	0.0398	0.0057	(0.0287, 0.051)	6.5752	TRUE	4.86e-11	TRUE	2	<=1	FALSE
eGFRcr	Kidney Cortex	ENSG00000204644.9	ZFP57	6	29672392	29681110	6	0.37	9.9e-09	-0.032071	0.005797	(-0.0434, -0.0207)	-6.573	FALSE	4.94e-11	TRUE	<=1	<=1	FALSE
eGFRcr	Tubule	ENSG00000164406.7	LEAP2	5	132872322	132875046	8	0.26	1e-09	-0.00296	0.000491	(-0.0039, -0.002)	-6.5653	FALSE	5.19e-11	TRUE	<=1	<=1	FALSE
eGFRcys	Whole Blood	ENSG00000073711.10	PPP2R3A	3	135965728	136147894	6	0.0037	0.061	0.0531	0.008648	(0.0361, 0.07)	6.56261	TRUE	5.29e-11	TRUE	<=1	<=1	FALSE
eGFRcr	Liver	ENSG00000159596.6	TMEM69	1	45688181	45694436	3	0.021	0.02	-0.126	0.0193	(-0.1642, -0.0884)	-6.5596	FALSE	5.4e-11	TRUE	<=1	<=1	FALSE
eGFRcr	Liver	ENSG00000171700.13	RGS19	20	64073181	64079988	4	0.14	1.7e-08	0.013152	0.001878	(0.0095, 0.0168)	6.5532	TRUE	5.63e-11	TRUE	2	<=1	FALSE
eGFRcys	Tubule	ENSG00000185499.12	MUC1	1	155185824	155192916	66	0.22	2.9e-08	0.0037	0.000599	(0.0025, 0.0049)	6.5474	TRUE	5.85e-11	TRUE	2	<=1	TRUE
eGFRcys	Whole Blood	ENSG00000172803.17	SNX32	11	65833834	65856896	3	0.14	9.1e-24	0.0343	0.005208	(0.024, 0.0445)	6.53917	TRUE	6.19e-11	TRUE	<=1	<=1	FALSE
eGFRcys	Kidney Cortex	ENSG00000153071.14	DAB2	5	39371675	39462300	3	-0.0044	0.41	-0.0652	0.009355	(-0.0835, -0.0468)	-6.53395	FALSE	6.41e-11	TRUE	<=1	<=1	FALSE
eGFRcys	Whole Blood	ENSG00000154330.12	PGM5	9	68328308	68531061	8	0.23	2.6e-39	-0.0268	0.004225	(-0.0351, -0.0185)	-6.5337	FALSE	6.42e-11	TRUE	2	<=1	FALSE
eGFRcys	Whole Blood	ENSG00000124549.14	BTN2A3P	6	26421391	26432383	5	0.016	0.00062	-0.0618	0.0109	(-0.0832, -0.0404)	-6.5257	FALSE	6.77e-11	TRUE	<=1	<=1	FALSE
ACR	Kidney Cortex	ENSG00000140474.12	ULK3	15	74836118	74843346	15	-0.0052	0.43	0.0485	0.00757	(0.0337, 0.0633)	6.52468	TRUE	6.81e-11	TRUE	<=1	<=1	FALSE
eGFRcr	Whole Blood	ENSG00000227345.8	PARG	10	49818279	49970203	2	0.00073	0.22	-0.0499	0.007516	(-0.0646, -0.0352)	-6.51655	FALSE	7.19e-11	TRUE	<=1	<=1	FALSE
eGFRcr	Whole Blood	ENSG00000168056.15	LTBP3	11	65538805	65558930	5	0.083	2e-14	0.0194	0.003284	(0.0129, 0.0258)	6.51586	TRUE	7.23e-11	TRUE	2	<=1	FALSE
eGFRcys	Whole Blood	ENSG00000213347.10	MXD3	5	177301461	177312757	8	0.058	1.7e-10	0.0126	0.002139	(0.0084, 0.0168)	6.50297	TRUE	7.87e-11	TRUE	<=1	<=1	FALSE
eGFRcr	Whole Blood	ENSG00000204655.11	MOG	6	29657002	29672372	5	0.0024	0.11	-0.152	0.026	(-0.203, -0.1011)	-6.50185	FALSE	7.93e-11	TRUE	<=1	<=1	FALSE
eGFRcr	Whole Blood	ENSG00000148634.15	HERC4	10	67921899	68075348	1	0.006	0.025	-1.2	0.201447	(-1.5952, -0.8055)	-6.5	FALSE	8.03e-11	TRUE	3	<=1	FALSE
eGFRcr	Liver	ENSG00000114054.13	PCCB	3	136250340	136337896	3	0.053	0.00051	-0.024	0.003993	(-0.0318, -0.0162)	-6.49863	FALSE	8.11e-11	TRUE	<=1	<=1	FALSE
eGFRcr	Tubule	ENSG00000129250.7	KIF1C	17	4997950	5028401	21	0.064	0.0029	-0.00446	0.000708	(-0.0058, -0.0031)	-6.4921	FALSE	8.46e-11	TRUE	<=1	<=1	FALSE
eGFRcr	Whole Blood	ENSG00000224207.3	ENSG00000224207	4	102734358	102734612	2	0.00043	0.26	-0.0482	0.00727	(-0.0625, -0.034)	-6.49146	FALSE	8.5e-11	TRUE	<=1	<=1	FALSE
ACR	Whole Blood	ENSG00000084774.13	CAD	2	27217369	27243943	1	0.046	1.2e-08	3.39	0.556	(2.302, 4.4815)	6.49071	TRUE	8.54e-11	TRUE	<=1	<=1	FALSE
BUN	Kidney Cortex	ENSG00000160766.14	GBAP1	1	155213821	155227422	14	-0.006	0.45	0.0341	0.00533	(0.0237, 0.0446)	6.48752	TRUE	8.73e-11	TRUE	<=1	<=1	FALSE
eGFRcys	Liver	ENSG00000065060.16	UHRF1BP1	6	34792015	34883138	17	0.27	3.2e-16	-0.0602	0.009193	(-0.0782, -0.0422)	-6.48628	FALSE	8.8e-11	TRUE	<=1	<=1	TRUE
eGFRcys	Whole Blood	ENSG00000054282.15	SDCCAG8	1	243256034	243500091	5	0.3	5.1e-54	-0.0163	0.0025	(-0.0212, -0.0114)	-6.48423	FALSE	8.92e-11	TRUE	<=1	<=1	TRUE
eGFRcr	Tubule	ENSG00000260259.1	LINC02166	16	89682620	89686569	16	0.25	4.2e-09	-0.00374	0.000518	(-0.0048, -0.0027)	-6.4828	FALSE	9e-11	TRUE	<=1	<=1	FALSE
eGFRcys	Tubule	ENSG00000173327.3	MAP3K11	11	65597756	65615382	16	0.17	1.6e-06	-0.00615	0.000893	(-0.0079, -0.0044)	-6.48186	FALSE	9.06e-11	TRUE	<=1	<=1	FALSE
eGFRcr	Whole Blood	ENSG00000266472.5	MRPS21	1	150293720	150308979	4	0.061	5.4e-11	0.044	0.00779	(0.0287, 0.0593)	6.47	TRUE	9.73e-11	TRUE	2	<=1	FALSE
eGFRcr	Tubule	ENSG00000183172.8	SMDT1	22	42079691	42084284	22	0.38	3.1e-14	-0.00263	0.000404	(-0.0034, -0.0018)	-6.4628	FALSE	1.03e-10	TRUE	<=1	<=1	FALSE
eGFRcr	Whole Blood	ENSG00000204160.11	ZDHHC18	1	26826688	26857604	12	0.099	5.4e-17	0.018	0.00289	(0.0123, 0.0237)	6.45	TRUE	1.13e-10	TRUE	<=1	<=1	FALSE
eGFRcr	Whole Blood	ENSG00000197208.5	SLC22A4	5	132294394	132344190	5	0.019	0.00019	0.0159	0.002371	(0.0113, 0.0205)	6.44461	TRUE	1.16e-10	TRUE	2	<=1	FALSE
eGFRcr	Liver	ENSG00000172819.16	RARG	12	53210567	53232980	7	-0.0038	0.65	0.0251	0.00361	(0.018, 0.0321)	6.4412	TRUE	1.19e-10	TRUE	<=1	<=1	FALSE
eGFRcys	Liver	ENSG00000261390.5	MAFTRR	16	79715232	79770563	4	0.25	1.4e-14	0.0158	0.002314	(0.0112, 0.0203)	6.43846	TRUE	1.21e-10	TRUE	<=1	<=1	FALSE
eGFRcys	Tubule	ENSG00000101474.7	APMAP	20	24962925	24992751	12	0.11	0.00013	-0.00806	0.001406	(-0.0108, -0.0053)	-6.4386	FALSE	1.21e-10	TRUE	3	<=1	FALSE
eGFRcr	Liver	ENSG00000271858.5	CYB561D2	3	50365334	50368197	2	0.019	0.027	0.0481	0.007581	(0.0332, 0.0629)	6.43454	TRUE	1.24e-10	TRUE	<=1	<=1	FALSE
eGFRcr	Whole Blood	ENSG00000073711.10	PPP2R3A	3	135965728	136147894	6	0.0037	0.061	0.0304	0.005126	(0.0204, 0.0405)	6.43045	TRUE	1.27e-10	TRUE	<=1	<=1	FALSE
eGFRcr	Liver	ENSG00000248290.1	TNXA	6	32008614	32012472	8	0.36	1.4e-21	0.0149	0.003174	(0.0087, 0.0211)	6.43	TRUE	1.27e-10	TRUE	2	<=1	TRUE
eGFRcys	Liver	ENSG00000243955.5	GSTA1	6	52791371	52803860	9	0.04	0.0022	-0.0219	0.00332	(-0.0285, -0.0154)	-6.42963	FALSE	1.28e-10	TRUE	<=1	<=1	TRUE
ACR	Liver	ENSG00000178718.6	RPP25	15	74954416	74957464	1	-0.00011	0.32	-1.05	0.17437	(-1.3953, -0.7118)	-6.4271	FALSE	1.3e-10	TRUE	<=1	<=1	FALSE
eGFRcr	Whole Blood	ENSG00000242372.6	EIF6	20	35278911	35284985	5	0.18	6.1e-31	0.00761	0.00123	(0.0052, 0.01)	6.4257	TRUE	1.31e-10	TRUE	<=1	<=1	FALSE
eGFRcr	Tubule	ENSG00000125520.9	SLC2A4RG	20	63739776	63744050	25	0.37	8.9e-14	-0.00224	0.000411	(-0.003, -0.0014)	-6.4245	FALSE	1.32e-10	TRUE	3	<=1	FALSE
eGFRcr	Whole Blood	ENSG00000241852.9	C8orf58	8	22599599	22604150	5	0.046	1.4e-08	0.0203	0.00328	(0.0139, 0.0268)	6.41929	TRUE	1.37e-10	TRUE	<=1	<=1	TRUE
eGFRcys	Kidney Cortex	ENSG00000261390.5	MAFTRR	16	79715232	79770563	2	0.048	0.036	0.0748	0.010855	(0.0535, 0.0961)	6.407	TRUE	1.48e-10	TRUE	<=1	<=1	FALSE
eGFRcr	Tubule	ENSG00000137411.12	VARS2	6	30908242	30926459	8	0.021	0.063	0.0074	0.0013	(0.0049, 0.0099)	6.4047	TRUE	1.51e-10	TRUE	2	<=1	FALSE
eGFRcr	Whole Blood	ENSG00000269514.1	ENSG00000269514	12	48198357	48230275	6	0.021	0.0001	-0.0258	0.00438	(-0.0344, -0.0172)	-6.4	FALSE	1.54e-10	TRUE	<=1	<=1	FALSE
ACR	Whole Blood	ENSG00000142233.11	NTN5	19	48661407	48673081	11	0.038	2.4e-07	0.0584	0.00912	(0.0406, 0.0763)	6.39885	TRUE	1.57e-10	TRUE	<=1	<=1	FALSE
eGFRcys	Whole Blood	ENSG00000124635.8	HIST1H2BJ	6	27125897	27132750	2	0.0021	0.12	0.637	0.109	(0.4241, 0.8509)	6.3912	TRUE	1.65e-10	TRUE	<=1	<=1	FALSE
BUN	Liver	ENSG00000073711.10	PPP2R3A	3	135965728	136147894	3	0.045	0.0013	-0.617	0.09797	(-0.8095, -0.4255)	-6.38752	FALSE	1.69e-10	TRUE	<=1	<=1	FALSE
eGFRcys	Kidney Cortex	ENSG00000226469.1	ADAM1B	12	111927018	111929017	12	-0.0066	0.47	-0.061212	0.008908	(-0.0787, -0.0438)	-6.3861	FALSE	1.7e-10	TRUE	3	<=1	FALSE
eGFRcr	Tubule	ENSG00000181754.6	AMIGO1	1	109504178	109509738	14	0.39	1.4e-14	-0.00309	0.000452	(-0.004, -0.0022)	-6.3797	FALSE	1.77e-10	TRUE	3	<=1	FALSE
ACR	Whole Blood	ENSG00000103653.16	CSK	15	74782057	74803198	2	0.0033	0.074	-0.409	0.0692	(-0.545, -0.2739)	-6.37839	FALSE	1.79e-10	TRUE	<=1	<=1	FALSE
eGFRcys	Whole Blood	ENSG00000196873.15	CBWD3	9	68232003	68300015	1	0.0073	0.015	-2.47	0.396408	(-3.2511, -1.6972)	-6.375	FALSE	1.83e-10	TRUE	<=1	<=1	FALSE
eGFRcys	Whole Blood	ENSG00000140416.19	TPM1	15	63042632	63071915	10	0.03	3.7e-06	0.0326	0.00491	(0.023, 0.0422)	6.37526	TRUE	1.83e-10	TRUE	2	<=1	FALSE
eGFRcr	Liver	ENSG00000211450.9	SELENOH	11	57741250	57743554	2	-0.0027	0.51	0.0452	0.006845	(0.0318, 0.0586)	6.37304	TRUE	1.85e-10	TRUE	<=1	<=1	FALSE
eGFRcys	Liver	ENSG00000159596.6	TMEM69	1	45688181	45694436	3	0.021	0.02	-0.204	0.0322	(-0.2676, -0.1413)	-6.37046	FALSE	1.88e-10	TRUE	<=1	<=1	FALSE
eGFRcys	Kidney Cortex	ENSG00000273456.1	ENSG00000273456	2	202374932	202375604	7	0.14	0.00063	-0.0246	0.003638	(-0.0317, -0.0174)	-6.37058	FALSE	1.88e-10	TRUE	2	<=1	FALSE
ACR	Whole Blood	ENSG00000231064.7	THBS3-AS1	1	155195004	155205495	1	0.07	2.1e-12	0.375	0.062	(0.2538, 0.4969)	6.36784	TRUE	1.92e-10	TRUE	<=1	<=1	FALSE
eGFRcys	Kidney Cortex	ENSG00000173402.11	DAG1	3	49468703	49535618	5	0.013	0.17	0.0176	0.00284	(0.012, 0.0231)	6.36676	TRUE	1.93e-10	TRUE	<=1	<=1	FALSE
eGFRcr	Whole Blood	ENSG00000108384.14	RAD51C	17	58692573	58735611	20	0.4	2.2e-75	0.0055	0.000985	(0.0036, 0.0074)	6.36596	TRUE	1.94e-10	TRUE	<=1	<=1	TRUE
eGFRcr	Tubule	ENSG00000137806.4	NDUFAF1	15	41387353	41402519	25	0.51	3e-20	0.00204	0.00034	(0.0014, 0.0027)	6.37	TRUE	1.95e-10	TRUE	<=1	<=1	FALSE
eGFRcr	Tubule	ENSG00000173281.4	PPP1R3B	8	9136255	9151574	24	0.13	4.1e-05	0.00342	0.000534	(0.0024, 0.0045)	6.3642	TRUE	1.96e-10	TRUE	<=1	<=1	FALSE
eGFRcr	Liver	ENSG00000163939.18	PBRM1	3	52545352	52685917	4	-0.0042	0.7	-0.0352	0.005282	(-0.0455, -0.0248)	-6.35945	FALSE	2.02e-10	TRUE	2	<=1	FALSE
eGFRcr	Liver	ENSG00000178773.14	CPNE7	16	89575758	89597246	3	0.0088	0.095	-0.0247	0.004377	(-0.0332, -0.0161)	-6.35	FALSE	2.14e-10	TRUE	<=1	<=1	FALSE
eGFRcr	Whole Blood	ENSG00000149131.15	SERPING1	11	57597387	57614853	4	0.011	0.0032	-0.181	0.027316	(-0.2346, -0.1275)	-6.34262	FALSE	2.26e-10	TRUE	<=1	<=1	FALSE
eGFRcr	Kidney Cortex	ENSG00000197696.9	NMB	15	84655129	84658563	6	0.11	0.0027	-0.0188	0.002971	(-0.0246, -0.013)	-6.3417	FALSE	2.27e-10	TRUE	<=1	<=1	TRUE
BUN	Kidney Cortex	ENSG00000179292.4	TMEM151A	11	66291894	66296664	2	0.027	0.09	-0.0238	0.00374	(-0.0312, -0.0165)	-6.3403	FALSE	2.29e-10	TRUE	<=1	<=1	FALSE
eGFRcr	Liver	ENSG00000140832.9	MARVELD3	16	71626161	71642114	2	-0.0045	0.79	-0.0438	0.006499	(-0.0565, -0.031)	-6.34	FALSE	2.37e-10	TRUE	<=1	<=1	TRUE
eGFRcr	Liver	ENSG00000072736.18	NFATC3	16	68084751	68229259	3	0.0057	0.14	0.0149	0.002247	(0.0105, 0.0193)	6.33	TRUE	2.39e-10	TRUE	<=1	<=1	FALSE
eGFRcr	Liver	ENSG00000101019.21	UQCC1	20	35302566	35412031	1	0.0036	0.19	0.032457	0.00498	(0.0227, 0.0422)	6.3333	TRUE	2.4e-10	TRUE	<=1	<=1	FALSE
eGFRcr	Whole Blood	ENSG00000255518.1	ENSG00000255518	8	11556251	11558022	1	0.018	0.0003	-0.47	0.072896	(-0.6132, -0.3275)	-6.33333	FALSE	2.4e-10	TRUE	<=1	<=1	TRUE
eGFRcys	Whole Blood	ENSG00000086015.20	MAST2	1	45786987	46036122	7	0.086	5.1e-15	0.0156	0.00241	(0.0109, 0.0204)	6.32364	TRUE	2.55e-10	TRUE	<=1	<=1	FALSE
eGFRcr	Whole Blood	ENSG00000197375.12	SLC22A5	5	132369752	132395614	8	0.19	8.9e-33	0.00887	0.001348	(0.0062, 0.0115)	6.32331	TRUE	2.56e-10	TRUE	2	<=1	FALSE
eGFRcr	Whole Blood	ENSG00000125510.15	OPRL1	20	64080082	64100643	3	0.16	9e-28	-0.014	0.002059	(-0.018, -0.0099)	-6.3224	FALSE	2.58e-10	TRUE	<=1	<=1	TRUE
eGFRcr	Kidney Cortex	ENSG00000205702.10	CYP2D7	22	42140203	42149455	7	0.024	0.1	-0.00759	0.001312	(-0.0102, -0.005)	-6.3215	FALSE	2.59e-10	TRUE	<=1	<=1	FALSE
eGFRcys	Kidney Cortex	ENSG00000232080.5	LOC102725019	6	32718005	32719170	3	0.19	8.4e-05	0.0608	0.009737	(0.0418, 0.0799)	6.31931	TRUE	2.63e-10	TRUE	2	<=1	FALSE
eGFRcr	Liver	ENSG00000236529.1	LOC84214	7	65840212	65840596	2	0.028	0.009	-0.0833	0.012694	(-0.1082, -0.0585)	-6.3173	FALSE	2.66e-10	TRUE	<=1	<=1	TRUE
eGFRcr	Tubule	ENSG00000151338.14	MIPOL1	14	37197913	37552361	31	0.045	0.011	-0.00537	0.000898	(-0.0071, -0.0036)	-6.2961	FALSE	3.05e-10	TRUE	<=1	<=1	TRUE
eGFRcys	Whole Blood	ENSG00000127831.10	VIL1	2	218419092	218453295	3	0.08	5.3e-14	-0.0234	0.00373	(-0.0308, -0.0161)	-6.28994	FALSE	3.18e-10	TRUE	<=1	<=1	FALSE
eGFRcys	Kidney Cortex	ENSG00000141367.11	CLTC	17	59619689	59696956	1	-0.014	0.87	-0.0863	0.01357	(-0.1129, -0.0597)	-6.2857	FALSE	3.26e-10	TRUE	<=1	<=1	FALSE
eGFRcr	Kidney Cortex	ENSG00000035403.17	VCL	10	73995193	74121363	4	0.0012	0.3	-0.0493	0.008218	(-0.0654, -0.0332)	-6.2781	FALSE	3.43e-10	TRUE	<=1	<=1	FALSE
eGFRcys	Liver	ENSG00000026950.16	BTN3A1	6	26402237	26415208	6	0.094	4.1e-06	0.059954	0.010173	(0.04, 0.0799)	6.271	TRUE	3.59e-10	TRUE	<=1	<=1	FALSE
eGFRcr	Whole Blood	ENSG00000197696.9	NMB	15	84655129	84658563	3	0.027	1e-05	-0.0118	0.00192	(-0.0156, -0.008)	-6.25804	FALSE	3.9e-10	TRUE	<=1	<=1	TRUE
BUN	Liver	ENSG00000241388.4	HNF1A-AS1	12	120941728	120980965	8	-0.0047	0.84	0.187	0.0312	(0.1262, 0.2487)	6.2549	TRUE	3.98e-10	TRUE	<=1	<=1	FALSE
ACR	Whole Blood	ENSG00000078399.17	HOXA9	7	27162438	27175180	10	0.039	1.4e-07	0.0494	0.00789	(0.034, 0.0649)	6.25386	TRUE	4e-10	TRUE	<=1	<=1	FALSE
ACR	Whole Blood	ENSG00000246203.2	ENSG00000246203	1	155614726	155660245	2	-0.00041	0.39	-1.64	0.279	(-2.1873, -1.0932)	-6.23781	FALSE	4.44e-10	TRUE	<=1	<=1	FALSE
eGFRcr	Kidney Cortex	ENSG00000204149.10	AGAP6	10	49988318	50010499	5	0.11	0.0022	-0.0117	0.001886	(-0.0154, -0.008)	-6.2347	FALSE	4.53e-10	TRUE	<=1	<=1	FALSE
ACR	Whole Blood	ENSG00000157992.12	KRTCAP3	2	27442366	27446481	15	0.072	1.2e-12	-0.0749	0.01257	(-0.0995, -0.0503)	-6.22795	FALSE	4.73e-10	TRUE	<=1	<=1	FALSE
eGFRcr	Kidney Cortex	ENSG00000186470.13	BTN3A2	6	26365159	26378320	7	0.091	0.0059	0.023819	0.004299	(0.0154, 0.0322)	6.228	TRUE	4.73e-10	TRUE	2	<=1	TRUE
ACR	Kidney Cortex	ENSG00000259520.5	SLC28A2-AS1	15	45251580	45279251	31	0.14	0.00065	0.0354	0.00564	(0.0243, 0.0464)	6.21909	TRUE	5e-10	TRUE	<=1	<=1	FALSE
eGFRcys	Whole Blood	ENSG00000181315.10	ZNF322	6	26634383	26659752	7	0.15	4.8e-26	0.0373	0.00575	(0.026, 0.0486)	6.219	TRUE	5e-10	TRUE	3	<=1	FALSE
ACR	Tubule	ENSG00000108306.7	FBXL20	17	39252663	39402523	38	0.081	0.00089	-0.0354	0.00571	(-0.0466, -0.0242)	-6.2158	FALSE	5.11e-10	TRUE	<=1	<=1	FALSE
eGFRcr	Kidney Cortex	ENSG00000267470.5	ZNF571-AS1	19	37548914	37587348	4	0.011	0.19	-0.0239	0.003772	(-0.0313, -0.0165)	-6.21556	FALSE	5.11e-10	TRUE	<=1	<=1	FALSE
eGFRcr	Liver	ENSG00000183066.14	WBP2NL	22	41998725	42058456	4	0.019	0.028	1.84	0.30161	(1.2528, 2.4351)	6.21393	TRUE	5.17e-10	TRUE	2	<=1	FALSE
eGFRcys	Whole Blood	ENSG00000135929.8	CYP27A1	2	218781749	218815293	5	0.2	2.4e-34	0.0502	0.00773	(0.035, 0.0654)	6.21222	TRUE	5.22e-10	TRUE	<=1	<=1	FALSE
eGFRcr	Whole Blood	ENSG00000163634.11	THOC7	3	63833870	63863868	3	0.0067	0.019	-0.14	0.022284	(-0.1841, -0.0967)	-6.21198	FALSE	5.23e-10	TRUE	<=1	<=1	TRUE
eGFRcys	Kidney Cortex	ENSG00000204856.11	FAM216A	12	110468415	110490385	2	-0.011	0.61	-0.0511	0.008069	(-0.0669, -0.0353)	-6.2091	FALSE	5.33e-10	TRUE	<=1	<=1	FALSE
ACR	Tubule	ENSG00000142233.7	NTN5	19	48661407	48673081	13	0.16	3.7e-06	0.0359	0.00576	(0.0246, 0.0472)	6.2089	TRUE	5.34e-10	TRUE	<=1	<=1	TRUE
eGFRcr	Kidney Cortex	ENSG00000121236.20	TRIM6	11	5596109	5612958	23	0.19	6.5e-05	0.00611	0.001	(0.0042, 0.0081)	6.2069	TRUE	5.4e-10	TRUE	<=1	<=1	TRUE
eGFRcys	Liver	ENSG00000237674.1	GSTA7P	6	52739590	52744656	2	0.11	4.7e-07	0.193	0.030518	(0.1334, 0.2531)	6.20246	TRUE	5.56e-10	TRUE	<=1	<=1	TRUE
eGFRcys	Liver	ENSG00000204642.13	HLA-F	6	29722775	29738528	3	0.44	5e-28	-0.006456	0.000935	(-0.0083, -0.0046)	-6.2	FALSE	5.65e-10	TRUE	<=1	<=1	FALSE
ACR	Liver	ENSG00000169371.13	SNUPN	15	75598083	75626469	3	-0.00058	0.35	-0.248	0.04091	(-0.3282, -0.1678)	-6.1976	FALSE	5.73e-10	TRUE	<=1	<=1	FALSE
eGFRcr	Whole Blood	ENSG00000162267.12	ITIH3	3	52794768	52809009	4	0.021	0.00011	0.0395	0.00673	(0.0264, 0.0527)	6.1968	TRUE	5.76e-10	TRUE	2	<=1	FALSE
eGFRcr	Whole Blood	ENSG00000234329.1	RPL7AP16	1	45651039	45651826	8	0.0092	0.0075	-0.0722	0.0115	(-0.0948, -0.0496)	-6.19	FALSE	5.88e-10	TRUE	<=1	<=1	FALSE
eGFRcr	Kidney Cortex	ENSG00000250535.1	STK19B	6	32013270	32013787	11	0.16	0.0003	0.012977	0.002454	(0.0082, 0.0178)	6.18543	TRUE	6.19e-10	TRUE	2	<=1	FALSE
eGFRcr	Whole Blood	ENSG00000258944.1	ENSG00000258944	14	73272182	73274081	4	0.022	6.5e-05	-0.0343	0.005641	(-0.0453, -0.0232)	-6.17901	FALSE	6.45e-10	TRUE	<=1	<=1	FALSE
eGFRcys	Kidney Cortex	ENSG00000140400.16	MAN2C1	15	75355207	75368612	9	0.23	1.2e-05	-0.013	0.00215	(-0.0172, -0.0088)	-6.17701	FALSE	6.53e-10	TRUE	<=1	<=1	FALSE
eGFRcys	Liver	ENSG00000204516.9	MICB	6	31494881	31511124	5	0.33	1.6e-19	-0.0396	0.006895	(-0.0532, -0.0261)	-6.17223	FALSE	6.73e-10	TRUE	5	<=1	TRUE
eGFRcr	Whole Blood	ENSG00000167523.13	SPATA33	16	89657802	89671272	3	0.049	3.8e-09	-0.0229	0.00389	(-0.0306, -0.0153)	-6.16681	FALSE	6.97e-10	TRUE	<=1	<=1	FALSE
eGFRcys	Whole Blood	ENSG00000213760.10	ATP6V1G2	6	31544462	31548427	3	0.084	1.3e-14	0.0254	0.00402	(0.0175, 0.0333)	6.15289	TRUE	7.61e-10	TRUE	4	2	FALSE
eGFRcr	Whole Blood	ENSG00000086015.20	MAST2	1	45786987	46036122	7	0.086	5.1e-15	0.0091	0.00145	(0.0063, 0.0119)	6.15	TRUE	7.9e-10	TRUE	<=1	<=1	FALSE
eGFRcr	Tubule	ENSG00000197696.5	NMB	15	84655129	84658563	15	0.075	0.0014	-0.00437	0.000715	(-0.0058, -0.003)	-6.14	FALSE	8.12e-10	TRUE	<=1	<=1	TRUE
eGFRcr	Whole Blood	ENSG00000114956.19	DGUOK	2	73926826	73958961	2	0.044	2.8e-08	0.178	0.0281	(0.1226, 0.2328)	6.14	TRUE	8.35e-10	TRUE	3	<=1	FALSE
eGFRcr	Whole Blood	ENSG00000148843.13	PDCD11	10	103396626	103446294	3	0.032	1.8e-06	-0.0281	0.004394	(-0.0367, -0.0195)	-6.13695	FALSE	8.41e-10	TRUE	<=1	<=1	FALSE
eGFRcr	Tubule	ENSG00000131435.8	PDLIM4	5	132257696	132273454	15	0.081	0.00092	0.00384	0.00059	(0.0027, 0.005)	6.1369	TRUE	8.41e-10	TRUE	2	<=1	FALSE
eGFRcr	Tubule	ENSG00000171700.9	RGS19	20	64073181	64079988	10	0.21	1.1e-07	0.00359	0.000551	(0.0025, 0.0047)	6.1322	TRUE	8.67e-10	TRUE	2	<=1	FALSE
eGFRcr	Whole Blood	ENSG00000117450.13	PRDX1	1	45511036	45523047	2	0.058	1.6e-10	0.0114	0.00186	(0.0078, 0.0151)	6.13	TRUE	9.07e-10	TRUE	<=1	<=1	FALSE
ACR	Liver	ENSG00000115216.13	NRBP1	2	27427790	27442259	1	-0.0031	0.54	0.66	0.112	(0.4404, 0.8806)	6.12273	TRUE	9.2e-10	TRUE	<=1	<=1	FALSE
eGFRcr	Whole Blood	ENSG00000231852.6	CYP21A2	6	32038265	32041670	4	0.13	7.7e-22	-0.0251	0.00567	(-0.0362, -0.014)	-6.11983	FALSE	9.37e-10	TRUE	2	<=1	TRUE
BUN	Liver	ENSG00000138771.14	SHROOM3	4	76435229	76783253	8	0.11	4.6e-07	-0.0544	0.00914	(-0.0723, -0.0365)	-6.11827	FALSE	9.46e-10	TRUE	<=1	<=1	FALSE
eGFRcys	Whole Blood	ENSG00000143702.15	CEP170	1	243124428	243255348	3	0.082	2.7e-14	-0.0448	0.00725	(-0.059, -0.0306)	-6.11808	FALSE	9.47e-10	TRUE	<=1	<=1	TRUE
eGFRcr	Liver	ENSG00000175376.8	EIF1AD	11	65996545	66002176	8	0.027	0.01	0.012	0.001989	(0.0081, 0.0159)	6.1142	TRUE	9.7e-10	TRUE	<=1	<=1	FALSE
eGFRcys	Whole Blood	ENSG00000204642.13	HLA-F	6	29722775	29738528	10	0.35	9e-65	-0.00649	0.000954	(-0.0084, -0.0046)	-6.1075	FALSE	1.01e-09	TRUE	<=1	<=1	FALSE
eGFRcys	Tubule	ENSG00000142233.7	NTN5	19	48661407	48673081	13	0.16	3.7e-06	-0.00878	0.001338	(-0.0114, -0.0062)	-6.1024	FALSE	1.04e-09	TRUE	<=1	<=1	TRUE
eGFRcys	Tubule	ENSG00000114126.13	TFDP2	3	141944428	142149544	25	0.13	2.5e-05	0.00522	0.000898	(0.0035, 0.007)	6.1019	TRUE	1.05e-09	TRUE	<=1	<=1	TRUE
eGFRcr	Liver	ENSG00000221571.3	RNU6ATAC35P	1	220825620	220826063	10	0.022	0.019	0.012	0.0021	(0.0079, 0.0161)	6.09804	TRUE	1.07e-09	TRUE	<=1	<=1	FALSE
eGFRcr	Whole Blood	ENSG00000267796.7	LIN37	19	35748361	35754519	11	0.051	2.2e-09	0.0145	0.002411	(0.0098, 0.0192)	6.09168	TRUE	1.12e-09	TRUE	<=1	<=1	FALSE
eGFRcr	Liver	ENSG00000142632.16	ARHGEF19	1	16197854	16212652	6	0.46	2e-29	-0.00526	0.000853	(-0.0069, -0.0036)	-6.08733	FALSE	1.15e-09	TRUE	<=1	<=1	FALSE
eGFRcr	Liver	ENSG00000273611.4	ZNHIT3	17	36486629	36499310	4	0.1	1.3e-06	-0.0148	0.002311	(-0.0193, -0.0103)	-6.0866	FALSE	1.15e-09	TRUE	<=1	<=1	TRUE
eGFRcr	Liver	ENSG00000243955.5	GSTA1	6	52791371	52803860	9	0.04	0.0022	-0.0124	0.001981	(-0.0163, -0.0085)	-6.09	FALSE	1.16e-09	TRUE	<=1	<=1	TRUE
eGFRcr	Tubule	ENSG00000242372.2	EIF6	20	35278911	35284985	8	0.097	0.0003	-0.00329	0.000592	(-0.0045, -0.0021)	-6.0842	FALSE	1.17e-09	TRUE	<=1	<=1	FALSE
eGFRcr	Tubule	ENSG00000130770.13	ATP5IF1	1	28236109	28246906	48	0.43	1.3e-16	-0.00185	0.000311	(-0.0025, -0.0012)	-6.0832	FALSE	1.18e-09	TRUE	<=1	<=1	TRUE
eGFRcr	Liver	ENSG00000132600.16	PRMT7	16	68310974	68358563	5	0.27	4.4e-16	-0.0142	0.002205	(-0.0185, -0.0099)	-6.08	FALSE	1.2e-09	TRUE	<=1	<=1	FALSE
eGFRcr	Liver	ENSG00000259015.1	ENSG00000259015	14	72960595	72961993	9	-0.0045	0.79	-0.0112	0.00186	(-0.0148, -0.0075)	-6.07896	FALSE	1.21e-09	TRUE	2	<=1	FALSE
eGFRcys	Whole Blood	ENSG00000234329.1	RPL7AP16	1	45651039	45651826	8	0.0092	0.0075	-0.118	0.0192	(-0.1558, -0.0807)	-6.07011	FALSE	1.28e-09	TRUE	<=1	<=1	FALSE
ACR	Whole Blood	ENSG00000115234.10	SNX17	2	27370496	27377535	1	0.0099	0.0058	0.244	0.04265	(0.1602, 0.3274)	6.06802	TRUE	1.3e-09	TRUE	<=1	<=1	FALSE
eGFRcys	Kidney Cortex	ENSG00000137817.16	PARP6	15	72241181	72272999	5	-0.0057	0.44	0.0198	0.00345	(0.013, 0.0265)	6.06753	TRUE	1.3e-09	TRUE	<=1	<=1	FALSE
eGFRcr	Tubule	ENSG00000122194.14	PLG	6	160702238	160753315	41	0.15	5.4e-06	0.00282	0.000471	(0.0019, 0.0037)	6.0679	TRUE	1.3e-09	TRUE	3	<=1	FALSE
eGFRcys	Whole Blood	ENSG00000224207.3	ENSG00000224207	4	102734358	102734612	2	0.00043	0.26	-0.0751	0.0122	(-0.099, -0.0512)	-6.0563	FALSE	1.39e-09	TRUE	<=1	<=1	FALSE
eGFRcys	Whole Blood	ENSG00000204209.11	DAXX	6	33318558	33323016	6	0.062	4.6e-11	0.0225	0.00351	(0.0156, 0.0293)	6.05291	TRUE	1.42e-09	TRUE	<=1	<=1	TRUE
eGFRcr	Kidney Cortex	ENSG00000230189.7	ENSG00000230189	7	66427949	66453634	2	-0.012	0.68	-0.0793	0.012288	(-0.1034, -0.0552)	-6.05027	FALSE	1.45e-09	TRUE	<=1	<=1	FALSE
eGFRcr	Tubule	ENSG00000108272.9	DHRS11	17	34948228	34957235	10	0.06	0.0039	-0.00831	0.001258	(-0.0108, -0.0058)	-6.0499	FALSE	1.45e-09	TRUE
eGFRcys	Liver	ENSG00000181315.10	ZNF322	6	26634383	26659752	16	0.27	4.6e-16	0.020885	0.003264	(0.0145, 0.0273)	6.043	TRUE	1.51e-09	TRUE	3	<=1	FALSE
eGFRcr	Liver	ENSG00000172940.11	SLC22A13	3	38265812	38278757	7	-0.0048	0.94	0.0204	0.003464	(0.0136, 0.0271)	6.0411	TRUE	1.53e-09	TRUE
ACR	Liver	ENSG00000259433.2	ENSG00000259433	15	45330209	45332634	8	0.17	4.1e-10	0.166	0.02715	(0.1125, 0.2189)	6.0406	TRUE	1.54e-09	TRUE	<=1	<=1	FALSE
eGFRcr	Whole Blood	ENSG00000116095.10	PLEKHA3	2	178480457	178516463	5	0.012	0.003	0.0432	0.00729	(0.0289, 0.0575)	6.04	TRUE	1.55e-09	TRUE	<=1	<=1	TRUE
eGFRcr	Whole Blood	ENSG00000178685.13	PARP10	8	143977153	144012772	3	0.19	5.8e-32	0.0143	0.002378	(0.0096, 0.0189)	6.02932	TRUE	1.65e-09	TRUE	<=1	<=1	FALSE
eGFRcr	Tubule	ENSG00000086062.8	B4GALT1	9	33104082	33167356	56	0.28	2.8e-10	0.00201	0.000337	(0.0013, 0.0027)	6.0257	TRUE	1.68e-09	TRUE	<=1	<=1	TRUE
eGFRcr	Kidney Cortex	ENSG00000166507.17	NDST2	10	73801911	73811798	3	0.025	0.097	-0.0204	0.003595	(-0.0275, -0.0134)	-6.0208	FALSE	1.74e-09	TRUE	<=1	<=1	FALSE
eGFRcr	Whole Blood	ENSG00000176422.13	SPRYD4	12	56468578	56479708	10	0.23	2e-39	-0.00575	0.00103	(-0.0078, -0.0037)	-6.01	FALSE	1.87e-09	TRUE	<=1	<=1	TRUE
eGFRcr	Whole Blood	ENSG00000118260.14	CREB1	2	207529737	207605988	6	0.0067	0.02	0.0579	0.012	(0.0344, 0.0813)	6	TRUE	1.92e-09	TRUE	<=1	<=1	TRUE
ACR	Tubule	ENSG00000185499.12	MUC1	1	155185824	155192916	66	0.22	2.9e-08	0.0149	0.00256	(0.0099, 0.0199)	6.0019	TRUE	1.95e-09	TRUE	<=1	<=1	TRUE
eGFRcr	Tubule	ENSG00000170430.9	MGMT	10	129467190	129770983	25	0.33	3.1e-12	-0.00228	0.000361	(-0.003, -0.0016)	-6.0017	FALSE	1.95e-09	TRUE	<=1	<=1	FALSE
eGFRcr	Kidney Cortex	ENSG00000273142.1	LINC02604	7	66902857	66906297	1	0.007	0.22	0.223	0.036715	(0.1509, 0.2948)	6	TRUE	1.97e-09	TRUE	<=1	<=1	FALSE
eGFRcr	Kidney Cortex	ENSG00000127952.16	STYXL1	7	75996338	76048004	1	0.025	0.096	-0.056	0.010769	(-0.0771, -0.0349)	-6	FALSE	1.97e-09	TRUE	<=1	<=1	FALSE
eGFRcr	Liver	ENSG00000226824.6	ENSG00000226824	7	66654538	66669855	1	0.57	1.8e-39	0.0281	0.004375	(0.0196, 0.0367)	6	TRUE	1.97e-09	TRUE	<=1	<=1	FALSE
eGFRcr	Liver	ENSG00000253981.5	ALG1L13P	8	8236003	8244667	2	0.12	3.3e-07	0.0166	0.00275	(0.0112, 0.022)	6.00066	TRUE	1.97e-09	TRUE	<=1	<=1	FALSE
eGFRcr	Whole Blood	ENSG00000156232.7	WHAMM	15	82809628	82836108	1	0.082	2.7e-14	-0.031	0.00468	(-0.0402, -0.0218)	-6	FALSE	1.97e-09	TRUE	<=1	<=1	FALSE
eGFRcr	Whole Blood	ENSG00000135913.10	USP37	2	218450251	218568351	1	0.029	6.1e-06	0.118	0.0194	(0.0805, 0.1565)	6	TRUE	1.97e-09	TRUE	<=1	<=1	FALSE
eGFRcr	Whole Blood	ENSG00000169567.11	HINT1	5	131159027	131171735	1	0.013	0.0017	0.0713	0.011244	(0.0492, 0.0933)	6	TRUE	1.97e-09	TRUE	<=1	<=1	TRUE
eGFRcys	Whole Blood	ENSG00000066933.15	MYO9A	15	71822291	72118577	1	0.0039	0.057	-0.0858	0.0136	(-0.1124, -0.0591)	-6	FALSE	1.97e-09	TRUE	<=1	<=1	FALSE
eGFRcr	Whole Blood	ENSG00000223522.1	LOC100505716	2	28307691	28310459	2	0.09	1.4e-15	0.00795	0.00128	(0.0054, 0.0105)	6	TRUE	1.97e-09	TRUE	3	<=1	TRUE
eGFRcr	Whole Blood	ENSG00000099290.15	WASHC2A	10	50067888	50133509	1	0.25	1.1e-43	-0.124	0.020706	(-0.165, -0.0838)	-6	FALSE	1.97e-09	TRUE	<=1	2	FALSE
eGFRcr	Whole Blood	ENSG00000138074.14	SLC5A6	2	27199587	27212958	3	0.084	1.1e-14	0.0197	0.00376	(0.0123, 0.0271)	6	TRUE	2.02e-09	TRUE	<=1	<=1	FALSE
eGFRcr	Liver	ENSG00000255495.1	FAM85A	8	12194467	12196280	6	0.086	1.1e-05	0.0104	0.00168	(0.0071, 0.0137)	5.9927	TRUE	2.06e-09	TRUE	<=1	<=1	TRUE
eGFRcr	Kidney Cortex	ENSG00000253893.2	FAM85B	8	8167819	8226614	2	0.054	0.027	-0.0951	0.015977	(-0.1264, -0.0638)	-5.991	FALSE	2.09e-09	TRUE	<=1	<=1	FALSE
eGFRcr	Kidney Cortex	ENSG00000261499.2	ENSG00000261499	17	36274191	36320547	9	-0.013	0.74	-0.015	0.00238	(-0.0196, -0.0103)	-5.9894	FALSE	2.11e-09	TRUE	<=1	<=1	FALSE
eGFRcr	Tubule	ENSG00000172803.13	SNX32	11	65833834	65856896	15	0.22	4.9e-08	0.00307	0.000552	(0.002, 0.0041)	5.9877	TRUE	2.13e-09	TRUE	<=1	<=1	FALSE
eGFRcys	Liver	ENSG00000170959.14	DCDC1	11	30830369	31369810	3	-0.0036	0.62	-0.0283	0.00444	(-0.037, -0.0196)	-5.98703	FALSE	2.14e-09	TRUE	2	<=1	FALSE
eGFRcys	Whole Blood	ENSG00000143382.14	ADAMTSL4	1	150549369	150560937	5	0.2	6.5e-35	0.0274	0.00505	(0.0175, 0.0373)	5.98581	TRUE	2.15e-09	TRUE	<=1	<=1	FALSE
eGFRcys	Liver	ENSG00000162438.11	CTRC	1	15438439	15449242	2	-0.0048	0.91	-0.0421	0.00722	(-0.0562, -0.0279)	-5.97401	FALSE	2.31e-09	TRUE	<=1	<=1	FALSE
ACR	Liver	ENSG00000233006.6	MIR3936HG	5	132311285	132369916	11	0.18	1.8e-10	-0.0352	0.0061	(-0.0472, -0.0233)	-5.9712	FALSE	2.36e-09	TRUE	<=1	<=1	TRUE
eGFRcys	Whole Blood	ENSG00000135956.8	TMEM127	2	96248516	96265994	2	0.03	3.3e-06	0.0192	0.00329	(0.0127, 0.0256)	5.97095	TRUE	2.36e-09	TRUE	<=1	<=1	TRUE
eGFRcr	Tubule	ENSG00000243955.1	GSTA1	6	52791371	52803860	18	0.33	2.5e-12	-0.00273	0.00044	(-0.0036, -0.0019)	-5.969	FALSE	2.39e-09	TRUE	<=1	<=1	FALSE
eGFRcys	Whole Blood	ENSG00000137825.10	ITPKA	15	41493393	41503551	8	0.038	2.6e-07	-0.0394	0.00647	(-0.0521, -0.0267)	-5.95589	FALSE	2.59e-09	TRUE	<=1	<=1	TRUE
eGFRcr	Liver	ENSG00000228812.7	LAMA5-AS1	20	62352995	62356480	4	0.45	4.8e-29	-0.011741	0.00216	(-0.016, -0.0075)	-5.9559	FALSE	2.59e-09	TRUE	<=1	<=1	FALSE
ACR	Kidney Cortex	ENSG00000233006.6	MIR3936HG	5	132311285	132369916	13	0.17	0.00023	-0.0468	0.0081	(-0.0626, -0.0309)	-5.9506	FALSE	2.67e-09	TRUE	<=1	<=1	TRUE
eGFRcys	Liver	ENSG00000143420.18	ENSA	1	150600851	150629612	7	0.03	0.0075	-0.0123	0.00256	(-0.0173, -0.0073)	-5.94814	FALSE	2.71e-09	TRUE	<=1	<=1	FALSE
eGFRcys	Kidney Cortex	ENSG00000157895.11	C12orf43	12	121000486	121016502	12	0.048	0.036	0.016897	0.002877	(0.0113, 0.0225)	5.94	TRUE	2.85e-09	TRUE	<=1	<=1	FALSE
eGFRcr	Tubule	ENSG00000151224.8	MAT1A	10	80271820	80289658	12	0.11	0.00016	-0.00561	0.000928	(-0.0074, -0.0038)	-5.9382	FALSE	2.88e-09	TRUE	<=1	<=1	FALSE
eGFRcr	Liver	ENSG00000137806.8	NDUFAF1	15	41387353	41402519	8	0.055	0.0004	0.0212	0.003339	(0.0147, 0.0277)	5.93	TRUE	3.01e-09	TRUE	<=1	<=1	FALSE
eGFRcys	Tubule	ENSG00000144021.2	CIAO1	2	96266132	96273349	5	0.0097	0.14	0.0095	0.001554	(0.0065, 0.0125)	5.92463	TRUE	3.13e-09	TRUE	<=1	<=1	FALSE
eGFRcr	Kidney Cortex	ENSG00000162881.6	OXER1	2	42762481	42764261	10	0.11	0.0024	0.00644	0.001249	(0.004, 0.0089)	5.91883	TRUE	3.24e-09	TRUE	<=1	<=1	FALSE
eGFRcr	Whole Blood	ENSG00000065060.16	UHRF1BP1	6	34792015	34883138	7	0.41	1.7e-78	-0.0259	0.00456	(-0.0348, -0.017)	-5.91334	FALSE	3.35e-09	TRUE	<=1	<=1	FALSE
eGFRcys	Kidney Cortex	ENSG00000204338.8	CYP21A1P	6	32005636	32008451	10	0.087	0.0067	0.017	0.00291	(0.0113, 0.0227)	5.90811	TRUE	3.46e-09	TRUE	2	<=1	TRUE
eGFRcr	Liver	ENSG00000156603.15	MED19	11	57703714	57712323	8	0.1	1.5e-06	0.00928	0.00151	(0.0063, 0.0122)	5.90682	TRUE	3.49e-09	TRUE	<=1	<=1	TRUE
eGFRcr	Whole Blood	ENSG00000175164.13	ABO	9	133250401	133276024	10	0.57	5.2e-126	-0.0188	0.003136	(-0.0249, -0.0126)	-5.90273	FALSE	3.58e-09	TRUE	<=1	3	TRUE
eGFRcr	Whole Blood	ENSG00000100325.14	ASCC2	22	29788609	29838304	8	0.031	3e-06	0.0162	0.002776	(0.0107, 0.0216)	5.90154	TRUE	3.6e-09	TRUE	<=1	<=1	FALSE
eGFRcys	Whole Blood	ENSG00000164077.13	MON1A	3	49907160	49930173	10	0.035	6.2e-07	0.0842	0.01501	(0.0548, 0.1136)	5.90035	TRUE	3.63e-09	TRUE	<=1	<=1	FALSE
eGFRcr	Liver	ENSG00000170430.9	MGMT	10	129467190	129770983	12	0.51	2.1e-33	-0.00551	0.000891	(-0.0073, -0.0038)	-5.89828	FALSE	3.67e-09	TRUE	<=1	<=1	TRUE
eGFRcys	Liver	ENSG00000247556.6	OIP5-AS1	15	41283990	41309737	3	0.061	0.0002	-0.031	0.00489	(-0.0406, -0.0214)	-5.9	FALSE	3.69e-09	TRUE	<=1	<=1	FALSE
eGFRcr	Whole Blood	ENSG00000277224.2	HIST1H2BF	6	26199520	26200715	6	0.011	0.004	0.0394	0.007	(0.0256, 0.0531)	5.88793	TRUE	3.91e-09	TRUE	2	<=1	FALSE
eGFRcr	Tubule	ENSG00000172922.4	RNASEH2C	11	65714005	65720947	18	0.13	3e-05	-0.00403	0.000675	(-0.0054, -0.0027)	-5.87996	FALSE	4.1e-09	TRUE	2	<=1	FALSE
eGFRcr	Whole Blood	ENSG00000172057.9	ORMDL3	17	39921041	39927601	12	0.32	3.9e-58	0.00388	0.00064	(0.0026, 0.0051)	5.87106	TRUE	4.33e-09	TRUE	2	<=1	TRUE
eGFRcr	Liver	ENSG00000065060.16	UHRF1BP1	6	34792015	34883138	17	0.27	3.2e-16	-0.0314	0.005382	(-0.0419, -0.0208)	-5.86	FALSE	4.58e-09	TRUE	<=1	<=1	FALSE
eGFRcr	Kidney Cortex	ENSG00000114013.15	CD86	3	122055362	122121139	11	0.022	0.11	-0.00575	0.00102	(-0.0077, -0.0037)	-5.86103	FALSE	4.6e-09	TRUE	<=1	<=1	FALSE
eGFRcr	Whole Blood	ENSG00000122378.13	PRXL2A	10	80407829	80437115	7	0.093	4.1e-16	0.0248	0.00412	(0.0168, 0.0329)	5.85886	TRUE	4.66e-09	TRUE	<=1	<=1	FALSE
eGFRcr	Whole Blood	ENSG00000239257.1	RPL23AP1	6	29726669	29727139	5	0.23	4.2e-40	-0.0269	0.00472	(-0.0361, -0.0176)	-5.85883	FALSE	4.66e-09	TRUE	<=1	2	FALSE
eGFRcr	Whole Blood	ENSG00000233609.3	RPL10P19	8	8961200	8979025	4	0.21	5e-36	0.00593	0.001019	(0.0039, 0.0079)	5.8535	TRUE	4.81e-09	TRUE	<=1	2	FALSE
eGFRcys	Tubule	ENSG00000138675.12	FGF5	4	80266599	80336680	23	0.57	4.8e-24	0.00275	0.000507	(0.0018, 0.0037)	5.85267	TRUE	4.84e-09	TRUE	<=1	<=1	TRUE
eGFRcys	Kidney Cortex	ENSG00000065060.16	UHRF1BP1	6	34792015	34883138	3	-0.014	0.86	-0.025	0.004292	(-0.0334, -0.0166)	-5.84136	FALSE	5.18e-09	TRUE	<=1	<=1	FALSE
eGFRcr	Liver	ENSG00000261168.1	ENSG00000261168	1	151130075	151131610	4	0.056	0.00035	0.0139	0.00285	(0.0083, 0.0194)	5.8336	TRUE	5.42e-09	TRUE	<=1	<=1	FALSE
eGFRcr	Whole Blood	ENSG00000270574.1	ENSG00000270574	2	178578790	178580906	3	-0.00045	0.4	0.0275	0.00483	(0.018, 0.037)	5.83	TRUE	5.42e-09	TRUE	<=1	<=1	FALSE
eGFRcr	Tubule	ENSG00000146729.5	NIPSNAP2	7	55951793	56000181	17	0.31	2.7e-11	0.00269	0.000451	(0.0018, 0.0036)	5.83302	TRUE	5.44e-09	TRUE	<=1	<=1	TRUE
eGFRcr	Whole Blood	ENSG00000170852.10	KBTBD2	7	32868172	32894131	7	0.083	2e-14	0.0282	0.004528	(0.0194, 0.0371)	5.83	TRUE	5.54e-09	TRUE	<=1	<=1	FALSE
eGFRcr	Whole Blood	ENSG00000237276.8	ANO7L1	1	16215909	16228027	7	0.34	1.6e-61	-0.00876	0.00158	(-0.0119, -0.0057)	-5.81	FALSE	6.13e-09	TRUE	<=1	<=1	FALSE
eGFRcys	Liver	ENSG00000186281.12	GPAT2	2	96021946	96039451	3	0.0015	0.25	0.0624	0.0109	(0.0409, 0.0838)	5.81	TRUE	6.34e-09	TRUE	<=1	<=1	FALSE
eGFRcr	Whole Blood	ENSG00000156599.10	ZDHHC5	11	57667747	57701182	6	0.057	2.8e-10	-0.029	0.004778	(-0.0383, -0.0196)	-5.80517	FALSE	6.43e-09	TRUE	<=1	<=1	TRUE
eGFRcys	Whole Blood	ENSG00000114796.15	KLHL24	3	183635610	183684519	3	0.026	1.7e-05	-0.221	0.041805	(-0.3027, -0.1388)	-5.8	FALSE	6.63e-09	TRUE	<=1	<=1	TRUE
eGFRcr	Whole Blood	ENSG00000214595.11	EML6	2	54723499	54972025	3	0.02	0.00014	-0.0226	0.00389	(-0.0303, -0.015)	-5.8	FALSE	6.69e-09	TRUE	<=1	<=1	FALSE
eGFRcys	Tubule	ENSG00000127831.6	VIL1	2	218419092	218453295	72	0.1	0.00018	-0.00415	0.000703	(-0.0055, -0.0028)	-5.79724	FALSE	6.74e-09	TRUE	<=1	<=1	TRUE
eGFRcr	Whole Blood	ENSG00000273142.1	LINC02604	7	66902857	66906297	13	0.36	2.1e-67	0.00409	0.000706	(0.0027, 0.0055)	5.8	TRUE	6.77e-09	TRUE	<=1	<=1	FALSE
eGFRcr	Kidney Cortex	ENSG00000226824.6	ENSG00000226824	7	66654538	66669855	6	0.39	2.7e-09	0.0554	0.008921	(0.0379, 0.0729)	5.79637	TRUE	6.78e-09	TRUE	<=1	<=1	FALSE
eGFRcys	Kidney Cortex	ENSG00000225969.1	ABHD11-AS1	7	73735038	73736158	3	0.13	0.0011	0.0981	0.01857	(0.0617, 0.1345)	5.79228	TRUE	6.94e-09	TRUE	<=1	<=1	FALSE
ACR	Liver	ENSG00000138771.14	SHROOM3	4	76435229	76783253	8	0.11	4.6e-07	0.118598	0.02087	(0.0777, 0.1595)	5.78063	TRUE	7.44e-09	TRUE	<=1	<=1	TRUE
eGFRcys	Whole Blood	ENSG00000156110.13	ADK	10	74151185	74709303	4	0.59	4.8e-131	-0.0655	0.010345	(-0.0857, -0.0452)	-5.7781	FALSE	7.56e-09	TRUE	<=1	<=1	FALSE
eGFRcr	Whole Blood	ENSG00000235321.1	ENSG00000235321	2	169100743	169101210	7	0.099	4.5e-17	-0.0154	0.00254	(-0.0204, -0.0104)	-5.78	FALSE	7.56e-09	TRUE	5	<=1	FALSE
BUN	Tubule	ENSG00000189157.9	FAM47E	4	76214040	76283783	26	0.076	0.0013	-0.009842	0.001705	(-0.0132, -0.0065)	-5.7768	FALSE	7.61e-09	TRUE	<=1	<=1	FALSE
eGFRcr	Tubule	ENSG00000187987.5	ZSCAN23	6	28431930	28443502	21	0.093	0.00041	-0.002735	0.000468	(-0.0037, -0.0018)	-5.7735	FALSE	7.76e-09	TRUE	<=1	<=1	FALSE
ACR	Whole Blood	ENSG00000233006.6	MIR3936HG	5	132311285	132369916	17	0.057	2.8e-10	-0.143	0.02549	(-0.1931, -0.0931)	-5.77271	FALSE	7.8e-09	TRUE	<=1	<=1	FALSE
ACR	Tubule	ENSG00000198522.9	GPN1	2	27628247	27651508	15	0.062	0.0034	0.0385	0.00697	(0.0249, 0.0522)	5.7694	TRUE	7.96e-09	TRUE	<=1	<=1	FALSE
eGFRcys	Liver	ENSG00000003249.13	DBNDD1	16	90004865	90020128	5	0.032	0.0055	0.032	0.005484	(0.0212, 0.0427)	5.768	TRUE	8.02e-09	TRUE	<=1	<=1	FALSE
eGFRcr	Tubule	ENSG00000101019.17	UQCC1	20	35302566	35412031	19	0.38	3.5e-14	0.00247	0.000401	(0.0017, 0.0033)	5.7626	TRUE	8.28e-09	TRUE	<=1	<=1	FALSE
eGFRcr	Liver	ENSG00000077514.8	POLD3	11	74493851	74669117	4	0.0019	0.24	0.0111	0.00223	(0.0067, 0.0155)	5.75813	TRUE	8.5e-09	TRUE	<=1	<=1	TRUE
eGFRcys	Kidney Cortex	ENSG00000226686.7	LINC01535	19	37251912	37265535	4	0.28	1e-06	0.0091	0.00152	(0.0061, 0.0121)	5.7547	TRUE	8.68e-09	TRUE	<=1	<=1	TRUE
eGFRcr	Tubule	ENSG00000173702.3	MUC13	3	124905442	124953819	28	0.29	9.4e-11	0.00223	0.000381	(0.0015, 0.003)	5.7526	TRUE	8.79e-09	TRUE	<=1	<=1	TRUE
eGFRcr	Whole Blood	ENSG00000170100.13	ZNF778	16	89217703	89237071	2	0.043	3.7e-08	0.0518	0.009574	(0.033, 0.0705)	5.75	TRUE	8.92e-09	TRUE	<=1	<=1	FALSE
eGFRcr	Liver	ENSG00000115556.13	PLCD4	2	218607855	218637184	12	0.27	4.2e-16	0.00858	0.00146	(0.0057, 0.0114)	5.74596	TRUE	9.14e-09	TRUE	<=1	<=1	FALSE
eGFRcr	Liver	ENSG00000088298.12	EDEM2	20	35115364	35147336	10	0.0073	0.11	-0.009829	0.001636	(-0.013, -0.0066)	-5.7394	FALSE	9.5e-09	TRUE	<=1	<=1	FALSE
eGFRcys	Kidney Cortex	ENSG00000152219.4	ARL14EP	11	30323104	30338223	12	0.24	8.4e-06	0.010169	0.00177	(0.0067, 0.0136)	5.73935	TRUE	9.5e-09	TRUE	<=1	<=1	FALSE
eGFRcr	Tubule	ENSG00000175175.4	PPM1E	17	58755854	58985179	29	0.54	4.7e-22	-0.00201	0.000334	(-0.0027, -0.0014)	-5.732	FALSE	9.92e-09	TRUE	<=1	<=1	FALSE
eGFRcr	Whole Blood	ENSG00000154217.14	PITPNC1	17	67377281	67697261	3	0.024	4e-05	-0.0207	0.003592	(-0.0277, -0.0137)	-5.71798	FALSE	1.08e-08	TRUE	<=1	<=1	TRUE
eGFRcr	Liver	ENSG00000134245.17	WNT2B	1	112466541	112530165	9	0.027	0.011	0.0125	0.00199	(0.0086, 0.0164)	5.71658	TRUE	1.09e-08	TRUE	2	<=1	FALSE
eGFRcys	Liver	ENSG00000267302.5	RNFT1-DT	17	59964832	59996972	4	0.079	2.5e-05	-0.022323	0.00374	(-0.0296, -0.015)	-5.7138	FALSE	1.1e-08	TRUE	<=1	<=1	FALSE
BUN	Whole Blood	ENSG00000139540.11	SLC39A5	12	56230049	56237846	6	0.0082	0.011	0.0833	0.0152	(0.0535, 0.1131)	5.71167	TRUE	1.12e-08	TRUE	<=1	<=1	TRUE
eGFRcr	Liver	ENSG00000120784.15	ZFP30	19	37613749	37692337	4	0.052	0.00056	0.00735	0.001247	(0.0049, 0.0098)	5.7044	TRUE	1.17e-08	TRUE	<=1	<=1	FALSE
eGFRcr	Tubule	ENSG00000134574.7	DDB2	11	47214465	47239240	38	0.089	0.00052	0.00342	0.000599	(0.0022, 0.0046)	5.70046	TRUE	1.19e-08	TRUE	<=1	<=1	FALSE
eGFRcr	Whole Blood	ENSG00000189050.15	RNFT1	17	59952240	59964761	5	0.037	3.5e-07	-0.00965	0.002112	(-0.0138, -0.0055)	-5.6991	FALSE	1.2e-08	TRUE	<=1	<=1	TRUE
eGFRcys	Whole Blood	ENSG00000142233.11	NTN5	19	48661407	48673081	11	0.038	2.4e-07	-0.0129	0.002107	(-0.017, -0.0088)	-5.69646	FALSE	1.22e-08	TRUE	<=1	<=1	TRUE
eGFRcr	Whole Blood	ENSG00000072736.18	NFATC3	16	68084751	68229259	7	0.11	3.2e-18	0.0147	0.002523	(0.0098, 0.0197)	5.69609	TRUE	1.23e-08	TRUE	<=1	<=1	FALSE
eGFRcr	Tubule	ENSG00000088882.7	CPXM1	20	2794074	2800627	15	0.24	6.6e-09	0.00375	0.000663	(0.0025, 0.0051)	5.6931	TRUE	1.25e-08	TRUE	<=1	<=1	TRUE
eGFRcys	Liver	ENSG00000203896.9	LIME1	20	63736283	63739103	2	0.0017	0.25	-0.062725	0.012926	(-0.0881, -0.0374)	-5.6895	FALSE	1.27e-08	TRUE	<=1	<=1	FALSE
eGFRcr	Whole Blood	ENSG00000108599.14	AKAP10	17	19904302	19978343	6	0.4	1.3e-76	0.0284	0.005181	(0.0182, 0.0385)	5.68819	TRUE	1.28e-08	TRUE	<=1	<=1	FALSE
eGFRcr	Tubule	ENSG00000184227.3	ACOT1	14	73537143	73543796	39	0.15	5.8e-06	-0.00198	0.000357	(-0.0027, -0.0013)	-5.6877	FALSE	1.29e-08	TRUE	2	<=1	FALSE
eGFRcr	Whole Blood	ENSG00000182873.5	PRKCZ-AS1	1	2181794	2184389	4	0.036	4.2e-07	0.0173	0.00296	(0.0115, 0.0231)	5.69	TRUE	1.31e-08	TRUE	<=1	<=1	FALSE
eGFRcr	Tubule	ENSG00000144401.10	METTL21A	2	207580631	207625928	36	0.2	2.1e-07	-0.00248	0.000528	(-0.0035, -0.0014)	-5.6794	FALSE	1.35e-08	TRUE	<=1	<=1	TRUE
eGFRcr	Liver	ENSG00000232112.3	TMA7	3	48440257	48444208	6	-0.0043	0.72	-0.0149	0.002347	(-0.0195, -0.0103)	-5.67678	FALSE	1.37e-08	TRUE	<=1	<=1	FALSE
ACR	Whole Blood	ENSG00000260103.2	ENSG00000260103	15	74478070	74490286	3	-0.00083	0.5	0.21	0.0386	(0.1342, 0.2856)	5.67585	TRUE	1.38e-08	TRUE	<=1	<=1	FALSE
eGFRcr	Whole Blood	ENSG00000177096.8	PHETA2	22	42074248	42079438	5	0.044	2.6e-08	-0.0135	0.00227	(-0.0179, -0.009)	-5.67347	FALSE	1.4e-08	TRUE	<=1	<=1	FALSE
eGFRcr	Liver	ENSG00000273142.1	LINC02604	7	66902857	66906297	11	0.19	5.7e-11	0.00628	0.001095	(0.0041, 0.0084)	5.6699	TRUE	1.43e-08	TRUE	<=1	<=1	FALSE
eGFRcr	Kidney Cortex	ENSG00000175155.8	YPEL2	17	59331655	59401729	1	-0.0099	0.58	0.0429	0.007735	(0.0277, 0.058)	5.6667	TRUE	1.46e-08	TRUE	<=1	<=1	FALSE
eGFRcr	Liver	ENSG00000163069.12	SGCB	4	52020706	52038482	1	-0.004	0.68	0.0861	0.016987	(0.0528, 0.1194)	5.6667	TRUE	1.46e-08	TRUE	<=1	<=1	FALSE
eGFRcr	Liver	ENSG00000280273.2	ENSG00000280273	8	11283481	11285068	1	0.012	0.066	0.526	0.091	(0.3481, 0.7046)	5.66667	TRUE	1.46e-08	TRUE	<=1	<=1	FALSE
eGFRcr	Whole Blood	ENSG00000134058.11	CDK7	5	69234795	69277430	1	0.019	0.00023	0.0295	0.00504	(0.0196, 0.0394)	5.66667	TRUE	1.46e-08	TRUE	<=1	<=1	FALSE
eGFRcr	Whole Blood	ENSG00000260660.2	LOC105376731	15	75226401	75234834	1	-0.00073	0.48	-0.834	0.168	(-1.1645, -0.5044)	-5.66667	FALSE	1.46e-08	TRUE	2	<=1	FALSE
eGFRcr	Whole Blood	ENSG00000204427.11	ABHD16A	6	31686955	31703356	1	0.02	0.00016	0.0667	0.0115	(0.0441, 0.0893)	5.66667	TRUE	1.46e-08	TRUE	2	<=1	FALSE
eGFRcr	Whole Blood	ENSG00000025039.14	RRAGD	6	89364636	89412270	1	0.048	6.5e-09	-2.37	0.437	(-3.2284, -1.514)	-5.66667	FALSE	1.46e-08	TRUE	2	<=1	FALSE
eGFRcr	Liver	ENSG00000203995.9	ZYG11A	1	52842511	52894998	2	0.0063	0.13	0.0295	0.00492	(0.0199, 0.0391)	5.66469	TRUE	1.47e-08	TRUE	<=1	<=1	FALSE
eGFRcys	Liver	ENSG00000198270.12	TMEM116	12	111931282	112013185	14	0.2	1.6e-11	0.0322	0.00564	(0.0212, 0.0433)	5.66343	TRUE	1.48e-08	TRUE	4	<=1	FALSE
eGFRcr	Liver	ENSG00000125618.16	PAX8	2	113215997	113278921	6	0.31	2.8e-18	0.0197	0.0033	(0.0133, 0.0262)	5.66153	TRUE	1.5e-08	TRUE	<=1	<=1	FALSE
eGFRcys	Liver	ENSG00000275202.1	ENSG00000275202	13	48974967	48976867	5	0.2	1.3e-11	0.0148	0.002441	(0.01, 0.0195)	5.66209	TRUE	1.5e-08	TRUE	<=1	<=1	FALSE
eGFRcys	Liver	ENSG00000135913.10	USP37	2	218450251	218568351	14	0.11	1e-06	0.0349	0.00644	(0.0222, 0.0475)	5.66	TRUE	1.5e-08	TRUE	<=1	<=1	FALSE
eGFRcys	Whole Blood	ENSG00000241837.6	ATP5PO	21	33903453	33915814	3	0.051	1.8e-09	0.0415	0.007828	(0.0262, 0.0569)	5.6597	TRUE	1.52e-08	TRUE	<=1	<=1	FALSE
eGFRcr	Liver	ENSG00000255310.2	ENSG00000255310	8	11107788	11109726	3	0.051	0.00064	0.0868	0.0153	(0.0567, 0.1168)	5.65339	TRUE	1.57e-08	TRUE	<=1	<=1	FALSE
eGFRcr	Tubule	ENSG00000177994.11	C2orf73	2	54330034	54383742	15	0.26	1.7e-09	0.00271	0.000535	(0.0017, 0.0038)	5.6477	TRUE	1.63e-08	TRUE	<=1	<=1	FALSE
BUN	Tubule	ENSG00000184160.6	ADRA2C	4	3766348	3768526	20	0.29	7.7e-11	-0.007327	0.001352	(-0.01, -0.0047)	-5.6463	FALSE	1.64e-08	TRUE	<=1	<=1	FALSE
BUN	Whole Blood	ENSG00000174579.3	MSL2	3	136148917	136197241	1	0.0091	0.0078	-0.734	0.12293	(-0.975, -0.4931)	-5.64286	FALSE	1.67e-08	TRUE	<=1	<=1	FALSE
eGFRcr	Whole Blood	ENSG00000273765.1	ENSG00000273765	12	48360920	48361377	7	0.023	4.4e-05	-0.0267	0.00509	(-0.0367, -0.0167)	-5.64	FALSE	1.67e-08	TRUE	<=1	<=1	FALSE
eGFRcys	Liver	ENSG00000260274.1	ENSG00000260274	15	75368155	75369584	12	0.098	2.7e-06	-0.0223	0.00406	(-0.0302, -0.0143)	-5.64	FALSE	1.69e-08	TRUE	<=1	<=1	FALSE
eGFRcys	Whole Blood	ENSG00000181666.17	HKR1	19	37312837	37369365	2	0.094	2.6e-16	-0.0261	0.004394	(-0.0347, -0.0175)	-5.64142	FALSE	1.69e-08	TRUE	<=1	<=1	FALSE
eGFRcys	Whole Blood	ENSG00000035403.17	VCL	10	73995193	74121363	4	0.036	4e-07	0.0315	0.005271	(0.0212, 0.0419)	5.62546	TRUE	1.85e-08	TRUE	<=1	<=1	TRUE
eGFRcr	Kidney Cortex	ENSG00000223542.1	ENSG00000223542	6	133435077	133439464	6	0.057	0.024	-0.031162	0.005462	(-0.0419, -0.0205)	-5.62563	FALSE	1.85e-08	TRUE	2	<=1	TRUE
eGFRcys	Kidney Cortex	ENSG00000189164.14	ZNF527	19	37371061	37393066	4	-0.014	0.9	-0.0323	0.00552	(-0.0431, -0.0215)	-5.6233	FALSE	1.87e-08	TRUE	<=1	<=1	FALSE
eGFRcys	Liver	ENSG00000164061.4	BSN	3	49554477	49671549	5	0.15	2.9e-09	-0.0212	0.003659	(-0.0283, -0.014)	-5.62258	FALSE	1.88e-08	TRUE	<=1	<=1	FALSE
BUN	Tubule	ENSG00000165659.12	DACH1	13	72012098	72441330	35	0.14	1.5e-05	-0.00913	0.001734	(-0.0125, -0.0057)	-5.6192	FALSE	1.92e-08	TRUE	<=1	<=1	TRUE
eGFRcr	Whole Blood	ENSG00000234072.1	ENSG00000234072	2	27356246	27367622	3	0.0064	0.022	-0.0211	0.0039	(-0.0287, -0.0134)	-5.62	FALSE	1.94e-08	TRUE	2	<=1	FALSE
eGFRcr	Whole Blood	ENSG00000254554.1	ADM-DT	11	10302657	10303704	2	0.14	2.6e-23	0.0217	0.004098	(0.0137, 0.0297)	5.61553	TRUE	1.96e-08	TRUE	<=1	<=1	FALSE
eGFRcr	Whole Blood	ENSG00000238078.1	LINC01352	1	220829255	220832429	6	0.11	3.9e-18	0.0103	0.0019	(0.0066, 0.0141)	5.61	TRUE	1.98e-08	TRUE	<=1	<=1	FALSE
eGFRcys	Tubule	ENSG00000134575.5	ACP2	11	47239302	47248840	17	0.096	0.00032	-0.00637	0.001105	(-0.0085, -0.0042)	-5.61109	FALSE	2.01e-08	TRUE	<=1	<=1	FALSE
eGFRcr	Tubule	ENSG00000179178.6	TMEM125	1	43269983	43274002	22	0.49	4.4e-19	0.00183	0.000308	(0.0012, 0.0024)	5.6106	TRUE	2.02e-08	TRUE	<=1	<=1	TRUE
eGFRcr	Whole Blood	ENSG00000037637.10	FBXO42	1	16246840	16352480	3	0.0057	0.029	0.0269	0.00438	(0.0183, 0.0355)	5.61	TRUE	2.03e-08	TRUE	<=1	<=1	FALSE
eGFRcr	Whole Blood	ENSG00000274627.1	ENSG00000274627	16	89516797	89522217	3	0.36	2.5e-67	0.0333	0.00586	(0.0218, 0.0448)	5.60822	TRUE	2.04e-08	TRUE	2	<=1	FALSE
eGFRcr	Tubule	ENSG00000164062.8	APEH	3	49674014	49683971	23	0.19	4.2e-07	0.00285	0.000492	(0.0019, 0.0038)	5.606	TRUE	2.07e-08	TRUE	<=1	<=1	FALSE
eGFRcys	Whole Blood	ENSG00000260274.1	ENSG00000260274	15	75368155	75369584	2	0.17	5.7e-29	-0.0476	0.00865	(-0.0646, -0.0307)	-5.60315	FALSE	2.1e-08	TRUE	<=1	<=1	FALSE
eGFRcr	Tubule	ENSG00000122378.9	PRXL2A	10	80407829	80437115	14	0.3	7.3e-11	-0.00279	0.000479	(-0.0037, -0.0019)	-5.6031	FALSE	2.11e-08	TRUE	<=1	<=1	FALSE
eGFRcr	Whole Blood	ENSG00000168268.10	NT5DC2	3	52524385	52535054	11	0.22	7.5e-39	-0.0047	0.000826	(-0.0063, -0.0031)	-5.60236	FALSE	2.11e-08	TRUE	<=1	2	FALSE
eGFRcr	Whole Blood	ENSG00000204149.10	AGAP6	10	49988318	50010499	3	0.26	2.4e-46	-0.0167	0.003007	(-0.0226, -0.0108)	-5.60043	FALSE	2.14e-08	TRUE	<=1	<=1	FALSE
eGFRcys	Whole Blood	ENSG00000120784.15	ZFP30	19	37613749	37692337	1	0.081	3.1e-14	0.014	0.002383	(0.0093, 0.0186)	5.6	TRUE	2.14e-08	TRUE	<=1	<=1	FALSE
eGFRcys	Whole Blood	ENSG00000188886.3	ASTL	2	96123850	96138436	1	0.013	0.002	0.317	0.0565	(0.2064, 0.4278)	5.6	TRUE	2.14e-08	TRUE	<=1	<=1	FALSE
eGFRcys	Tubule	ENSG00000149485.12	FADS1	11	61799625	61829318	14	0.29	8.6e-11	-0.00484	0.000826	(-0.0065, -0.0032)	-5.59915	FALSE	2.15e-08	TRUE	<=1	<=1	TRUE
eGFRcys	Liver	ENSG00000073711.10	PPP2R3A	3	135965728	136147894	3	0.045	0.0013	0.277	0.051071	(0.1768, 0.377)	5.59053	TRUE	2.26e-08	TRUE	<=1	<=1	FALSE
eGFRcys	Whole Blood	ENSG00000033050.7	ABCF2	7	151211484	151227205	13	0.14	1e-23	0.0124	0.002236	(0.008, 0.0167)	5.58659	TRUE	2.32e-08	TRUE	<=1	<=1	TRUE
ACR	Whole Blood	ENSG00000225313.5	ENSG00000225313	1	33307348	33349245	3	0.0025	0.1	-0.744	0.137	(-1.0119, -0.4761)	-5.58237	FALSE	2.37e-08	TRUE	<=1	<=1	FALSE
BUN	Liver	ENSG00000260201.2	ENSG00000260201	16	20580999	20586640	5	0.11	6e-07	0.063612	0.01125	(0.0416, 0.0857)	5.5825	TRUE	2.37e-08	TRUE	<=1	<=1	FALSE
eGFRcr	Liver	ENSG00000156232.7	WHAMM	15	82809628	82836108	3	0.43	4.7e-27	-0.0354	0.005774	(-0.0467, -0.0241)	-5.58	FALSE	2.42e-08	TRUE	<=1	<=1	FALSE
eGFRcr	Liver	ENSG00000054282.15	SDCCAG8	1	243256034	243500091	5	-0.0033	0.57	-0.0276	0.00494	(-0.0373, -0.0179)	-5.57619	FALSE	2.46e-08	TRUE	<=1	<=1	FALSE
eGFRcys	Whole Blood	ENSG00000154127.9	UBASH3B	11	122655722	122814473	7	0.094	2.8e-16	-0.0378	0.006702	(-0.051, -0.0247)	-5.5759	FALSE	2.46e-08	TRUE	<=1	<=1	TRUE
eGFRcr	Tubule	ENSG00000178952.4	TUFM	16	28842411	28846348	27	0.25	3e-09	0.00284	0.000521	(0.0018, 0.0039)	5.5728	TRUE	2.51e-08	TRUE	<=1	<=1	TRUE
eGFRcys	Liver	ENSG00000140416.19	TPM1	15	63042632	63071915	4	-0.0045	0.79	-0.0498	0.00817	(-0.0658, -0.0338)	-5.57	FALSE	2.51e-08	TRUE	2	<=1	FALSE
ACR	Tubule	ENSG00000131435.8	PDLIM4	5	132257696	132273454	15	0.081	0.00092	0.0231	0.00437	(0.0145, 0.0317)	5.5692	TRUE	2.56e-08	TRUE	<=1	<=1	FALSE
BUN	Liver	ENSG00000169231.13	THBS3	1	155195588	155209051	11	0.043	0.0016	-0.0491	0.00891	(-0.0666, -0.0316)	-5.56163	FALSE	2.67e-08	TRUE	<=1	<=1	TRUE
eGFRcys	Tubule	ENSG00000073711.6	PPP2R3A	3	135965728	136147894	4	0.089	0.00051	-0.013	0.002357	(-0.0177, -0.0084)	-5.5566	FALSE	2.75e-08	TRUE	<=1	<=1	FALSE
eGFRcr	Whole Blood	ENSG00000144580.13	CNOT9	2	218568580	218597080	7	0.21	2.1e-36	-0.0101	0.00179	(-0.0136, -0.0066)	-5.55	FALSE	2.78e-08	TRUE	<=1	<=1	FALSE
eGFRcr	Whole Blood	ENSG00000100241.20	SBF1	22	50445000	50475035	5	0.028	9.4e-06	-0.0164	0.003171	(-0.0226, -0.0102)	-5.5511	FALSE	2.84e-08	TRUE	<=1	<=1	FALSE
BUN	Tubule	ENSG00000115216.9	NRBP1	2	27427790	27442259	14	0.093	0.0004	0.0149	0.002629	(0.0097, 0.02)	5.5483	TRUE	2.88e-08	TRUE	<=1	<=1	TRUE
eGFRcys	Tubule	ENSG00000243955.1	GSTA1	6	52791371	52803860	18	0.33	2.5e-12	-0.00422	0.000741	(-0.0057, -0.0028)	-5.547	FALSE	2.91e-08	TRUE	<=1	<=1	FALSE
eGFRcys	Whole Blood	ENSG00000204536.13	CCHCR1	6	31142439	31158238	2	0.27	1.5e-48	-0.0431	0.00819	(-0.0592, -0.0271)	-5.54567	FALSE	2.93e-08	TRUE	4	2	TRUE
eGFRcr	Liver	ENSG00000033327.12	GAB2	11	78215293	78418348	5	0.12	2.2e-07	0.00807	0.001306	(0.0055, 0.0106)	5.54361	TRUE	2.96e-08	TRUE	<=1	<=1	FALSE
eGFRcys	Whole Blood	ENSG00000135114.12	OASL	12	121019111	121039242	6	0.17	1.3e-28	-0.0289	0.00499	(-0.0386, -0.0191)	-5.5432	FALSE	2.97e-08	TRUE	<=1	2	FALSE
BUN	Whole Blood	ENSG00000125618.16	PAX8	2	113215997	113278921	5	0.32	3.7e-58	-0.0703	0.01268	(-0.0952, -0.0455)	-5.54232	FALSE	2.98e-08	TRUE	2	<=1	FALSE
eGFRcr	Liver	ENSG00000142748.12	FCN3	1	27369112	27374824	3	-0.0047	0.84	0.016	0.00254	(0.011, 0.021)	5.53809	TRUE	3.06e-08	TRUE	2	<=1	FALSE
eGFRcys	Kidney Cortex	ENSG00000149187.17	CELF1	11	47465933	47565569	17	0.046	0.038	-0.008652	0.00154	(-0.0117, -0.0056)	-5.53683	FALSE	3.08e-08	TRUE	<=1	<=1	FALSE
eGFRcys	Whole Blood	ENSG00000117461.14	PIK3R3	1	46040140	46133036	2	0.024	3.3e-05	0.0937	0.0164	(0.0617, 0.1258)	5.53461	TRUE	3.12e-08	TRUE	<=1	<=1	FALSE
eGFRcr	Tubule	ENSG00000134222.12	PSRC1	1	109279556	109283186	29	0.13	3.5e-05	-0.00301	0.000605	(-0.0042, -0.0018)	-5.5344	FALSE	3.12e-08	TRUE	3	<=1	FALSE
eGFRcys	Whole Blood	ENSG00000166986.14	MARS	12	57475445	57517569	4	0.018	0.0003	-0.0392	0.00744	(-0.0538, -0.0246)	-5.5342	FALSE	3.13e-08	TRUE	<=1	<=1	FALSE
eGFRcys	Tubule	ENSG00000173702.3	MUC13	3	124905442	124953819	28	0.29	9.4e-11	0.00356	0.000638	(0.0023, 0.0048)	5.5333	TRUE	3.14e-08	TRUE	<=1	<=1	TRUE
eGFRcys	Whole Blood	ENSG00000117450.13	PRDX1	1	45511036	45523047	2	0.058	1.6e-10	0.0165	0.00308	(0.0104, 0.0225)	5.52894	TRUE	3.22e-08	TRUE	<=1	<=1	FALSE
eGFRcr	Tubule	ENSG00000021826.10	CPS1	2	210477682	210679107	29	0.1	0.00019	0.00433	0.000794	(0.0028, 0.0059)	5.5286	TRUE	3.23e-08	TRUE	<=1	<=1	FALSE
eGFRcys	Liver	ENSG00000174953.13	DHX36	3	154272546	154324487	2	0.0024	0.22	0.0302	0.006096	(0.0182, 0.0421)	5.5271	TRUE	3.26e-08	TRUE	<=1	<=1	FALSE
eGFRcr	Liver	ENSG00000272505.1	ENSG00000272505	8	10486807	10489666	6	0.066	0.00011	0.00749	0.00133	(0.0049, 0.0101)	5.52268	TRUE	3.34e-08	TRUE	<=1	<=1	FALSE
eGFRcys	Whole Blood	ENSG00000113441.15	LNPEP	5	96935394	97037513	8	0.045	2.1e-08	0.0343	0.006088	(0.0224, 0.0462)	5.51898	TRUE	3.41e-08	TRUE	<=1	<=1	FALSE
eGFRcr	Liver	ENSG00000226332.2	ENSG00000226332	20	62305432	62306325	6	0.16	1.2e-09	0.017272	0.003416	(0.0106, 0.024)	5.5169	TRUE	3.45e-08	TRUE	2	<=1	TRUE
eGFRcr	Whole Blood	ENSG00000170430.9	MGMT	10	129467190	129770983	16	0.47	8.5e-94	-0.0071	0.001219	(-0.0095, -0.0047)	-5.51537	FALSE	3.48e-08	TRUE	<=1	<=1	TRUE
ACR	Whole Blood	ENSG00000118197.13	DDX59	1	200623896	200669907	3	0.072	9.9e-13	-0.205	0.0391	(-0.282, -0.1289)	-5.51399	FALSE	3.51e-08	TRUE	<=1	<=1	FALSE
eGFRcr	Whole Blood	ENSG00000239653.1	PSMD6-AS2	3	64004022	64012148	6	0.065	1.4e-11	-0.0191	0.003428	(-0.0258, -0.0124)	-5.51265	FALSE	3.53e-08	TRUE	<=1	<=1	FALSE
eGFRcr	Whole Blood	ENSG00000167447.12	SMG8	17	59209400	59215247	3	0.02	0.00015	-0.0402	0.007417	(-0.0547, -0.0256)	-5.50944	FALSE	3.6e-08	TRUE	<=1	<=1	FALSE
BUN	Liver	ENSG00000189223.14	PAX8-AS1	2	113211522	113276581	8	0.47	1.2e-30	-0.0393	0.00722	(-0.0535, -0.0252)	-5.50869	FALSE	3.62e-08	TRUE	2	<=1	FALSE
eGFRcys	Tubule	ENSG00000170430.9	MGMT	10	129467190	129770983	25	0.33	3.1e-12	-0.00347	0.00061	(-0.0047, -0.0023)	-5.5078	FALSE	3.63e-08	TRUE	<=1	<=1	FALSE
eGFRcr	Whole Blood	ENSG00000203880.11	PCMTD2	20	64255695	64287821	2	0.13	2.6e-22	-0.0362	0.006872	(-0.0497, -0.0227)	-5.5071	FALSE	3.65e-08	TRUE	<=1	<=1	FALSE
eGFRcys	Tubule	ENSG00000134574.7	DDB2	11	47214465	47239240	38	0.089	0.00052	0.00555	0.000998	(0.0036, 0.0075)	5.50573	TRUE	3.68e-08	TRUE	<=1	<=1	FALSE
BUN	Whole Blood	ENSG00000189223.14	PAX8-AS1	2	113211522	113276581	12	0.48	1.2e-97	-0.0346	0.00632	(-0.047, -0.0222)	-5.50247	FALSE	3.75e-08	TRUE	2	<=1	FALSE
eGFRcr	Whole Blood	ENSG00000101460.12	MAP1LC3A	20	34546854	34560345	11	0.19	5.7e-32	-0.00498	0.000999	(-0.0069, -0.003)	-5.5005	FALSE	3.79e-08	TRUE	<=1	<=1	FALSE
eGFRcr	Whole Blood	ENSG00000124614.13	RPS10	6	34417454	34426125	1	0.017	0.0004	-0.0981	0.0203	(-0.1379, -0.0583)	-5.5	FALSE	3.8e-08	TRUE	<=1	<=1	FALSE
eGFRcys	Liver	ENSG00000068097.14	HEATR6	17	60043194	60078931	2	0.2	7.4e-12	-0.0153	0.00257	(-0.0203, -0.0103)	-5.5	FALSE	3.8e-08	TRUE	<=1	<=1	FALSE
eGFRcys	Whole Blood	ENSG00000276754.1	ENSG00000276754	16	3686998	3687380	1	0.00028	0.28	-0.181	0.033344	(-0.2465, -0.1158)	-5.5	FALSE	3.8e-08	TRUE	<=1	<=1	FALSE
ACR	Tubule	ENSG00000189157.9	FAM47E	4	76214040	76283783	26	0.076	0.0013	0.020835	0.00391	(0.0132, 0.0285)	5.4971	TRUE	3.86e-08	TRUE	<=1	<=1	FALSE
eGFRcr	Kidney Cortex	ENSG00000131944.9	FAAP24	19	32972209	32978222	2	0.083	0.008	0.00943	0.001544	(0.0064, 0.0125)	5.49521	TRUE	3.9e-08	TRUE	3	<=1	FALSE
eGFRcr	Whole Blood	ENSG00000186166.8	CCDC84	11	118998138	119015793	2	0.033	1.5e-06	0.0355	0.006765	(0.0222, 0.0487)	5.49507	TRUE	3.91e-08	TRUE	<=1	<=1	TRUE
eGFRcr	Liver	ENSG00000273619.1	ENSG00000273619	20	62386303	62386970	9	0.12	2.7e-07	-0.009842	0.002031	(-0.0138, -0.0059)	-5.4931	FALSE	3.95e-08	TRUE	<=1	<=1	FALSE
eGFRcr	Liver	ENSG00000152128.13	TMEM163	2	134455759	134719000	6	0.039	0.0024	0.0188	0.00353	(0.0119, 0.0257)	5.48509	TRUE	4.13e-08	TRUE	<=1	<=1	FALSE
eGFRcr	Kidney Cortex	ENSG00000132906.17	CASP9	1	15490832	15526534	12	0.093	0.0053	-0.0132	0.00229	(-0.0177, -0.0087)	-5.4824	FALSE	4.2e-08	TRUE	<=1	<=1	FALSE
eGFRcr	Liver	ENSG00000183172.8	SMDT1	22	42079691	42084284	2	0.073	5.1e-05	-0.0473	0.008374	(-0.0637, -0.0309)	-5.47403	FALSE	4.4e-08	TRUE	<=1	<=1	FALSE
eGFRcr	Liver	ENSG00000140416.19	TPM1	15	63042632	63071915	4	-0.0045	0.79	-0.0296	0.004869	(-0.0392, -0.0201)	-5.47	FALSE	4.5e-08	TRUE	<=1	<=1	FALSE
eGFRcys	Tubule	ENSG00000144034.10	TPRKB	2	73729104	73737400	16	0.026	0.044	-0.00845	0.001524	(-0.0114, -0.0055)	-5.46892	FALSE	4.53e-08	TRUE	<=1	<=1	FALSE
eGFRcr	Liver	ENSG00000204338.8	CYP21A1P	6	32005636	32008451	2	0.27	3.6e-16	0.0232	0.004502	(0.0144, 0.0321)	5.47	TRUE	4.57e-08	TRUE	2	<=1	FALSE
eGFRcr	Whole Blood	ENSG00000143390.17	RFX5	1	151340640	151347357	7	0.014	0.0013	0.0102	0.00195	(0.0064, 0.0141)	5.47	TRUE	4.63e-08	TRUE	2	<=1	FALSE
eGFRcr	Whole Blood	ENSG00000105726.16	ATP13A1	19	19645198	19663676	2	-0.0011	0.62	-0.0508	0.009987	(-0.0704, -0.0313)	-5.46401	FALSE	4.65e-08	TRUE	<=1	<=1	TRUE
eGFRcys	Whole Blood	ENSG00000196843.15	ARID5A	2	96536743	96552634	8	0.036	4.4e-07	0.0611	0.0116	(0.0383, 0.0839)	5.46122	TRUE	4.73e-08	TRUE	<=1	<=1	FALSE
eGFRcr	Tubule	ENSG00000139220.12	PPFIA2	12	81257975	81759553	29	0.25	2.9e-09	-0.00225	0.000427	(-0.0031, -0.0014)	-5.456	FALSE	4.87e-08	TRUE	<=1	<=1	FALSE
eGFRcr	Whole Blood	ENSG00000181754.6	AMIGO1	1	109504178	109509738	5	0.18	1.2e-30	-0.00944	0.00154	(-0.0125, -0.0064)	-5.45	FALSE	4.91e-08	TRUE	3	<=1	FALSE
eGFRcr	Kidney Cortex	ENSG00000197062.11	ZSCAN26	6	28267010	28278224	7	0.073	0.012	0.008878	0.00176	(0.0054, 0.0123)	5.45	TRUE	5.05e-08	TRUE	<=1	<=1	FALSE
eGFRcys	Whole Blood	ENSG00000256092.2	SBNO1-AS1	12	123363868	123366113	4	0.17	1.1e-29	-0.122	0.0242	(-0.169, -0.0742)	-5.4497	FALSE	5.05e-08	TRUE	<=1	<=1	FALSE
eGFRcys	Whole Blood	ENSG00000226849.1	ENSG00000226849	1	11068471	11073097	3	0.0087	0.0091	0.0558	0.0106	(0.035, 0.0766)	5.44908	TRUE	5.06e-08	TRUE	<=1	<=1	FALSE
eGFRcr	Whole Blood	ENSG00000234389.1	ENSG00000234389	2	102438713	102440475	5	0.48	3.1e-98	-0.0101	0.00179	(-0.0136, -0.0066)	-5.45	FALSE	5.07e-08	TRUE	<=1	<=1	FALSE
eGFRcr	Tubule	ENSG00000137513.5	NARS2	11	78435968	78574874	17	0.063	0.0031	-0.00487	0.000996	(-0.0068, -0.0029)	-5.44561	FALSE	5.16e-08	TRUE	<=1	<=1	FALSE
eGFRcr	Liver	ENSG00000070540.12	WIPI1	17	68420948	68457513	3	0.079	2.5e-05	-0.025	0.004958	(-0.0347, -0.0153)	-5.4437	FALSE	5.22e-08	TRUE	<=1	<=1	FALSE
eGFRcr	Liver	ENSG00000139865.16	TTC6	14	37595847	38041442	3	0.0009	0.28	-0.0255	0.00446	(-0.0343, -0.0168)	-5.44265	FALSE	5.25e-08	TRUE	<=1	<=1	FALSE
eGFRcys	Whole Blood	ENSG00000204147.9	ASAH2B	10	50739318	50816495	2	-0.0014	0.77	0.0828	0.014751	(0.0539, 0.1117)	5.44219	TRUE	5.26e-08	TRUE	<=1	<=1	FALSE
eGFRcr	Tubule	ENSG00000213676.6	ATF6B	6	32115264	32128253	14	0.19	3.4e-07	0.00287	0.000526	(0.0018, 0.0039)	5.4413	TRUE	5.29e-08	TRUE	2	<=1	FALSE
eGFRcys	Tubule	ENSG00000149531.10	FRG1BP	20	30377372	30399257	10	0.1	0.00022	0.0056	0.001039	(0.0036, 0.0076)	5.4396	TRUE	5.34e-08	TRUE	<=1	<=1	FALSE
eGFRcr	Liver	ENSG00000278259.4	MYO19	17	36495633	36543435	8	0.034	0.0044	-0.0123	0.00232	(-0.0168, -0.0077)	-5.4367	FALSE	5.43e-08	TRUE	<=1	<=1	TRUE
eGFRcr	Whole Blood	ENSG00000067606.16	PRKCZ	1	2050411	2185395	4	0.059	1.2e-10	0.0154	0.00276	(0.01, 0.0208)	5.43	TRUE	5.52e-08	TRUE	<=1	<=1	FALSE
BUN	Whole Blood	ENSG00000214659.4	KRT8P26	11	65726939	65728214	2	0.18	5e-30	-0.138	0.02461	(-0.1863, -0.0898)	-5.43323	FALSE	5.53e-08	TRUE	<=1	<=1	FALSE
ACR	Whole Blood	ENSG00000213578.5	CPLX3	15	74826627	74831802	4	0.035	5.8e-07	0.327	0.0595	(0.2101, 0.4433)	5.43119	TRUE	5.6e-08	TRUE	<=1	<=1	FALSE
eGFRcr	Kidney Cortex	ENSG00000226251.5	LINC02608	1	212225278	212238977	4	0.24	7.9e-06	0.00818	0.00171	(0.0048, 0.0115)	5.4301	TRUE	5.63e-08	TRUE	<=1	<=1	TRUE
eGFRcys	Liver	ENSG00000152219.4	ARL14EP	11	30323104	30338223	6	0.02	0.024	0.0506	0.00984	(0.0313, 0.0698)	5.42647	TRUE	5.75e-08	TRUE	<=1	<=1	FALSE
eGFRcr	Tubule	ENSG00000123992.14	DNPEP	2	219373527	219400022	13	0.034	0.024	-0.0057	0.001027	(-0.0077, -0.0037)	-5.4257	FALSE	5.77e-08	TRUE	2	<=1	FALSE
eGFRcr	Whole Blood	ENSG00000073737.16	DHRS9	2	169064789	169096167	5	0.28	5.3e-50	-0.00456	0.000796	(-0.0061, -0.003)	-5.42	FALSE	5.87e-08	TRUE	5	<=1	FALSE
eGFRcr	Whole Blood	ENSG00000261451.1	ENSG00000261451	8	10433672	10438312	2	0.0025	0.1	0.0271	0.00462	(0.0181, 0.0362)	5.42179	TRUE	5.9e-08	TRUE	<=1	<=1	FALSE
ACR	Whole Blood	ENSG00000138085.16	ATRAID	2	27212027	27217178	13	0.14	4.2e-23	-0.0511	0.00974	(-0.0702, -0.032)	-5.41949	FALSE	5.98e-08	TRUE	<=1	<=1	FALSE
eGFRcr	Tubule	ENSG00000138346.10	DNA2	10	68414064	68472121	27	0.25	4.5e-09	0.00242	0.000437	(0.0016, 0.0033)	5.4167	TRUE	6.07e-08	TRUE	<=1	<=1	FALSE
ACR	Whole Blood	ENSG00000197208.5	SLC22A4	5	132294394	132344190	5	0.019	0.00019	0.0889	0.01741	(0.0548, 0.123)	5.4144	TRUE	6.15e-08	TRUE	<=1	<=1	FALSE
eGFRcr	Whole Blood	ENSG00000121101.15	TEX14	17	58556678	58692055	3	0.002	0.13	-0.0265	0.004546	(-0.0354, -0.0176)	-5.41398	FALSE	6.16e-08	TRUE	<=1	<=1	FALSE
eGFRcr	Liver	ENSG00000251417.2	ENSG00000251417	16	28802743	28817828	4	0.025	0.012	-0.0132	0.002508	(-0.0181, -0.0083)	-5.41	FALSE	6.38e-08	TRUE	<=1	<=1	FALSE
ACR	Tubule	ENSG00000184232.4	OAF	11	120211032	120230334	32	0.17	1.6e-06	-0.0227	0.0043	(-0.0311, -0.0143)	-5.40688	FALSE	6.41e-08	TRUE	<=1	<=1	TRUE
BUN	Liver	ENSG00000158092.6	NCK1	3	136862208	136951606	3	-0.0048	0.87	-0.108	0.01937	(-0.1456, -0.0696)	-5.40669	FALSE	6.42e-08	TRUE	<=1	<=1	FALSE
eGFRcys	Whole Blood	ENSG00000134825.15	TMEM258	11	61768501	61792802	2	0.054	7.2e-10	0.0307	0.005468	(0.02, 0.0414)	5.40451	TRUE	6.5e-08	TRUE	<=1	<=1	FALSE
eGFRcys	Liver	ENSG00000204520.12	MICA	6	31399784	31415315	3	0.28	1.8e-16	-0.103	0.017697	(-0.1374, -0.068)	-5.40367	FALSE	6.53e-08	TRUE	4	<=1	FALSE
eGFRcr	Tubule	ENSG00000142632.12	ARHGEF19	1	16197854	16212652	8	0.47	2.1e-18	-0.00197	0.000377	(-0.0027, -0.0012)	-5.4013	FALSE	6.62e-08	TRUE	<=1	<=1	FALSE
eGFRcys	Liver	ENSG00000104147.8	OIP5	15	41309273	41332591	1	0.023	0.016	-0.0476	0.00899	(-0.0652, -0.03)	-5.4	FALSE	6.66e-08	TRUE	<=1	<=1	FALSE
eGFRcr	Kidney Cortex	ENSG00000152527.13	PLEKHH2	2	43637260	43767987	8	0.034	0.064	-0.00659	0.001297	(-0.0091, -0.004)	-5.40022	FALSE	6.66e-08	TRUE	<=1	<=1	FALSE
eGFRcys	Liver	ENSG00000221968.8	FADS3	11	61873519	61892051	1	0.088	8.1e-06	-0.0304	0.00545	(-0.041, -0.0197)	-5.4	FALSE	6.66e-08	TRUE	<=1	<=1	TRUE
eGFRcys	Liver	ENSG00000176994.10	SMCR8	17	18315293	18328056	1	0.026	0.011	0.098077	0.01886	(0.0611, 0.135)	5.4	TRUE	6.66e-08	TRUE	<=1	<=1	TRUE
eGFRcys	Liver	ENSG00000204120.14	GIGYF2	2	232697299	232860575	1	0.067	0.0001	0.0681	0.0119	(0.0448, 0.0914)	5.4	TRUE	6.66e-08	TRUE	<=1	<=1	TRUE
eGFRcys	Whole Blood	ENSG00000275111.4	ZNF2	2	95165432	95184317	1	0.0028	0.09	2.59	0.461	(1.6878, 3.493)	5.4	TRUE	6.66e-08	TRUE	<=1	<=1	FALSE
eGFRcys	Liver	ENSG00000204536.13	CCHCR1	6	31142439	31158238	1	0.27	3.5e-16	-0.169	0.033057	(-0.2337, -0.1042)	-5.4	FALSE	6.66e-08	TRUE	4	<=1	FALSE
eGFRcys	Whole Blood	ENSG00000230795.3	HLA-K	6	29926459	29929232	2	0.28	2.6e-49	0.0985	0.0168	(0.0656, 0.1314)	5.4	TRUE	6.67e-08	TRUE	<=1	2	FALSE
eGFRcr	Whole Blood	ENSG00000226824.6	ENSG00000226824	7	66654538	66669855	3	0.32	3.3e-57	0.0626	0.010914	(0.0412, 0.084)	5.4	TRUE	6.71e-08	TRUE	<=1	<=1	FALSE
eGFRcys	Whole Blood	ENSG00000230387.2	LOC100505664	20	23180141	23190419	5	0.23	6.2e-41	-0.0587	0.0105	(-0.0793, -0.0381)	-5.4	FALSE	6.78e-08	TRUE	21	<=1	FALSE
eGFRcys	Liver	ENSG00000125618.16	PAX8	2	113215997	113278921	6	0.31	2.8e-18	0.031	0.00554	(0.0201, 0.0418)	5.38	TRUE	7.37e-08	TRUE	<=1	<=1	FALSE
eGFRcr	Whole Blood	ENSG00000226419.7	SLC16A1-AS1	1	112956415	113047055	3	0.089	2.1e-15	-0.0172	0.00305	(-0.0232, -0.0112)	-5.38	FALSE	7.38e-08	TRUE	2	<=1	FALSE
BUN	Whole Blood	ENSG00000173327.7	MAP3K11	11	65597756	65615382	4	0.23	1.3e-39	-0.0125	0.00224	(-0.0169, -0.0081)	-5.38128	FALSE	7.4e-08	TRUE	<=1	<=1	FALSE
eGFRcys	Whole Blood	ENSG00000232931.5	LINC00342	2	95807118	95816215	4	-0.0015	0.9	0.0352	0.00634	(0.0227, 0.0476)	5.38112	TRUE	7.4e-08	TRUE	<=1	<=1	TRUE
eGFRcys	Tubule	ENSG00000237541.3	HLA-DQA2	6	32741342	32747215	11	0.54	4.2e-22	0.00309	0.00054	(0.002, 0.0041)	5.377	TRUE	7.57e-08	TRUE	2	<=1	FALSE
eGFRcr	Kidney Cortex	ENSG00000104626.14	ERI1	8	9002147	9116746	2	-0.014	0.98	-0.114	0.022029	(-0.1574, -0.0711)	-5.3737	FALSE	7.71e-08	TRUE	<=1	<=1	FALSE
eGFRcr	Kidney Cortex	ENSG00000225151.10	GOLGA2P7	15	84199311	84230136	2	0.32	1.5e-07	-0.0297	0.005421	(-0.0403, -0.019)	-5.3734	FALSE	7.72e-08	TRUE	<=1	<=1	FALSE
eGFRcr	Liver	ENSG00000183798.4	EMILIN3	20	41359962	41366818	4	0.068	8.8e-05	0.008789	0.00178	(0.0053, 0.0123)	5.3668	TRUE	8.02e-08	TRUE	<=1	<=1	TRUE
eGFRcr	Kidney Cortex	ENSG00000228157.4	ENSG00000228157	17	19092974	19096837	9			-0.00571	0.001243	(-0.0081, -0.0033)	-5.3652	FALSE	8.09e-08	TRUE	<=1	<=1	FALSE
eGFRcr	Whole Blood	ENSG00000033050.7	ABCF2	7	151211484	151227205	13	0.14	1e-23	0.00713	0.001337	(0.0045, 0.0098)	5.36	TRUE	8.17e-08	TRUE	<=1	<=1	FALSE
BUN	Liver	ENSG00000135929.8	CYP27A1	2	218781749	218815293	6	0.0063	0.13	0.084	0.0159	(0.0528, 0.1152)	5.35819	TRUE	8.41e-08	TRUE	<=1	<=1	FALSE
ACR	Whole Blood	ENSG00000173473.10	SMARCC1	3	47585269	47782106	1	-0.00062	0.44	-1	0.18318	(-1.3588, -0.6408)	-5.35724	FALSE	8.45e-08	TRUE	<=1	<=1	FALSE
ACR	Whole Blood	ENSG00000187860.10	CCDC157	22	30356635	30378658	9	0.043	3.5e-08	-0.0701	0.01354	(-0.0966, -0.0436)	-5.3535	FALSE	8.63e-08	TRUE	<=1	<=1	FALSE
eGFRcys	Whole Blood	ENSG00000021488.12	SLC7A9	19	32830509	32869767	7	0.072	9e-13	0.037	0.006877	(0.0236, 0.0505)	5.35027	TRUE	8.78e-08	TRUE	<=1	<=1	FALSE
eGFRcr	Whole Blood	ENSG00000173727.12	ENSG00000173727	11	65455258	65466720	2	0.029	6.6e-06	0.0389	0.007148	(0.0249, 0.0529)	5.34979	TRUE	8.81e-08	TRUE	2	<=1	FALSE
eGFRcr	Whole Blood	ENSG00000275120.2	ENSG00000275120	15	84597809	84633987	4	0.013	0.0016	0.0165	0.00277	(0.0111, 0.022)	5.34515	TRUE	9.03e-08	TRUE	<=1	<=1	FALSE
eGFRcr	Whole Blood	ENSG00000266126.1	ENSG00000266126	17	19929372	19929737	3	0.026	1.4e-05	0.0187	0.003464	(0.0119, 0.0255)	5.34306	TRUE	9.14e-08	TRUE	<=1	<=1	FALSE
eGFRcr	Whole Blood	ENSG00000066084.12	DIP2B	12	50504985	50748657	3	0.16	8.3e-27	-0.0037	0.000755	(-0.0052, -0.0022)	-5.34	FALSE	9.15e-08	TRUE	<=1	<=1	FALSE
ACR	Whole Blood	ENSG00000103657.13	HERC1	15	63608618	63833948	1	0.093	4.7e-16	2.46	0.455	(1.5697, 3.3519)	5.34178	TRUE	9.2e-08	TRUE	<=1	<=1	FALSE
eGFRcys	Tubule	ENSG00000151224.8	MAT1A	10	80271820	80289658	12	0.11	0.00016	-0.00847	0.001556	(-0.0115, -0.0054)	-5.3409	FALSE	9.25e-08	TRUE	<=1	<=1	TRUE
eGFRcr	Whole Blood	ENSG00000135862.5	LAMC1	1	183023420	183145592	4	0.22	2.2e-37	0.0232	0.00433	(0.0147, 0.0317)	5.34	TRUE	9.28e-08	TRUE	<=1	<=1	TRUE
eGFRcr	Kidney Cortex	ENSG00000179292.4	TMEM151A	11	66291894	66296664	2	0.027	0.09	-0.00669	0.001185	(-0.009, -0.0044)	-5.3392	FALSE	9.33e-08	TRUE	<=1	<=1	FALSE
eGFRcr	Whole Blood	ENSG00000184939.15	ZFP90	16	68530090	68576072	5	0.55	2.6e-118	0.0147	0.003223	(0.0084, 0.021)	5.33658	TRUE	9.47e-08	TRUE	<=1	<=1	FALSE
BUN	Whole Blood	ENSG00000135913.10	USP37	2	218450251	218568351	1	0.029	6.1e-06	-0.316	0.06106	(-0.4356, -0.1963)	-5.33333	FALSE	9.64e-08	TRUE	<=1	<=1	FALSE
eGFRcr	Liver	ENSG00000132906.17	CASP9	1	15490832	15526534	3	0.14	1.7e-08	-0.0154	0.00267	(-0.0206, -0.0101)	-5.33333	FALSE	9.64e-08	TRUE	<=1	<=1	FALSE
eGFRcr	Liver	ENSG00000204149.10	AGAP6	10	49988318	50010499	2	0.21	1.3e-12	-0.11	0.0208	(-0.151, -0.0696)	-5.33347	FALSE	9.64e-08	TRUE	<=1	<=1	FALSE
eGFRcr	Liver	ENSG00000265758.1	LINC01900	18	21981121	22051159	1	-0.0043	0.73	-0.0418	0.009214	(-0.0598, -0.0237)	-5.33333	FALSE	9.64e-08	TRUE	<=1	<=1	FALSE
eGFRcr	Liver	ENSG00000164403.14	SHROOM1	5	132822141	132830898	1	-0.004	0.67	-0.145	0.0301	(-0.2044, -0.0865)	-5.33333	FALSE	9.64e-08	TRUE	<=1	<=1	FALSE
eGFRcr	Whole Blood	ENSG00000146731.10	CCT6A	7	56051685	56063989	1	0.01	0.0053	0.0335	0.006388	(0.021, 0.046)	5.33	TRUE	9.64e-08	TRUE	<=1	<=1	TRUE
BUN	Liver	ENSG00000115556.13	PLCD4	2	218607855	218637184	12	0.27	4.2e-16	-0.0239	0.00461	(-0.0329, -0.0149)	-5.33037	FALSE	9.8e-08	TRUE	<=1	<=1	FALSE
eGFRcr	Liver	ENSG00000223522.1	LOC100505716	2	28307691	28310459	3	-0.0023	0.47	0.0411	0.00745	(0.0265, 0.0557)	5.32697	TRUE	9.99e-08	TRUE	3	<=1	FALSE
eGFRcr	Whole Blood	ENSG00000178952.10	TUFM	16	28842411	28846348	12	0.63	1.3e-145	0.00157	0.000299	(0.001, 0.0022)	5.32675	TRUE	1e-07	TRUE	<=1	<=1	TRUE
eGFRcr	Tubule	ENSG00000182986.8	ZNF320	19	52863790	52897693	59	0.36	3.4e-13	-0.00183	0.000346	(-0.0025, -0.0012)	-5.3263	FALSE	1e-07	TRUE	<=1	<=1	FALSE
eGFRcr	Liver	ENSG00000088280.18	ASAP3	1	23428563	23484568	3	-0.0046	0.82	-0.0213	0.00412	(-0.0294, -0.0133)	-5.32404	FALSE	1.01e-07	TRUE	2	<=1	FALSE
ACR	Tubule	ENSG00000169231.9	THBS3	1	155195588	155209051	11	0.033	0.027	0.0534	0.01037	(0.0331, 0.0737)	5.3198	TRUE	1.04e-07	TRUE	<=1	<=1	FALSE
BUN	Tubule	ENSG00000123992.14	DNPEP	2	219373527	219400022	13	0.034	0.024	0.0174	0.00323	(0.011, 0.0237)	5.318	TRUE	1.05e-07	TRUE	<=1	<=1	FALSE
eGFRcr	Liver	ENSG00000135913.10	USP37	2	218450251	218568351	14	0.11	1e-06	0.0196	0.00385	(0.012, 0.0271)	5.31567	TRUE	1.06e-07	TRUE	<=1	<=1	FALSE
eGFRcys	Tubule	ENSG00000117450.9	PRDX1	1	45511036	45523047	23	0.19	2.6e-07	0.00589	0.001167	(0.0036, 0.0082)	5.3169	TRUE	1.06e-07	TRUE	<=1	<=1	FALSE
eGFRcr	Whole Blood	ENSG00000137825.10	ITPKA	15	41493393	41503551	8	0.038	2.6e-07	-0.0205	0.00389	(-0.0281, -0.0129)	-5.31421	FALSE	1.07e-07	TRUE	<=1	<=1	FALSE
eGFRcr	Kidney Cortex	ENSG00000250986.1	LINC02600	4	3758748	3763390	16	0.015	0.15	0.0071	0.001315	(0.0045, 0.0097)	5.31511	TRUE	1.07e-07	TRUE	<=1	<=1	FALSE
eGFRcr	Whole Blood	ENSG00000163155.11	LYSMD1	1	151159748	151165948	2	0.03	4e-06	-0.0146	0.00359	(-0.0216, -0.0076)	-5.31	FALSE	1.1e-07	TRUE	<=1	<=1	FALSE
eGFRcys	Whole Blood	ENSG00000106070.17	GRB10	7	50590063	50793462	3	-0.00031	0.37	-0.102	0.0193	(-0.14, -0.0643)	-5.30383	FALSE	1.13e-07	TRUE	<=1	<=1	FALSE
BUN	Whole Blood	ENSG00000144580.13	CNOT9	2	218568580	218597080	7	0.21	2.1e-36	0.0294	0.00562	(0.0184, 0.0405)	5.30098	TRUE	1.15e-07	TRUE	<=1	<=1	FALSE
eGFRcr	Liver	ENSG00000267280.5	TBX2-AS1	17	61393456	61411555	11	0.0041	0.18	-0.0128	0.002286	(-0.0173, -0.0084)	-5.3006	FALSE	1.15e-07	TRUE	<=1	<=1	FALSE
eGFRcr	Liver	ENSG00000158092.6	NCK1	3	136862208	136951606	3	-0.0048	0.87	0.0294	0.006129	(0.0174, 0.0414)	5.30057	TRUE	1.15e-07	TRUE	<=1	<=1	FALSE
ACR	Whole Blood	ENSG00000140474.12	ULK3	15	74836118	74843346	8	0.24	1.1e-42	-0.0368	0.00687	(-0.0502, -0.0233)	-5.30023	FALSE	1.16e-07	TRUE	<=1	<=1	FALSE
eGFRcys	Kidney Cortex	ENSG00000103657.13	HERC1	15	63608618	63833948	10	-0.0097	0.57	-0.0129	0.00224	(-0.0173, -0.0085)	-5.29932	FALSE	1.16e-07	TRUE	<=1	<=1	FALSE
eGFRcr	Tubule	ENSG00000152128.13	TMEM163	2	134455759	134719000	17	0.52	4e-21	0.00191	0.000354	(0.0012, 0.0026)	5.2961	TRUE	1.18e-07	TRUE	<=1	<=1	TRUE
eGFRcr	Whole Blood	ENSG00000197062.11	ZSCAN26	6	28267010	28278224	9	0.022	7.8e-05	0.012	0.00238	(0.0073, 0.0166)	5.29502	TRUE	1.19e-07	TRUE	<=1	<=1	FALSE
eGFRcr	Liver	ENSG00000078747.14	ITCH	20	34363235	34511393	3	-0.0028	0.52	-0.019266	0.003849	(-0.0268, -0.0117)	-5.294	FALSE	1.2e-07	TRUE	<=1	<=1	FALSE
eGFRcys	Whole Blood	ENSG00000144021.2	CIAO1	2	96266132	96273349	3	0.25	2.9e-44	0.0248	0.00469	(0.0156, 0.034)	5.29338	TRUE	1.2e-07	TRUE	<=1	<=1	FALSE
eGFRcys	Kidney Cortex	ENSG00000166507.17	NDST2	10	73801911	73811798	3	0.025	0.097	-0.030048	0.005895	(-0.0416, -0.0185)	-5.2874	FALSE	1.24e-07	TRUE	<=1	<=1	FALSE
BUN	Liver	ENSG00000134283.17	PPHLN1	12	42238447	42459715	3	-0.0047	0.85	-0.283	0.0534	(-0.3878, -0.1785)	-5.2854	FALSE	1.25e-07	TRUE	<=1	<=1	FALSE
BUN	Tubule	ENSG00000163406.6	SLC15A2	3	121894401	121944188	59	0.33	2.9e-12	-0.00656	0.001238	(-0.009, -0.0041)	-5.28613	FALSE	1.25e-07	TRUE	<=1	<=1	TRUE
eGFRcys	Whole Blood	ENSG00000138380.17	CARF	2	202912214	202988263	1	0.011	0.0042	0.358	0.0644	(0.2316, 0.4842)	5.28571	TRUE	1.25e-07	TRUE	<=1	<=1	FALSE
eGFRcys	Liver	ENSG00000275713.2	HIST1H2BH	6	26251651	26253710	4	-0.00035	0.34	0.025893	0.006771	(0.0126, 0.0392)	5.284	TRUE	1.26e-07	TRUE	<=1	<=1	FALSE
eGFRcys	Tubule	ENSG00000114790.8	ARHGEF26	3	154121003	154257827	9	0.019	0.071	-0.00827	0.001718	(-0.0116, -0.0049)	-5.2829	FALSE	1.27e-07	TRUE	<=1	<=1	FALSE
eGFRcr	Liver	ENSG00000125848.9	FLRT3	20	14322985	14337614	5	0.066	0.00011	-0.011505	0.002125	(-0.0157, -0.0073)	-5.2742	FALSE	1.33e-07	TRUE	<=1	<=1	FALSE
eGFRcr	Liver	ENSG00000100330.15	MTMR3	22	29883155	30030866	3	0.0014	0.26	-0.0235	0.004805	(-0.0329, -0.0141)	-5.27412	FALSE	1.33e-07	TRUE	<=1	<=1	FALSE
eGFRcr	Whole Blood	ENSG00000238160.1	LINC02863	5	132419416	132426714	6	0.021	9.3e-05	0.0223	0.004331	(0.0138, 0.0308)	5.27474	TRUE	1.33e-07	TRUE	2	<=1	FALSE
eGFRcys	Liver	ENSG00000035115.21	SH3YL1	2	217730	266398	4	0.0021	0.23	0.0401	0.00758	(0.0252, 0.0549)	5.27	TRUE	1.35e-07	TRUE	2	<=1	FALSE
ACR	Whole Blood	ENSG00000137497.17	NUMA1	11	72002864	72080693	1	0.049	4.1e-09	-0.378	0.07405	(-0.5235, -0.2332)	-5.26922	FALSE	1.37e-07	TRUE	<=1	<=1	TRUE
eGFRcr	Tubule	ENSG00000161860.7	SYCE2	19	12898786	12919276	6	0.21	6.2e-08	-0.0036	0.000657	(-0.0049, -0.0023)	-5.2691	FALSE	1.37e-07	TRUE	<=1	<=1	FALSE
eGFRcr	Whole Blood	ENSG00000152128.13	TMEM163	2	134455759	134719000	10	0.12	1.1e-20	0.0112	0.0022	(0.0069, 0.0156)	5.27	TRUE	1.38e-07	TRUE	<=1	<=1	TRUE
BUN	Whole Blood	ENSG00000104687.12	GSR	8	30678066	30727846	2	0.00018	0.29	0.207	0.03827	(0.1321, 0.2821)	5.26581	TRUE	1.4e-07	TRUE	<=1	<=1	FALSE
eGFRcys	Tubule	ENSG00000164062.8	APEH	3	49674014	49683971	23	0.19	4.2e-07	0.00448	0.00082	(0.0029, 0.0061)	5.2633	TRUE	1.41e-07	TRUE	<=1	<=1	FALSE
eGFRcr	Whole Blood	ENSG00000281538.1	ENSG00000281538	22	42138060	42139726	3	0.059	1.1e-10	-0.024	0.0044	(-0.0327, -0.0154)	-5.26314	FALSE	1.42e-07	TRUE	<=1	<=1	FALSE
eGFRcr	Whole Blood	ENSG00000132600.16	PRMT7	16	68310974	68358563	4	0.15	2e-25	-0.0132	0.002352	(-0.0178, -0.0086)	-5.26184	FALSE	1.43e-07	TRUE	<=1	2	FALSE
eGFRcr	Whole Blood	ENSG00000225697.12	SLC26A6	3	48625723	48635493	7	0.016	0.00063	0.02	0.004047	(0.0121, 0.0279)	5.25679	TRUE	1.47e-07	TRUE	<=1	<=1	FALSE
eGFRcr	Liver	ENSG00000177679.15	SRRM3	7	76201896	76287288	2	-0.0037	0.62	-0.0119	0.002222	(-0.0163, -0.0075)	-5.25488	FALSE	1.48e-07	TRUE	<=1	<=1	FALSE
eGFRcr	Liver	ENSG00000144908.13	ALDH1L1	3	126103562	126197994	4	0.084	1.3e-05	-0.0347	0.005858	(-0.0462, -0.0232)	-5.25331	FALSE	1.49e-07	TRUE	<=1	<=1	TRUE
eGFRcys	Liver	ENSG00000143434.15	SEMA6C	1	151131685	151146664	1	0.008	0.1	0.143	0.0301	(0.0836, 0.2017)	5.25	TRUE	1.52e-07	TRUE	<=1	<=1	FALSE
eGFRcys	Whole Blood	ENSG00000163156.11	SCNM1	1	151156664	151170297	1	0.0019	0.13	0.029	0.00613	(0.017, 0.041)	5.25	TRUE	1.52e-07	TRUE	<=1	<=1	FALSE
eGFRcys	Whole Blood	ENSG00000185499.16	MUC1	1	155185824	155192916	5	0.089	1.8e-15	0.0231	0.00432	(0.0147, 0.0316)	5.24829	TRUE	1.54e-07	TRUE	2	<=1	FALSE
eGFRcr	Whole Blood	ENSG00000179115.10	FARSA	19	12922479	12934037	5	0.098	6e-17	0.00641	0.001172	(0.0041, 0.0087)	5.2439	TRUE	1.57e-07	TRUE	<=1	<=1	FALSE
eGFRcys	Whole Blood	ENSG00000155792.9	DEPTOR	8	119873717	120050918	7	0.0019	0.13	-0.0642	0.013168	(-0.09, -0.0384)	-5.2426	FALSE	1.58e-07	TRUE	<=1	<=1	FALSE
eGFRcys	Tubule	ENSG00000164308.12	ERAP2	5	96875939	96919716	20	0.76	5.3e-39	0.00236	0.000429	(0.0015, 0.0032)	5.2428	TRUE	1.58e-07	TRUE	<=1	<=1	FALSE
BUN	Whole Blood	ENSG00000035115.21	SH3YL1	2	217730	266398	7	0.42	1.4e-80	-0.0167	0.00345	(-0.0234, -0.0099)	-5.24088	FALSE	1.6e-07	TRUE	<=1	<=1	TRUE
eGFRcys	Whole Blood	ENSG00000236104.2	ZBTB22	6	33314406	33317942	2	0.052	1.7e-09	-0.0166	0.00294	(-0.0224, -0.0109)	-5.24076	FALSE	1.6e-07	TRUE	<=1	<=1	TRUE
eGFRcr	Liver	ENSG00000244067.2	GSTA2	6	52750087	52763475	10	0.21	4.2e-12	0.0159	0.002877	(0.0103, 0.0216)	5.24	TRUE	1.61e-07	TRUE	<=1	<=1	TRUE
eGFRcr	Whole Blood	ENSG00000104687.12	GSR	8	30678066	30727846	2	0.00018	0.29	-0.0573	0.011879	(-0.0805, -0.034)	-5.23945	FALSE	1.61e-07	TRUE	<=1	<=1	FALSE
eGFRcys	Kidney Cortex	ENSG00000231584.8	FAHD2CP	2	96010551	96023380	6	0.1	0.0033	0.0114	0.002117	(0.0072, 0.0155)	5.22913	TRUE	1.7e-07	TRUE	<=1	<=1	TRUE
eGFRcr	Liver	ENSG00000161860.7	SYCE2	19	12898786	12919276	5	0.085	1.2e-05	-0.0105	0.001864	(-0.0141, -0.0068)	-5.2284	FALSE	1.71e-07	TRUE	<=1	<=1	TRUE
eGFRcr	Tubule	ENSG00000185499.12	MUC1	1	155185824	155192916	66	0.22	2.9e-08	0.0018	0.000356	(0.0011, 0.0025)	5.2261	TRUE	1.73e-07	TRUE	2	<=1	FALSE
eGFRcys	Whole Blood	ENSG00000134575.9	ACP2	11	47239302	47248840	4	0.17	9.6e-29	-0.00872	0.001665	(-0.012, -0.0055)	-5.2251	FALSE	1.74e-07	TRUE	<=1	<=1	FALSE
eGFRcys	Tubule	ENSG00000144199.7	FAHD2B	2	97083583	97094882	11	0.047	0.0095	0.00785	0.001467	(0.005, 0.0107)	5.22544	TRUE	1.74e-07	TRUE	<=1	<=1	TRUE
eGFRcr	Liver	ENSG00000108557.18	RAI1	17	17681458	17811453	3	0.035	0.004	-0.0122	0.002202	(-0.0165, -0.0079)	-5.2242	FALSE	1.75e-07	TRUE	<=1	<=1	FALSE
eGFRcr	Liver	ENSG00000273338.1	ENSG00000273338	1	78004346	78004554	3	0.0017	0.25	-0.0167	0.00376	(-0.0241, -0.0093)	-5.22232	FALSE	1.77e-07	TRUE	<=1	<=1	FALSE
eGFRcr	Kidney Cortex	ENSG00000231106.2	LINC01436	21	36005338	36007838	9	0.16	0.00028	0.0123	0.002358	(0.0076, 0.0169)	5.2183	TRUE	1.81e-07	TRUE	<=1	<=1	TRUE
eGFRcr	Whole Blood	ENSG00000253549.5	CA3-AS1	8	85441851	85464915	10	0.16	1e-26	0.00536	0.00096	(0.0035, 0.0072)	5.21739	TRUE	1.81e-07	TRUE	<=1	<=1	TRUE
eGFRcr	Kidney Cortex	ENSG00000149187.17	CELF1	11	47465933	47565569	17	0.046	0.038	-0.00485	0.000913	(-0.0066, -0.0031)	-5.2163	FALSE	1.83e-07	TRUE	<=1	<=1	FALSE
ACR	Whole Blood	ENSG00000088727.12	KIF9	3	47228026	47283451	4	-0.0015	0.99	0.153	0.02983	(0.0942, 0.2112)	5.21488	TRUE	1.84e-07	TRUE	<=1	<=1	FALSE
eGFRcr	Whole Blood	ENSG00000176124.11	DLEU1	13	50082171	50906856	2	0.011	0.0039	-0.07201	0.013616	(-0.0987, -0.0453)	-5.213	FALSE	1.86e-07	TRUE	<=1	<=1	FALSE
eGFRcys	Whole Blood	ENSG00000108349.16	CASC3	17	40140318	40172171	6	0.038	1.9e-07	-0.0158	0.003405	(-0.0225, -0.0091)	-5.20834	FALSE	1.91e-07	TRUE	<=1	<=1	FALSE
eGFRcr	Whole Blood	ENSG00000271806.1	ENSG00000271806	1	2141084	2145279	4	0.095	2e-16	0.0209	0.00389	(0.0133, 0.0285)	5.21	TRUE	1.93e-07	TRUE	<=1	<=1	FALSE
eGFRcys	Whole Blood	ENSG00000169228.13	RAB24	5	177301198	177303744	3	0.017	0.00048	0.0416	0.008686	(0.0246, 0.0586)	5.20508	TRUE	1.94e-07	TRUE	<=1	<=1	FALSE
eGFRcys	Liver	ENSG00000204209.11	DAXX	6	33318558	33323016	4	0.12	1.5e-07	0.0295	0.005324	(0.0191, 0.04)	5.20404	TRUE	1.95e-07	TRUE	<=1	<=1	FALSE
BUN	Whole Blood	ENSG00000213347.10	MXD3	5	177301461	177312757	8	0.058	1.7e-10	-0.0194	0.00415	(-0.0276, -0.0113)	-5.20228	FALSE	1.97e-07	TRUE	<=1	<=1	FALSE
eGFRcys	Whole Blood	ENSG00000025434.18	NR1H3	11	47248300	47269033	2	0.017	0.00048	-0.0675	0.012969	(-0.0929, -0.0421)	-5.20125	FALSE	1.98e-07	TRUE	<=1	<=1	FALSE
eGFRcr	Whole Blood	ENSG00000050405.13	LIMA1	12	50175788	50283546	3	0.035	6.1e-07	-0.124	0.0245	(-0.1721, -0.0762)	-5.2	FALSE	1.99e-07	TRUE	<=1	<=1	FALSE
eGFRcys	Liver	ENSG00000204856.11	FAM216A	12	110468415	110490385	3	2.6e-05	0.32	-0.0785	0.0145	(-0.1069, -0.0502)	-5.20012	FALSE	1.99e-07	TRUE	<=1	<=1	FALSE
eGFRcys	Liver	ENSG00000197183.14	NOL4L	20	32443059	32585074	1	-0.0018	0.43	-0.221117	0.042505	(-0.3044, -0.1378)	-5.2	FALSE	1.99e-07	TRUE	<=1	<=1	FALSE
eGFRcys	Kidney Cortex	ENSG00000226465.1	ENSG00000226465	20	25697003	25752761	1	0.0054	0.24	0.0952	0.01803	(0.0599, 0.1305)	5.2	TRUE	1.99e-07	TRUE	2	<=1	FALSE
eGFRcys	Whole Blood	ENSG00000158792.15	SPATA2L	16	89696357	89701705	1	0.19	4.8e-32	0.0897	0.016661	(0.0571, 0.1224)	5.2	TRUE	1.99e-07	TRUE	2	<=1	FALSE
eGFRcys	Whole Blood	ENSG00000025039.14	RRAGD	6	89364636	89412270	1	0.048	6.5e-09	-3.63	0.727	(-5.0506, -2.2025)	-5.2	FALSE	1.99e-07	TRUE	2	<=1	FALSE
eGFRcys	Whole Blood	ENSG00000204427.11	ABHD16A	6	31686955	31703356	1	0.02	0.00016	0.102	0.0193	(0.0642, 0.1398)	5.2	TRUE	1.99e-07	TRUE	4	<=1	FALSE
eGFRcr	Whole Blood	ENSG00000115306.15	SPTBN1	2	54456317	54671446	6	0.3	1.4e-53	0.0124	0.00228	(0.0079, 0.0168)	5.2	TRUE	2.02e-07	TRUE	2	<=1	FALSE
eGFRcr	Tubule	ENSG00000134317.13	GRHL1	2	9951693	10002277	42	0.23	1.6e-08	0.00218	0.00044	(0.0013, 0.003)	5.1947	TRUE	2.05e-07	TRUE	<=1	<=1	FALSE
eGFRcr	Liver	ENSG00000204520.12	MICA	6	31399784	31415315	3	0.28	1.8e-16	-0.0588	0.010552	(-0.0795, -0.0381)	-5.19	FALSE	2.06e-07	TRUE	3	<=1	FALSE
eGFRcr	Liver	ENSG00000122376.11	SHLD2	10	87094161	87191468	3	0.087	9.1e-06	0.0375	0.00716	(0.0235, 0.0515)	5.1932	TRUE	2.07e-07	TRUE	<=1	<=1	TRUE
ACR	Whole Blood	ENSG00000236263.1	ENSG00000236263	1	155211151	155213819	1	0.074	4.1e-13	0.242	0.0479	(0.1483, 0.3359)	5.19209	TRUE	2.08e-07	TRUE	<=1	<=1	FALSE
BUN	Liver	ENSG00000261054.1	ENSG00000261054	15	99128832	99131806	2	-0.0037	0.62	-0.107	0.02048	(-0.1469, -0.0667)	-5.19044	FALSE	2.1e-07	TRUE	<=1	<=1	FALSE
eGFRcys	Whole Blood	ENSG00000124120.10	TTPAL	20	44475874	44494603	7	-0.00029	0.37	0.0513	0.009748	(0.0322, 0.0704)	5.19	TRUE	2.1e-07	TRUE	<=1	<=1	FALSE
eGFRcys	Liver	ENSG00000149485.18	FADS1	11	61799625	61829318	3	0.019	0.028	-0.0384	0.00716	(-0.0524, -0.0244)	-5.1869	FALSE	2.14e-07	TRUE	<=1	<=1	TRUE
eGFRcr	Whole Blood	ENSG00000214078.12	CPNE1	20	35626031	35664956	8	0.72	4.6e-187	0.0108	0.002234	(0.0064, 0.0152)	5.1849	TRUE	2.16e-07	TRUE	<=1	<=1	FALSE
eGFRcys	Liver	ENSG00000100997.18	ABHD12	20	25294743	25390983	2	0.24	6.6e-14	-0.109019	0.020494	(-0.1492, -0.0689)	-5.18353	FALSE	2.18e-07	TRUE	2	<=1	FALSE
eGFRcys	Liver	ENSG00000250535.1	STK19B	6	32013270	32013787	1	0.24	5.1e-14	37.7	8.02388	(21.9995, 53.4531)	5.18182	TRUE	2.2e-07	TRUE	2	<=1	FALSE
BUN	Whole Blood	ENSG00000255557.1	ENSG00000255557	11	65745729	65771585	7	0.089	1.6e-15	-0.0518	0.00969	(-0.0708, -0.0328)	-5.1801	FALSE	2.22e-07	TRUE	<=1	<=1	FALSE
eGFRcys	Liver	ENSG00000146109.4	ABT1	6	26596953	26600739	4	0.044	0.0013	-0.058581	0.010799	(-0.0797, -0.0374)	-5.18	FALSE	2.22e-07	TRUE	3	<=1	FALSE
eGFRcr	Tubule	ENSG00000173917.9	HOXB2	17	48540894	48544989	25	0.21	7.8e-08	0.00228	0.00049	(0.0013, 0.0032)	5.1794	TRUE	2.23e-07	TRUE	<=1	<=1	TRUE
ACR	Liver	ENSG00000135211.5	TMEM60	7	77793728	77798434	6	0.067	0.0001	0.078848	0.01629	(0.0469, 0.1108)	5.1781	TRUE	2.24e-07	TRUE	<=1	<=1	TRUE
eGFRcr	Whole Blood	ENSG00000166888.11	STAT6	12	57095408	57132139	5	0.0017	0.15	-0.0235	0.0049	(-0.0331, -0.0139)	-5.18	FALSE	2.25e-07	TRUE	<=1	<=1	FALSE
eGFRcr	Whole Blood	ENSG00000278259.4	MYO19	17	36495633	36543435	9	0.098	5.7e-17	-0.0107	0.001928	(-0.0145, -0.007)	-5.17465	FALSE	2.28e-07	TRUE	<=1	<=1	FALSE
ACR	Liver	ENSG00000197183.14	NOL4L	20	32443059	32585074	1	-0.0018	0.43	0.899574	0.18191	(0.543, 1.2561)	5.1744	TRUE	2.29e-07	TRUE	<=1	<=1	FALSE
eGFRcr	Kidney Cortex	ENSG00000175175.5	PPM1E	17	58755854	58985179	10	0.42	6e-10	-0.00848	0.001577	(-0.0116, -0.0054)	-5.1705	FALSE	2.33e-07	TRUE	<=1	<=1	FALSE
eGFRcys	Tubule	ENSG00000130584.6	ZBTB46	20	63743666	63832038	9	0.19	4.9e-07	-0.00612	0.001331	(-0.0087, -0.0035)	-5.1686	FALSE	2.36e-07	TRUE	<=1	<=1	FALSE
ACR	Whole Blood	ENSG00000160972.9	PPP1R16A	8	144477969	144502121	9	0.3	6.4e-54	0.0499	0.0097	(0.0309, 0.0689)	5.1662	TRUE	2.39e-07	TRUE	<=1	<=1	TRUE
eGFRcr	Tubule	ENSG00000176953.6	NFATC2IP	16	28950807	28967097	22	0.04	0.016	0.00564	0.0011	(0.0035, 0.0078)	5.1659	TRUE	2.39e-07	TRUE	<=1	<=1	FALSE
eGFRcr	Whole Blood	ENSG00000260233.3	SSSCA1-AS1	11	65568482	65570423	2	0.028	8.5e-06	0.0317	0.006411	(0.0191, 0.0443)	5.16586	TRUE	2.39e-07	TRUE	2	<=1	FALSE
eGFRcr	Liver	ENSG00000088367.21	EPB41L1	20	36091504	36232799	2	-0.0049	0.99	0.100575	0.023357	(0.0548, 0.1464)	5.165	TRUE	2.4e-07	TRUE	<=1	<=1	FALSE
eGFRcr	Whole Blood	ENSG00000214087.8	ARL16	17	81681174	81683924	9	0.65	1.1e-154	-0.00601	0.001141	(-0.0082, -0.0038)	-5.16435	FALSE	2.41e-07	TRUE	<=1	<=1	FALSE
eGFRcys	Liver	ENSG00000170430.9	MGMT	10	129467190	129770983	12	0.51	2.1e-33	-0.00802	0.0015	(-0.011, -0.0051)	-5.1648	FALSE	2.41e-07	TRUE	<=1	<=1	TRUE
eGFRcys	Liver	ENSG00000224940.8	PRRT4	7	128350325	128361685	4	-0.0038	0.65	-0.0376	0.00713	(-0.0516, -0.0236)	-5.16431	FALSE	2.41e-07	TRUE	<=1	<=1	FALSE
ACR	Liver	ENSG00000114841.17	DNAH1	3	52316319	52400491	1	0.0038	0.18	0.14077	0.02696	(0.0879, 0.1936)	5.1639	TRUE	2.42e-07	TRUE	<=1	<=1	FALSE
eGFRcr	Whole Blood	ENSG00000230295.1	GTF2IP23	7	66880708	66882981	2	0.027	1.1e-05	0.0188	0.003578	(0.0118, 0.0258)	5.16	TRUE	2.42e-07	TRUE	<=1	<=1	FALSE
eGFRcr	Liver	ENSG00000165730.14	STOX1	10	68827531	68895432	3	0.18	1.4e-10	-0.0204	0.0036	(-0.0275, -0.0134)	-5.16308	FALSE	2.43e-07	TRUE	<=1	<=1	FALSE
eGFRcr	Whole Blood	ENSG00000169682.17	SPNS1	16	28974221	28984548	6	0.33	3.9e-61	0.0024	0.000499	(0.0014, 0.0034)	5.15711	TRUE	2.51e-07	TRUE	<=1	<=1	FALSE
eGFRcr	Liver	ENSG00000234389.1	ENSG00000234389	2	102438713	102440475	11	0.037	0.003	-0.0246	0.00491	(-0.0343, -0.015)	-5.15555	FALSE	2.53e-07	TRUE	<=1	<=1	FALSE
eGFRcr	Tubule	ENSG00000128298.12	BAIAP2L2	22	38084900	38110684	44	0.23	1.7e-08	0.00222	0.000422	(0.0014, 0.003)	5.1516	TRUE	2.58e-07	TRUE	<=1	<=1	FALSE
eGFRcys	Whole Blood	ENSG00000247400.3	DNAJC3-DT	13	95648733	95676925	6	0.068	4.2e-12	0.0252	0.004674	(0.0161, 0.0344)	5.14968	TRUE	2.61e-07	TRUE	<=1	<=1	FALSE
eGFRcr	Whole Blood	ENSG00000130770.17	ATP5IF1	1	28236109	28246906	5	0.11	5.8e-19	0.0123	0.00262	(0.0071, 0.0174)	5.15	TRUE	2.62e-07	TRUE	<=1	<=1	TRUE
eGFRcr	Whole Blood	ENSG00000108349.16	CASC3	17	40140318	40172171	6	0.038	1.9e-07	-0.00996	0.002031	(-0.0139, -0.006)	-5.14505	FALSE	2.67e-07	TRUE	3	<=1	FALSE
eGFRcr	Liver	ENSG00000084774.13	CAD	2	27217369	27243943	4	-0.0028	0.51	0.0328	0.00746	(0.0181, 0.0474)	5.14495	TRUE	2.68e-07	TRUE	<=1	<=1	FALSE
eGFRcr	Kidney Cortex	ENSG00000251417.2	ENSG00000251417	16	28802743	28817828	5	0.013	0.17	-0.00732	0.001463	(-0.0102, -0.0045)	-5.139	FALSE	2.76e-07	TRUE	<=1	<=1	FALSE
eGFRcr	Whole Blood	ENSG00000155366.16	RHOC	1	112701106	112707434	2	0.0071	0.017	0.0975	0.0201	(0.0581, 0.1368)	5.14	TRUE	2.78e-07	TRUE	2	<=1	FALSE
eGFRcr	Whole Blood	ENSG00000185324.21	CDK10	16	89680737	89696354	4	0.5	1.8e-103	-0.00536	0.001211	(-0.0077, -0.003)	-5.13312	FALSE	2.85e-07	TRUE	<=1	2	FALSE
eGFRcr	Whole Blood	ENSG00000131067.16	GGT7	20	34844720	34872856	4	0.058	1.4e-10	-0.00847	0.001968	(-0.0123, -0.0046)	-5.1318	FALSE	2.87e-07	TRUE	<=1	<=1	FALSE
eGFRcr	Liver	ENSG00000163945.15	UVSSA	4	1347266	1395992	10	0.31	1.3e-18	-0.0202	0.004282	(-0.0286, -0.0118)	-5.1265	FALSE	2.95e-07	TRUE	<=1	<=1	TRUE
eGFRcys	Tubule	ENSG00000125520.9	SLC2A4RG	20	63739776	63744050	25	0.37	8.9e-14	-0.00304	0.000691	(-0.0044, -0.0017)	-5.1241	FALSE	2.99e-07	TRUE	<=1	<=1	FALSE
ACR	Whole Blood	ENSG00000117222.13	RBBP5	1	205086142	205122015	1	0.015	0.00081	0.265	0.0535	(0.1602, 0.3698)	5.12268	TRUE	3.01e-07	TRUE	<=1	<=1	FALSE
eGFRcr	Liver	ENSG00000138621.11	PPCDC	15	75023586	75117462	2	0.12	1.2e-07	-0.0169	0.003642	(-0.024, -0.0098)	-5.12	FALSE	3.04e-07	TRUE	2	<=1	FALSE
eGFRcys	Liver	ENSG00000138744.14	NAAA	4	75913660	75941013	16	0.34	1.4e-20	-0.0109	0.00211	(-0.015, -0.0068)	-5.1172	FALSE	3.1e-07	TRUE	<=1	<=1	FALSE
eGFRcys	Whole Blood	ENSG00000183549.10	ACSM5	16	20409534	20441336	8	-0.00069	0.46	-0.0557	0.010505	(-0.0763, -0.0351)	-5.12	FALSE	3.12e-07	TRUE	3	<=1	FALSE
eGFRcys	Liver	ENSG00000054282.15	SDCCAG8	1	243256034	243500091	5	-0.0033	0.57	-0.042	0.00835	(-0.0584, -0.0256)	-5.11512	FALSE	3.14e-07	TRUE	<=1	<=1	FALSE
eGFRcr	Whole Blood	ENSG00000072310.16	SREBF1	17	17810399	17837002	11	0.14	3.5e-24	-0.0065	0.001283	(-0.009, -0.004)	-5.11074	FALSE	3.21e-07	TRUE	<=1	<=1	FALSE
eGFRcys	Whole Blood	ENSG00000068028.17	RASSF1	3	50329782	50340980	3	0.038	2.6e-07	0.0948	0.018446	(0.0587, 0.131)	5.11042	TRUE	3.21e-07	TRUE	<=1	<=1	FALSE
eGFRcr	Whole Blood	ENSG00000251323.2	LINC02728	11	78423982	78429836	4	0.0072	0.016	0.0162	0.002968	(0.0104, 0.0221)	5.11024	TRUE	3.22e-07	TRUE	<=1	<=1	FALSE
eGFRcys	Whole Blood	ENSG00000068097.14	HEATR6	17	60043194	60078931	8	0.29	5.6e-51	-0.00774	0.001413	(-0.0105, -0.005)	-5.10975	FALSE	3.23e-07	TRUE	<=1	<=1	FALSE
BUN	Tubule	ENSG00000169230.5	PRELID1	5	177303799	177306949	18	0.56	2.9e-23	0.00456	0.000997	(0.0026, 0.0065)	5.1082	TRUE	3.25e-07	TRUE	<=1	<=1	FALSE
eGFRcr	Tubule	ENSG00000204262.7	COL5A2	2	189031898	189225312	20	0.15	5.1e-06	-0.00253	0.00053	(-0.0036, -0.0015)	-5.1035	FALSE	3.33e-07	TRUE	<=1	<=1	TRUE
eGFRcr	Whole Blood	ENSG00000149177.12	PTPRJ	11	47980558	48170841	3	0.054	7.9e-10	0.0151	0.003152	(0.0089, 0.0213)	5.09857	TRUE	3.42e-07	TRUE	<=1	<=1	FALSE
BUN	Liver	ENSG00000125618.16	PAX8	2	113215997	113278921	6	0.31	2.8e-18	-0.0522	0.0105	(-0.0728, -0.0317)	-5.09762	FALSE	3.44e-07	TRUE	2	<=1	TRUE
eGFRcr	Kidney Cortex	ENSG00000111615.13	KRR1	12	75490863	75511636	6	-0.011	0.61	0.0149	0.00324	(0.0085, 0.0212)	5.0972	TRUE	3.45e-07	TRUE	<=1	<=1	FALSE
eGFRcys	Kidney Cortex	ENSG00000075399.13	VPS9D1	16	89707134	89720898	2	0.14	0.00081	0.0345	0.006522	(0.0217, 0.0472)	5.0954	TRUE	3.48e-07	TRUE	2	<=1	TRUE
eGFRcr	Whole Blood	ENSG00000273611.4	ZNHIT3	17	36486629	36499310	2	0.21	1.3e-36	0.00463	0.000846	(0.003, 0.0063)	5.09481	TRUE	3.49e-07	TRUE	<=1	<=1	FALSE
eGFRcr	Whole Blood	ENSG00000112667.12	DNPH1	6	43225629	43229484	2	0.065	1.1e-11	0.0184	0.00463	(0.0094, 0.0275)	5.0946	TRUE	3.49e-07	TRUE	2	<=1	FALSE
eGFRcr	Whole Blood	ENSG00000164077.13	MON1A	3	49907160	49930173	10	0.035	6.2e-07	0.0438	0.00958	(0.025, 0.0626)	5.09355	TRUE	3.51e-07	TRUE	<=1	<=1	FALSE
eGFRcr	Liver	ENSG00000204516.9	MICB	6	31494881	31511124	5	0.33	1.6e-19	-0.0196	0.004122	(-0.0277, -0.0115)	-5.09	FALSE	3.51e-07	TRUE	3	<=1	TRUE
eGFRcr	Whole Blood	ENSG00000278311.4	GGNBP2	17	36544912	36589848	8	0.17	2.2e-29	0.0137	0.002574	(0.0086, 0.0187)	5.09101	TRUE	3.56e-07	TRUE	<=1	<=1	FALSE
eGFRcr	Whole Blood	ENSG00000158987.20	RAPGEF6	5	131423921	131635236	2	0.024	3.4e-05	-0.0438	0.008728	(-0.0609, -0.0267)	-5.08971	FALSE	3.59e-07	TRUE	<=1	<=1	FALSE
eGFRcys	Whole Blood	ENSG00000077984.5	CST7	20	24949269	24959928	12	0.5	4.1e-103	0.0103	0.002138	(0.0061, 0.0144)	5.09	TRUE	3.64e-07	TRUE	4	2	FALSE
eGFRcys	Kidney Cortex	ENSG00000261499.2	ENSG00000261499	17	36274191	36320547	9	-0.013	0.74	-0.0211	0.00395	(-0.0288, -0.0134)	-5.0848	FALSE	3.68e-07	TRUE	<=1	<=1	FALSE
eGFRcr	Liver	ENSG00000174953.13	DHX36	3	154272546	154324487	2	0.0024	0.22	0.0184	0.003659	(0.0112, 0.0255)	5.08064	TRUE	3.76e-07	TRUE	<=1	<=1	FALSE
ACR	Kidney Cortex	ENSG00000104863.11	LIN7B	19	49114324	49118460	4	-0.0012	0.34	-0.117	0.02246	(-0.1607, -0.0727)	-5.0803	FALSE	3.77e-07	TRUE	<=1	<=1	FALSE
eGFRcr	Whole Blood	ENSG00000275437.1	ENSG00000275437	20	62402236	62405935	2	0.14	1.7e-23	0.0174	0.00368	(0.0102, 0.0246)	5.0803	TRUE	3.77e-07	TRUE	<=1	<=1	FALSE
eGFRcys	Tubule	ENSG00000169230.5	PRELID1	5	177303799	177306949	18	0.56	2.9e-23	-0.00232	0.000524	(-0.0033, -0.0013)	-5.0801	FALSE	3.77e-07	TRUE	<=1	<=1	FALSE
eGFRcys	Whole Blood	ENSG00000131899.10	LLGL1	17	18225635	18244875	2	0.00061	0.24	-0.0394	0.007856	(-0.0548, -0.024)	-5.07093	FALSE	3.96e-07	TRUE	<=1	<=1	FALSE
eGFRcys	Kidney Cortex	ENSG00000174197.16	MGA	15	41621224	41773081	4	-0.0097	0.57	-0.0614	0.0123	(-0.0855, -0.0373)	-5.06932	FALSE	3.99e-07	TRUE	<=1	<=1	FALSE
eGFRcr	Tubule	ENSG00000169919.12	GUSB	7	65960684	65982215	25	0.18	7.7e-07	-0.00234	0.000445	(-0.0032, -0.0015)	-5.0695	FALSE	3.99e-07	TRUE	<=1	<=1	TRUE
BUN	Liver	ENSG00000151806.13	GUF1	4	44678420	44700928	4	0.13	3.4e-08	-0.0285	0.00556	(-0.0394, -0.0176)	-5.06912	FALSE	4e-07	TRUE	<=1	<=1	TRUE
eGFRcr	Tubule	ENSG00000184110.10	EIF3C	16	28688558	28735730	15	0.074	0.0015	0.00308	0.000627	(0.0019, 0.0043)	5.067	TRUE	4.04e-07	TRUE	<=1	<=1	TRUE
eGFRcr	Liver	ENSG00000103599.19	IQCH	15	67254786	67502260	2	0.063	0.00016	0.00983	0.001919	(0.0061, 0.0136)	5.07	TRUE	4.07e-07	TRUE	<=1	<=1	FALSE
BUN	Tubule	ENSG00000173327.3	MAP3K11	11	65597756	65615382	16	0.17	1.6e-06	-0.00872	0.00168	(-0.012, -0.0054)	-5.0636	FALSE	4.11e-07	TRUE	<=1	<=1	FALSE
eGFRcr	Kidney Cortex	ENSG00000146729.9	NIPSNAP2	7	55951793	56000181	3	0.14	0.00079	0.0103	0.002208	(0.006, 0.0147)	5.06316	TRUE	4.12e-07	TRUE	<=1	<=1	TRUE
eGFRcys	Whole Blood	ENSG00000135211.5	TMEM60	7	77793728	77798434	3	0.11	4.5e-19	0.0318	0.006092	(0.0198, 0.0437)	5.06309	TRUE	4.13e-07	TRUE	<=1	<=1	FALSE
BUN	Whole Blood	ENSG00000213445.9	SIPA1	11	65638101	65650918	1	0.027	1.1e-05	-0.391	0.07987	(-0.5476, -0.2346)	-5.0625	FALSE	4.14e-07	TRUE	<=1	<=1	FALSE
eGFRcys	Liver	ENSG00000025434.18	NR1H3	11	47248300	47269033	3	0.0081	0.1	0.0208	0.00414	(0.0127, 0.0289)	5.05897	TRUE	4.22e-07	TRUE	<=1	<=1	FALSE
eGFRcr	Liver	ENSG00000128604.19	IRF5	7	128937457	128950038	3	0.2	8.3e-12	-0.0168	0.003066	(-0.0228, -0.0108)	-5.05684	FALSE	4.26e-07	TRUE	<=1	<=1	TRUE
eGFRcr	Whole Blood	ENSG00000158092.6	NCK1	3	136862208	136951606	3	-0.0013	0.69	0.0482	0.01022	(0.0281, 0.0682)	5.05561	TRUE	4.29e-07	TRUE	<=1	<=1	FALSE
eGFRcr	Tubule	ENSG00000141759.10	TXNL4A	18	79970813	80033949	9	0.094	0.00036	-0.004461	0.000874	(-0.0062, -0.0027)	-5.055	FALSE	4.31e-07	TRUE	<=1	<=1	TRUE
eGFRcr	Liver	ENSG00000072364.12	AFF4	5	132875395	132963634	2	0.029	0.0086	-0.0768	0.0172	(-0.1105, -0.0431)	-5.05443	FALSE	4.32e-07	TRUE	<=1	<=1	FALSE
ACR	Whole Blood	ENSG00000114650.18	SCAP	3	47413681	47477126	8	0.11	3.4e-18	-0.139	0.02707	(-0.1922, -0.0861)	-5.05394	FALSE	4.33e-07	TRUE	<=1	<=1	FALSE
eGFRcr	Whole Blood	ENSG00000178665.14	ZNF713	7	55887456	55942530	7	0.087	4.5e-15	0.022	0.004939	(0.0123, 0.0316)	5.05	TRUE	4.35e-07	TRUE	<=1	<=1	FALSE
eGFRcys	Whole Blood	ENSG00000163568.14	AIM2	1	159062484	159147096	4	0.029	5.1e-06	0.0238	0.00536	(0.0133, 0.0343)	5.05091	TRUE	4.4e-07	TRUE	<=1	<=1	FALSE
eGFRcys	Tubule	ENSG00000114054.9	PCCB	3	136250340	136337896	25	0.21	8.1e-08	-0.00423	0.000797	(-0.0058, -0.0027)	-5.0507	FALSE	4.4e-07	TRUE	<=1	<=1	FALSE
eGFRcys	Whole Blood	ENSG00000204463.12	BAG6	6	31639028	31652705	3	0.021	0.0001	0.0668	0.0123	(0.0427, 0.0908)	5.05065	TRUE	4.4e-07	TRUE	4	<=1	FALSE
eGFRcr	Whole Blood	ENSG00000187741.14	FANCA	16	89737549	89816657	3	0.28	1.1e-49	-0.0196	0.003807	(-0.0271, -0.0122)	-5.04986	FALSE	4.42e-07	TRUE	<=1	<=1	FALSE
eGFRcys	Kidney Cortex	ENSG00000160688.18	FLAD1	1	154983338	154993111	2	-0.014	0.89	0.0211	0.00442	(0.0124, 0.0298)	5.04631	TRUE	4.5e-07	TRUE	2	<=1	FALSE
eGFRcr	Whole Blood	ENSG00000273841.4	TAF9	5	69364743	69370013	6	0.098	6.3e-17	0.0147	0.002847	(0.0091, 0.0203)	5.04063	TRUE	4.64e-07	TRUE	<=1	<=1	FALSE
ACR	Liver	ENSG00000160766.14	GBAP1	1	155213821	155227422	6	0.22	6.4e-13	-0.0797	0.0164	(-0.1118, -0.0475)	-5.0402	FALSE	4.65e-07	TRUE	<=1	<=1	FALSE
eGFRcr	Liver	ENSG00000261126.7	RBFADN	18	80046900	80095482	10	0.23	1.2e-13	-0.014	0.002923	(-0.0198, -0.0083)	-5.03932	FALSE	4.67e-07	TRUE	<=1	<=1	TRUE
eGFRcr	Kidney Cortex	ENSG00000141013.16	GAS8	16	90019629	90044975	5	0.018	0.14	0.0224	0.004493	(0.0136, 0.0312)	5.0388	TRUE	4.69e-07	TRUE	<=1	<=1	FALSE
eGFRcr	Kidney Cortex	ENSG00000035115.21	SH3YL1	2	217730	266398	10	0.18	0.00011	0.0102	0.002105	(0.006, 0.0143)	5.03868	TRUE	4.69e-07	TRUE	<=1	<=1	TRUE
eGFRcys	Liver	ENSG00000188227.12	ZNF793	19	37506939	37548762	2	0.042	0.0017	-0.0206	0.00395	(-0.0284, -0.0129)	-5.03848	FALSE	4.69e-07	TRUE	<=1	<=1	FALSE
ACR	Liver	ENSG00000163939.18	PBRM1	3	52545352	52685917	4	-0.0042	0.7	-0.194553	0.03712	(-0.2673, -0.1218)	-5.0381	FALSE	4.7e-07	TRUE	<=1	<=1	FALSE
ACR	Tubule	ENSG00000161395.8	PGAP3	17	39671122	39696797	13	0.51	1.7e-20	0.0119	0.00247	(0.0071, 0.0168)	5.0375	TRUE	4.72e-07	TRUE	<=1	<=1	FALSE
eGFRcr	Liver	ENSG00000175003.12	SLC22A1	6	160121815	160158718	4	0.078	2.6e-05	-0.0127	0.002317	(-0.0173, -0.0082)	-5.03	FALSE	4.87e-07	TRUE	7	<=1	FALSE
eGFRcr	Liver	ENSG00000143401.14	ANP32E	1	150218417	150236156	4	-0.0027	0.51	0.0285	0.00683	(0.0151, 0.0419)	5.02666	TRUE	4.99e-07	TRUE	2	<=1	FALSE
eGFRcys	Whole Blood	ENSG00000173064.12	HECTD4	12	112160188	112382439	2	0.00083	0.21	0.0259	0.00548	(0.0152, 0.0367)	5.0256	TRUE	5.02e-07	TRUE	4	<=1	FALSE
eGFRcr	Tubule	ENSG00000065060.12	UHRF1BP1	6	34792015	34883138	40	0.56	2.1e-23	-0.00161	0.000318	(-0.0022, -0.001)	-5.0225	FALSE	5.1e-07	TRUE	<=1	<=1	FALSE
eGFRcys	Whole Blood	ENSG00000172977.12	KAT5	11	65711996	65719604	4	0.029	5.9e-06	0.0263	0.005079	(0.0163, 0.0362)	5.02258	TRUE	5.1e-07	TRUE	<=1	<=1	FALSE
eGFRcr	Whole Blood	ENSG00000124613.8	ZNF391	6	27374615	27403904	15	0.16	1.6e-27	-0.00712	0.00152	(-0.0101, -0.0041)	-5.02173	FALSE	5.12e-07	TRUE	<=1	<=1	FALSE
eGFRcr	Whole Blood	ENSG00000150764.13	DIXDC1	11	111927144	112022584	7	0.091	9.9e-16	0.00952	0.001943	(0.0057, 0.0133)	5.02152	TRUE	5.13e-07	TRUE	<=1	<=1	FALSE
eGFRcr	Tubule	ENSG00000204525.10	HLA-C	6	31268749	31272130	37	0.76	9.2e-39	-0.00113	0.000229	(-0.0016, -7e-04)	-5.0214	FALSE	5.13e-07	TRUE	3	<=1	FALSE
eGFRcys	Whole Blood	ENSG00000109920.12	FNBP4	11	47716517	47767443	3	0.0047	0.042	0.567	0.107122	(0.3572, 0.7771)	5.01823	TRUE	5.22e-07	TRUE	<=1	<=1	FALSE
eGFRcys	Tubule	ENSG00000103932.7	RPAP1	15	41517176	41544269	27	0.26	2.1e-09	0.00355	0.00066	(0.0023, 0.0048)	5.0167	TRUE	5.26e-07	TRUE	<=1	<=1	FALSE
eGFRcr	Whole Blood	ENSG00000172426.15	RSPH9	6	43645036	43672600	6	0.02	0.00015	-0.00813	0.00167	(-0.0114, -0.0048)	-5.0156	FALSE	5.29e-07	TRUE	3	<=1	FALSE
eGFRcr	Kidney Cortex	ENSG00000214087.8	ARL16	17	81681174	81683924	2	-0.0032	0.38	-0.0328	0.006079	(-0.0447, -0.0209)	-5.0118	FALSE	5.39e-07	TRUE	<=1	<=1	FALSE
eGFRcr	Liver	ENSG00000280187.1	ENSG00000280187	5	69186359	69189452	6	0.026	0.012	-0.0185	0.0035	(-0.0254, -0.0117)	-5.01157	FALSE	5.4e-07	TRUE	<=1	<=1	FALSE
eGFRcr	Tubule	ENSG00000180251.4	SLC9A4	2	102473303	102533972	5	0.12	4.8e-05	0.00585	0.001116	(0.0037, 0.008)	5.0102	TRUE	5.44e-07	TRUE	<=1	<=1	FALSE
eGFRcys	Liver	ENSG00000204540.10	PSORS1C1	6	31114750	31140092	8	0.02	0.024	0.0278	0.005007	(0.018, 0.0376)	5.01021	TRUE	5.44e-07	TRUE	4	<=1	FALSE
eGFRcr	Liver	ENSG00000128487.16	SPECC1	17	20009344	20319026	6	0.045	0.0012	0.0115	0.003031	(0.0056, 0.0174)	5.0064	TRUE	5.55e-07	TRUE	<=1	<=1	FALSE
eGFRcr	Kidney Cortex	ENSG00000118507.15	AKAP7	6	131135467	131283535	3	0.0026	0.28	-0.106776	0.021166	(-0.1483, -0.0653)	-5.0026	FALSE	5.66e-07	TRUE	<=1	<=1	FALSE
eGFRcr	Whole Blood	ENSG00000154370.15	TRIM11	1	228393673	228406835	2	-0.0015	1	0.0436	0.00894	(0.026, 0.0611)	5	TRUE	5.66e-07	TRUE	<=1	<=1	FALSE
eGFRcr	Liver	ENSG00000214087.8	ARL16	17	81681174	81683924	2	0.54	4.1e-37	-0.014	0.0026	(-0.0191, -0.0089)	-5.0016	FALSE	5.68e-07	TRUE	<=1	<=1	FALSE
eGFRcr	Liver	ENSG00000012171.19	SEMA3B	3	50267558	50277546	8	-0.0015	0.41	0.0114	0.002304	(0.0069, 0.016)	5.00179	TRUE	5.68e-07	TRUE	<=1	<=1	FALSE
eGFRcys	Whole Blood	ENSG00000114054.13	PCCB	3	136250340	136337896	6	0.062	3.8e-11	-0.0206	0.003861	(-0.0282, -0.013)	-5.00154	FALSE	5.69e-07	TRUE	<=1	<=1	FALSE
eGFRcr	Liver	ENSG00000116771.5	AGMAT	1	15571699	15585051	2	-0.003	0.54	-0.385	0.0861	(-0.5539, -0.2165)	-5.00075	FALSE	5.71e-07	TRUE	<=1	<=1	FALSE
eGFRcr	Tubule	ENSG00000170085.13	SIMC1	5	176238367	176345991	17	0.12	6.3e-05	-0.00323	0.000693	(-0.0046, -0.0019)	-5.0003	FALSE	5.72e-07	TRUE	<=1	<=1	FALSE
eGFRcr	Liver	ENSG00000255328.1	ENSG00000255328	11	327171	330122	1	0.11	5.6e-07	-0.0388	0.007126	(-0.0528, -0.0248)	-5	FALSE	5.73e-07	TRUE	<=1	<=1	FALSE
eGFRcr	Liver	ENSG00000204120.14	GIGYF2	2	232697299	232860575	1	0.067	0.0001	0.0378	0.0071	(0.0239, 0.0517)	5	TRUE	5.73e-07	TRUE	<=1	<=1	FALSE
eGFRcr	Liver	ENSG00000275437.1	ENSG00000275437	20	62402236	62405935	1	0.035	0.0039	0.370363	0.07923	(0.2151, 0.5257)	5	TRUE	5.73e-07	TRUE	<=1	<=1	TRUE
eGFRcr	Whole Blood	ENSG00000142632.16	ARHGEF19	1	16197854	16212652	2	0.38	8.7e-71	-0.00393	0.000816	(-0.0055, -0.0023)	-5	FALSE	5.73e-07	TRUE	<=1	<=1	FALSE
eGFRcr	Whole Blood	ENSG00000122912.14	SLC25A16	10	68477998	68527523	1	0.025	2e-05	-0.0111	0.001973	(-0.015, -0.0073)	-5	FALSE	5.73e-07	TRUE	<=1	<=1	FALSE
eGFRcr	Whole Blood	ENSG00000242338.6	BMS1P4	10	73715843	73730469	1	0.016	0.00055	-0.0807	0.017912	(-0.1158, -0.0456)	-5	FALSE	5.73e-07	TRUE	<=1	<=1	FALSE
eGFRcr	Whole Blood	ENSG00000118369.12	USP35	11	78188812	78215232	1	0.044	2.7e-08	0.065	0.011614	(0.0422, 0.0878)	5	TRUE	5.73e-07	TRUE	<=1	<=1	FALSE
eGFRcr	Whole Blood	ENSG00000172367.15	PDZD3	11	119185457	119190223	1	0.14	1.2e-24	-0.0154	0.002916	(-0.0211, -0.0097)	-5	FALSE	5.73e-07	TRUE	<=1	<=1	FALSE
eGFRcr	Whole Blood	ENSG00000168488.18	ATXN2L	16	28823035	28837237	1	0.05	2.6e-09	-0.0514	0.010347	(-0.0717, -0.0312)	-5	FALSE	5.73e-07	TRUE	<=1	<=1	TRUE
eGFRcr	Whole Blood	ENSG00000179218.13	CALR	19	12938578	12944489	1	0.0073	0.016	-0.0646	0.012398	(-0.0889, -0.0403)	-5	FALSE	5.73e-07	TRUE	<=1	<=1	FALSE
eGFRcr	Whole Blood	ENSG00000172687.13	ZNF738	19	21358930	21379302	1	0.15	2.2e-25	0.103	0.023085	(0.0582, 0.1487)	5	TRUE	5.73e-07	TRUE	<=1	<=1	FALSE
eGFRcr	Whole Blood	ENSG00000268658.5	LINC00664	19	21483374	21503238	1	0.28	6.4e-49	0.0375	0.008359	(0.0211, 0.0539)	5	TRUE	5.73e-07	TRUE	<=1	<=1	FALSE
eGFRcr	Whole Blood	ENSG00000144909.7	OSBPL11	3	125528858	125595497	1	0.063	2.5e-11	-0.0435	0.008906	(-0.0609, -0.026)	-5	FALSE	5.73e-07	TRUE	<=1	<=1	FALSE
eGFRcr	Whole Blood	ENSG00000230359.5	TPI1P2	7	129055223	129057239	1	-0.0014	0.79	0.107	0.022773	(0.0624, 0.1517)	5	TRUE	5.73e-07	TRUE	<=1	<=1	FALSE
eGFRcys	Whole Blood	ENSG00000144199.11	FAHD2B	2	97083583	97094882	2	0.014	0.0014	0.101	0.0198	(0.0619, 0.1394)	5	TRUE	5.73e-07	TRUE	<=1	<=1	FALSE
eGFRcys	Whole Blood	ENSG00000163938.16	GNL3	3	52681156	52694497	1	-0.0015	0.99	-0.106	0.020308	(-0.1461, -0.0665)	-5	FALSE	5.73e-07	TRUE	<=1	<=1	FALSE
eGFRcr	Liver	ENSG00000254827.5	SLC22A18AS	11	2887780	2903740	1	0.27	9.9e-16	0.0956	0.021085	(0.0543, 0.1369)	5	TRUE	5.73e-07	TRUE	2	<=1	FALSE
eGFRcr	Whole Blood	ENSG00000237781.3	ADAMTSL4-AS2	1	150548562	150557724	1	0.035	6.5e-07	0.341	0.0679	(0.2078, 0.4741)	5	TRUE	5.73e-07	TRUE	2	<=1	FALSE
eGFRcys	Kidney Cortex	ENSG00000179344.16	HLA-DQB1	6	32659467	32668383	1	0.34	3.8e-08	0.0301	0.00635	(0.0177, 0.0426)	5	TRUE	5.73e-07	TRUE	2	<=1	FALSE
eGFRcys	Whole Blood	ENSG00000128654.13	MTX2	2	176269395	176338025	1	-0.0015	0.93	-0.0989	0.0226	(-0.1433, -0.0546)	-5	FALSE	5.73e-07	TRUE	2	<=1	FALSE
eGFRcr	Liver	ENSG00000262995.1	ENSG00000262995	16	20440266	20447000	1	0.021	0.021	0.192	0.040281	(0.1129, 0.2708)	5	TRUE	5.73e-07	TRUE	5	<=1	FALSE
eGFRcr	Liver	ENSG00000184227.7	ACOT1	14	73537143	73543796	5	0.26	2.1e-15	-0.012	0.00261	(-0.0171, -0.0069)	-4.98817	FALSE	6.1e-07	TRUE	2	<=1	FALSE
eGFRcys	Tubule	ENSG00000187987.5	ZSCAN23	6	28431930	28443502	21	0.093	0.00041	-0.003963	0.000784	(-0.0055, -0.0024)	-4.983	FALSE	6.27e-07	TRUE	2	<=1	FALSE
eGFRcr	Liver	ENSG00000259531.2	ENSG00000259531	15	49365124	49366685	2	0.18	1.2e-10	0.0224	0.00437	(0.0138, 0.0309)	4.98	TRUE	6.28e-07	TRUE	<=1	<=1	FALSE
eGFRcr	Whole Blood	ENSG00000101216.10	GMEB2	20	63587602	63627101	2	0.046	1.2e-08	0.0302	0.006831	(0.0168, 0.0436)	4.9825	TRUE	6.28e-07	TRUE	3	<=1	FALSE
eGFRcr	Tubule	ENSG00000004534.10	RBM6	3	49940007	50100045	26	0.07	0.002	0.00356	0.000676	(0.0022, 0.0049)	4.9805	TRUE	6.34e-07	TRUE	<=1	<=1	FALSE
eGFRcys	Liver	ENSG00000279344.1	ENSG00000279344	16	53478957	53481550	6	0.054	0.00044	-0.0646	0.013486	(-0.091, -0.0381)	-4.98021	FALSE	6.35e-07	TRUE	<=1	<=1	FALSE
eGFRcr	Whole Blood	ENSG00000115970.18	THADA	2	43230836	43596046	4	0.0034	0.07	0.0459	0.00896	(0.0283, 0.0635)	4.98	TRUE	6.43e-07	TRUE	2	<=1	FALSE
eGFRcr	Whole Blood	ENSG00000179195.15	ZNF664	12	123971845	124015439	3	0.016	0.00055	-0.0163	0.00325	(-0.0226, -0.0099)	-4.98	FALSE	6.52e-07	TRUE	<=1	<=1	TRUE
ACR	Whole Blood	ENSG00000138074.14	SLC5A6	2	27199587	27212958	3	0.084	1.1e-14	0.128	0.02653	(0.0755, 0.1795)	4.97495	TRUE	6.53e-07	TRUE	<=1	<=1	FALSE
eGFRcr	Tubule	ENSG00000214087.4	ARL16	17	81681174	81683924	14	0.53	2.6e-21	-0.00173	0.000333	(-0.0024, -0.0011)	-4.9734	FALSE	6.58e-07	TRUE	<=1	<=1	FALSE
ACR	Whole Blood	ENSG00000197375.12	SLC22A5	5	132369752	132395614	8	0.19	8.9e-33	0.0461	0.00987	(0.0268, 0.0655)	4.9723	TRUE	6.62e-07	TRUE	<=1	<=1	FALSE
eGFRcr	Kidney Cortex	ENSG00000063127.15	SLC6A16	19	49289638	49325225	5	-0.01	0.6	0.028	0.0054	(0.0174, 0.0386)	4.97175	TRUE	6.64e-07	TRUE	<=1	<=1	FALSE
eGFRcr	Whole Blood	ENSG00000161405.16	IKZF3	17	39757718	39864312	4	0.051	2.5e-09	-0.0143	0.002694	(-0.0196, -0.0091)	-4.96896	FALSE	6.73e-07	TRUE	4	<=1	FALSE
ACR	Kidney Cortex	ENSG00000250986.1	LINC02600	4	3758748	3763390	16	0.015	0.15	0.04684	0.00946	(0.0283, 0.0654)	4.96874	TRUE	6.74e-07	TRUE	<=1	<=1	FALSE
ACR	Liver	ENSG00000243708.10	PLA2G4B	15	41837775	41848147	3	0.053	0.00048	0.0752	0.01584	(0.0441, 0.1062)	4.9683	TRUE	6.75e-07	TRUE	<=1	<=1	TRUE
eGFRcr	Whole Blood	ENSG00000136573.12	BLK	8	11486894	11564599	6	0.15	8.3e-25	-0.0146	0.003286	(-0.021, -0.0081)	-4.96416	FALSE	6.9e-07	TRUE	<=1	<=1	FALSE
ACR	Whole Blood	ENSG00000163938.16	GNL3	3	52681156	52694497	1	-0.0015	0.99	-0.419	0.08575	(-0.5876, -0.2514)	-4.96394	FALSE	6.91e-07	TRUE	<=1	<=1	FALSE
eGFRcr	Tubule	ENSG00000105193.4	RPS16	19	39433137	39435949	22	0.17	1.3e-06	-0.00286	0.000551	(-0.0039, -0.0018)	-4.9619	FALSE	6.98e-07	TRUE	<=1	<=1	FALSE
eGFRcys	Kidney Cortex	ENSG00000267470.5	ZNF571-AS1	19	37548914	37587348	4	0.011	0.19	-0.0319	0.00618	(-0.044, -0.0198)	-4.9619	FALSE	6.98e-07	TRUE	<=1	<=1	FALSE
eGFRcr	Whole Blood	ENSG00000030110.12	BAK1	6	33572547	33580293	6	0.57	4e-126	0.0132	0.00292	(0.0075, 0.0189)	4.96071	TRUE	7.02e-07	TRUE	<=1	<=1	FALSE
ACR	Liver	ENSG00000140474.12	ULK3	15	74836118	74843346	4	0.13	3.5e-08	-0.0676	0.01344	(-0.0939, -0.0412)	-4.9597	FALSE	7.06e-07	TRUE	<=1	<=1	FALSE
eGFRcys	Liver	ENSG00000272009.1	ENSG00000272009	6	28078792	28081130	6	0.033	0.0049	0.032938	0.007396	(0.0184, 0.0474)	4.958	TRUE	7.13e-07	TRUE	<=1	<=1	FALSE
eGFRcys	Liver	ENSG00000125520.13	SLC2A4RG	20	63739776	63744050	2	0.1	2.2e-06	-0.034845	0.008441	(-0.0514, -0.0183)	-4.95763	FALSE	7.14e-07	TRUE	<=1	<=1	FALSE
eGFRcr	Kidney Cortex	ENSG00000137713.15	PPP2R1B	11	111726908	111766427	13	0.11	0.0029	-0.00827	0.001664	(-0.0115, -0.005)	-4.9555	FALSE	7.22e-07	TRUE	<=1	<=1	TRUE
eGFRcr	Whole Blood	ENSG00000261373.1	VPS9D1-AS1	16	89711856	89718165	4	0.22	1.6e-38	0.0368	0.007339	(0.0224, 0.0512)	4.95519	TRUE	7.23e-07	TRUE	<=1	<=1	FALSE
ACR	Whole Blood	ENSG00000171316.11	CHD7	8	60678740	60868028	4	0.0046	0.044	-0.207	0.04216	(-0.2892, -0.124)	-4.95252	FALSE	7.33e-07	TRUE	<=1	<=1	TRUE
eGFRcr	Whole Blood	ENSG00000082641.15	NFE2L1	17	48048329	48061545	3	0.001	0.19	0.033	0.006453	(0.0204, 0.0457)	4.95212	TRUE	7.34e-07	TRUE	<=1	<=1	FALSE
ACR	Whole Blood	ENSG00000099999.14	RNF215	22	30368811	30421771	4	0.0078	0.012	-0.092	0.01842	(-0.1281, -0.0559)	-4.9493	FALSE	7.45e-07	TRUE	<=1	<=1	TRUE
eGFRcys	Tubule	ENSG00000139220.12	PPFIA2	12	81257975	81759553	29	0.25	2.9e-09	-0.00345	0.000729	(-0.0049, -0.002)	-4.9493	FALSE	7.45e-07	TRUE	<=1	<=1	FALSE
eGFRcys	Kidney Cortex	ENSG00000035403.17	VCL	10	73995193	74121363	4	0.0012	0.3	-0.064491	0.013565	(-0.0911, -0.0379)	-4.9433	FALSE	7.68e-07	TRUE	<=1	<=1	FALSE
eGFRcr	Whole Blood	ENSG00000185499.16	MUC1	1	155185824	155192916	5	0.089	1.8e-15	0.0129	0.00258	(0.0078, 0.0179)	4.94	TRUE	7.69e-07	TRUE	2	<=1	TRUE
eGFRcr	Liver	ENSG00000154767.14	XPC	3	14145147	14178783	8	0.12	1.7e-07	-0.0103	0.002061	(-0.0143, -0.0063)	-4.94147	FALSE	7.75e-07	TRUE	<=1	<=1	FALSE
eGFRcys	Whole Blood	ENSG00000159199.13	ATP5MC1	17	48892765	48895871	5	0.0044	0.047	0.122	0.024208	(0.0742, 0.1691)	4.93841	TRUE	7.88e-07	TRUE	<=1	<=1	FALSE
eGFRcr	Liver	ENSG00000140105.17	WARS	14	100333790	100376805	3	0.12	3.3e-07	0.0444	0.0104	(0.024, 0.0647)	4.937	TRUE	7.93e-07	TRUE	<=1	<=1	FALSE
eGFRcr	Whole Blood	ENSG00000100162.14	CENPM	22	41938737	41947152	2	-0.001	0.56	0.0592	0.010455	(0.0387, 0.0797)	4.93321	TRUE	8.09e-07	TRUE	2	<=1	FALSE
BUN	Whole Blood	ENSG00000134283.17	PPHLN1	12	42238447	42459715	3	0.057	2.4e-10	-0.0244	0.0051	(-0.0344, -0.0144)	-4.93023	FALSE	8.21e-07	TRUE	<=1	<=1	FALSE
eGFRcr	Whole Blood	ENSG00000138346.14	DNA2	10	68414064	68472121	2	0.079	8.1e-14	0.0619	0.012958	(0.0365, 0.0873)	4.92976	TRUE	8.23e-07	TRUE	<=1	<=1	FALSE
eGFRcr	Whole Blood	ENSG00000261172.1	ENSG00000261172	16	90110574	90168225	7	0.42	4.5e-80	-0.00819	0.001706	(-0.0115, -0.0048)	-4.92986	FALSE	8.23e-07	TRUE	<=1	<=1	FALSE
eGFRcr	Whole Blood	ENSG00000177465.4	ACOT4	14	73591706	73596496	3	0.18	7.4e-31	-0.0241	0.004483	(-0.0329, -0.0153)	-4.92929	FALSE	8.25e-07	TRUE	2	<=1	FALSE
eGFRcr	Kidney Cortex	ENSG00000230911.1	PPIHP1	11	112029858	112030367	11	-0.0036	0.39	-0.00522	0.001056	(-0.0073, -0.0031)	-4.9287	FALSE	8.28e-07	TRUE	<=1	<=1	FALSE
eGFRcys	Whole Blood	ENSG00000143390.17	RFX5	1	151340640	151347357	7	0.014	0.0013	0.0155	0.00316	(0.0093, 0.0216)	4.92814	TRUE	8.3e-07	TRUE	<=1	<=1	FALSE
ACR	Whole Blood	ENSG00000230148.8	HOXB-AS1	17	48543551	48551250	11	0.21	2e-36	0.0321	0.00682	(0.0187, 0.0454)	4.9272	TRUE	8.34e-07	TRUE	<=1	<=1	FALSE
eGFRcys	Liver	ENSG00000143622.10	RIT1	1	155897808	155911404	4	0.084	1.4e-05	-0.0265	0.00544	(-0.0371, -0.0158)	-4.92642	FALSE	8.37e-07	TRUE	<=1	<=1	FALSE
BUN	Liver	ENSG00000189157.13	FAM47E	4	76214040	76283783	6	0.3	1.7e-17	-0.0266	0.00549	(-0.0374, -0.0159)	-4.9242	FALSE	8.47e-07	TRUE	<=1	<=1	FALSE
ACR	Whole Blood	ENSG00000100003.17	SEC14L2	22	30396941	30425303	1	0.031	3.1e-06	-0.509	0.10281	(-0.7108, -0.3078)	-4.92329	FALSE	8.51e-07	TRUE	<=1	<=1	FALSE
eGFRcr	Whole Blood	ENSG00000151327.12	FAM177A1	14	35044907	35113130	13	0.21	4.4e-36	0.013	0.002638	(0.0078, 0.0181)	4.91944	TRUE	8.68e-07	TRUE	<=1	2	FALSE
eGFRcr	Whole Blood	ENSG00000109667.11	SLC2A9	4	9771153	10054936	4	0.11	2.4e-19	-0.00854	0.00182	(-0.0121, -0.005)	-4.91919	FALSE	8.69e-07	TRUE	<=1	<=1	FALSE
eGFRcr	Whole Blood	ENSG00000131944.9	FAAP24	19	32972209	32978222	5	0.36	1.5e-66	-0.00789	0.001576	(-0.011, -0.0048)	-4.91904	FALSE	8.7e-07	TRUE	3	<=1	FALSE
eGFRcr	Whole Blood	ENSG00000232118.2	BACH1-AS1	21	29370019	29376339	4	0.03	3.3e-06	-0.0275	0.005523	(-0.0383, -0.0167)	-4.91874	FALSE	8.71e-07	TRUE	<=1	<=1	FALSE
eGFRcr	Liver	ENSG00000071205.11	ARHGAP10	4	147732063	148072780	2	0.34	1.4e-20	0.0124	0.00267	(0.0072, 0.0176)	4.9165	TRUE	8.81e-07	TRUE	<=1	<=1	TRUE
eGFRcys	Whole Blood	ENSG00000121289.17	CEP89	19	32875925	32971991	4	0.0012	0.18	-0.168	0.031584	(-0.2301, -0.1063)	-4.914	FALSE	8.92e-07	TRUE	<=1	<=1	FALSE
eGFRcr	Whole Blood	ENSG00000268069.2	ENSG00000268069	12	47784923	47786002	5	0.045	2.2e-08	0.0199	0.00413	(0.0118, 0.028)	4.91	TRUE	9.01e-07	TRUE	<=1	<=1	TRUE
eGFRcr	Whole Blood	ENSG00000273972.1	ENSG00000273972	15	45702640	45703183	4	0.38	2.4e-71	-0.0131	0.00249	(-0.018, -0.0083)	-4.91128	FALSE	9.05e-07	TRUE	4	<=1	FALSE
eGFRcr	Kidney Cortex	ENSG00000152219.4	ARL14EP	11	30323104	30338223	12	0.24	8.4e-06	0.00522	0.001062	(0.0031, 0.0073)	4.9076	TRUE	9.22e-07	TRUE	<=1	<=1	FALSE
eGFRcr	Whole Blood	ENSG00000211584.13	SLC48A1	12	47753916	47782751	6	0.05	2.9e-09	0.00996	0.00207	(0.0059, 0.014)	4.91	TRUE	9.23e-07	TRUE	<=1	<=1	TRUE
eGFRcys	Liver	ENSG00000278259.4	MYO19	17	36495633	36543435	8	0.034	0.0044	-0.019518	0.00385	(-0.0271, -0.012)	-4.9012	FALSE	9.52e-07	TRUE	<=1	<=1	TRUE
BUN	Liver	ENSG00000163016.9	ALMS1P1	2	73641083	73697509	1	-0.0034	0.59	-0.163	0.0373	(-0.2366, -0.0903)	-4.9	FALSE	9.58e-07	TRUE	<=1	<=1	TRUE
eGFRcr	Whole Blood	ENSG00000229759.1	MRPS18AP1	3	48256350	48256938	7	0.18	1.7e-30	0.00545	0.001124	(0.0032, 0.0077)	4.89725	TRUE	9.72e-07	TRUE	<=1	<=1	FALSE
eGFRcr	Liver	ENSG00000166170.9	BAG5	14	103556544	103562831	3	0.0049	0.16	0.0185	0.00384	(0.011, 0.026)	4.89441	TRUE	9.86e-07	TRUE	<=1	<=1	FALSE
eGFRcr	Tubule	ENSG00000178222.8	RNF212	4	1056250	1113564	58	0.11	9.4e-05	-0.00268	0.000577	(-0.0038, -0.0015)	-4.8945	FALSE	9.86e-07	TRUE	<=1	<=1	FALSE
eGFRcr	Whole Blood	ENSG00000243544.3	RN7SL172P	3	121653994	121654296	3	0.028	9.6e-06	-0.134	0.028024	(-0.1894, -0.0795)	-4.89287	FALSE	9.94e-07	TRUE	<=1	<=1	FALSE
ACR	Tubule	ENSG00000138085.12	ATRAID	2	27212027	27217178	15	0.29	1e-10	-0.0177	0.0036	(-0.0247, -0.0106)	-4.8899	FALSE	1.01e-06	TRUE	<=1	<=1	FALSE
BUN	Whole Blood	ENSG00000015153.14	YAF2	12	42157104	42238349	1	0.013	0.0016	-0.169	0.0351	(-0.2377, -0.0999)	-4.88889	FALSE	1.01e-06	TRUE	<=1	<=1	FALSE
eGFRcr	Kidney Cortex	ENSG00000263004.1	AKAP1-DT	17	57078298	57085024	13	-0.012	0.66	0.014	0.002759	(0.0086, 0.0194)	4.886	TRUE	1.03e-06	TRUE	<=1	<=1	FALSE
eGFRcys	Kidney Cortex	ENSG00000260259.1	LINC02166	16	89682620	89686569	7	0.13	0.0012	-0.0212	0.004246	(-0.0296, -0.0129)	-4.8861	FALSE	1.03e-06	TRUE	2	<=1	FALSE
eGFRcr	Whole Blood	ENSG00000226337.3	TMEM252-DT	9	68541036	68644442	4	0.086	5.4e-15	-0.0255	0.005571	(-0.0364, -0.0146)	-4.88603	FALSE	1.03e-06	TRUE	3	<=1	FALSE
eGFRcys	Whole Blood	ENSG00000114902.13	SPCS1	3	52704955	52711148	3	0.0056	0.029	0.0269	0.005271	(0.0166, 0.0372)	4.88445	TRUE	1.04e-06	TRUE	<=1	<=1	FALSE
eGFRcr	Tubule	ENSG00000012048.15	BRCA1	17	43044295	43170245	42	0.16	3.7e-06	-0.00326	0.000644	(-0.0045, -0.002)	-4.8824	FALSE	1.05e-06	TRUE	<=1	<=1	FALSE
eGFRcys	Tubule	ENSG00000004534.10	RBM6	3	49940007	50100045	26	0.07	0.002	0.00583	0.001128	(0.0036, 0.008)	4.8824	TRUE	1.05e-06	TRUE	<=1	<=1	FALSE
eGFRcr	Whole Blood	ENSG00000183323.12	CCDC125	5	69280175	69332809	5	0.27	1.7e-47	0.0106	0.002092	(0.0066, 0.0147)	4.87986	TRUE	1.06e-06	TRUE	<=1	<=1	FALSE
eGFRcys	Whole Blood	ENSG00000231852.6	CYP21A2	6	32038265	32041670	4	0.13	7.7e-22	-0.0317	0.00946	(-0.0502, -0.0131)	-4.88103	FALSE	1.06e-06	TRUE	2	<=1	FALSE
eGFRcr	Whole Blood	ENSG00000167528.12	ZNF641	12	48337180	48351414	6	0.51	1.8e-105	-0.00932	0.00219	(-0.0136, -0.005)	-4.88	FALSE	1.06e-06	TRUE	<=1	2	FALSE
eGFRcr	Whole Blood	ENSG00000189298.13	ZKSCAN3	6	28349947	28369172	9	0.00023	0.28	-0.00849	0.00247	(-0.0133, -0.0037)	-4.87815	FALSE	1.07e-06	TRUE	<=1	<=1	FALSE
ACR	Whole Blood	ENSG00000133059.16	DSTYK	1	205142505	205211702	3	0.044	2.4e-08	0.176	0.037	(0.1037, 0.2489)	4.87596	TRUE	1.08e-06	TRUE	<=1	<=1	TRUE
eGFRcys	Whole Blood	ENSG00000075568.16	TMEM131	2	97756333	97995948	3	0.05	3.1e-09	-0.0147	0.00317	(-0.0209, -0.0085)	-4.87722	FALSE	1.08e-06	TRUE	<=1	<=1	FALSE
eGFRcys	Tubule	ENSG00000177994.11	C2orf73	2	54330034	54383742	15	0.26	1.7e-09	0.00402	0.000904	(0.0022, 0.0058)	4.8766	TRUE	1.08e-06	TRUE	<=1	<=1	TRUE
eGFRcys	Whole Blood	ENSG00000111642.14	CHD4	12	6570082	6614524	2	0.00072	0.22	0.134	0.0316	(0.0719, 0.1958)	4.8743	TRUE	1.09e-06	TRUE	<=1	<=1	TRUE
eGFRcr	Tubule	ENSG00000066654.8	THUMPD1	16	20702816	20742084	31	0.32	5.8e-12	0.00213	0.000423	(0.0013, 0.003)	4.875	TRUE	1.09e-06	TRUE	4	<=1	FALSE
eGFRcys	Whole Blood	ENSG00000157322.17	CLEC18A	16	69950705	69964452	6	0.61	1.3e-138	0.00649	0.001472	(0.0036, 0.0094)	4.87	TRUE	1.09e-06	TRUE	<=1	2	FALSE
eGFRcr	Liver	ENSG00000258666.1	ENSG00000258666	14	100333790	100354061	3	0.012	0.06	0.0154	0.00367	(0.0083, 0.0226)	4.87346	TRUE	1.1e-06	TRUE	<=1	<=1	FALSE
ACR	Whole Blood	ENSG00000114902.13	SPCS1	3	52704955	52711148	3	0.0056	0.029	0.107	0.02227	(0.0631, 0.1504)	4.8689	TRUE	1.12e-06	TRUE	<=1	<=1	FALSE
ACR	Whole Blood	ENSG00000213045.3	ENSG00000213045	1	200329161	200329677	13	0.047	9.2e-09	0.131	0.0289	(0.0746, 0.1877)	4.86675	TRUE	1.13e-06	TRUE	<=1	<=1	FALSE
BUN	Kidney Cortex	ENSG00000225855.6	RUSC1-AS1	1	155316863	155324176	12	0.12	0.0014	-0.0189	0.00396	(-0.0267, -0.0112)	-4.86735	FALSE	1.13e-06	TRUE	<=1	<=1	FALSE
ACR	Whole Blood	ENSG00000242797.3	GLYCTK-AS1	3	52288580	52299067	1	0.018	0.00028	-0.0881	0.01837	(-0.1241, -0.0521)	-4.86386	FALSE	1.15e-06	TRUE	<=1	<=1	FALSE
eGFRcr	Liver	ENSG00000239799.1	ITIH4-AS1	3	52823935	52825314	4	-0.00096	0.37	0.0139	0.003018	(0.008, 0.0198)	4.86472	TRUE	1.15e-06	TRUE	2	<=1	FALSE
ACR	Whole Blood	ENSG00000168237.17	GLYCTK	3	52287089	52295257	4	0.17	1.3e-28	-0.0342	0.00711	(-0.0482, -0.0203)	-4.86267	FALSE	1.16e-06	TRUE	<=1	<=1	FALSE
eGFRcys	Liver	ENSG00000273611.4	ZNHIT3	17	36486629	36499310	4	0.1	1.3e-06	-0.019716	0.00384	(-0.0272, -0.0122)	-4.8619	FALSE	1.16e-06	TRUE	<=1	<=1	TRUE
eGFRcr	Whole Blood	ENSG00000181873.12	IBA57	1	228165804	228182257	9	0.23	8.5e-40	0.00635	0.00126	(0.0039, 0.0088)	4.86	TRUE	1.17e-06	TRUE	<=1	<=1	TRUE
eGFRcr	Whole Blood	ENSG00000079459.12	FDFT1	8	11795573	11839304	7	0.058	2e-10	0.00946	0.001936	(0.0057, 0.0133)	4.85836	TRUE	1.18e-06	TRUE	<=1	<=1	FALSE
eGFRcr	Liver	ENSG00000214078.12	CPNE1	20	35626031	35664956	5	0.25	7e-15	0.024266	0.005509	(0.0135, 0.0351)	4.8573	TRUE	1.19e-06	TRUE	<=1	<=1	FALSE
eGFRcr	Liver	ENSG00000272009.1	ENSG00000272009	6	28078792	28081130	6	0.033	0.0049	0.019334	0.004634	(0.0103, 0.0284)	4.8575	TRUE	1.19e-06	TRUE	<=1	<=1	FALSE
eGFRcys	Liver	ENSG00000234936.1	ENSG00000234936	2	43229573	43233394	1	0.01	0.076	-0.118	0.0263	(-0.1692, -0.0663)	-4.86	FALSE	1.19e-06	TRUE	<=1	<=1	TRUE
eGFRcr	Liver	ENSG00000132793.11	LPIN3	20	41340920	41360582	4	-0.0045	0.79	0.021938	0.004467	(0.0132, 0.0307)	4.855	TRUE	1.2e-06	TRUE	<=1	<=1	FALSE
ACR	Liver	ENSG00000187860.10	CCDC157	22	30356635	30378658	3	0.023	0.017	-0.207	0.04263	(-0.2909, -0.1238)	-4.8547	FALSE	1.21e-06	TRUE	<=1	<=1	FALSE
BUN	Whole Blood	ENSG00000227359.1	ENSG00000227359	2	113677702	113704078	3	0.024	3.9e-05	-0.0884	0.01956	(-0.1267, -0.0501)	-4.85233	FALSE	1.22e-06	TRUE	<=1	<=1	FALSE
eGFRcr	Tubule	ENSG00000179774.7	ATOH7	10	68230624	68232103	5	0.35	6.3e-13	0.00216	0.000485	(0.0012, 0.0031)	4.8526	TRUE	1.22e-06	TRUE	<=1	<=1	FALSE
eGFRcys	Whole Blood	ENSG00000167491.17	GATAD2A	19	19385826	19508931	8	0.17	2.8e-29	-0.00677	0.00138	(-0.0095, -0.0041)	-4.84766	FALSE	1.25e-06	TRUE	<=1	<=1	FALSE
eGFRcr	Whole Blood	ENSG00000198218.10	QRICH1	3	49029707	49094363	10	0.067	6e-12	-0.00923	0.002132	(-0.0134, -0.005)	-4.84629	FALSE	1.26e-06	TRUE	2	<=1	FALSE
eGFRcr	Whole Blood	ENSG00000078814.15	MYH7B	20	34975403	35002437	3	0.018	0.0003	-0.0353	0.008275	(-0.0515, -0.0191)	-4.8452	FALSE	1.27e-06	TRUE	<=1	<=1	FALSE
eGFRcys	Whole Blood	ENSG00000159588.14	CCDC17	1	45620044	45624057	4	0.028	8.8e-06	0.0268	0.00523	(0.0166, 0.0371)	4.84423	TRUE	1.27e-06	TRUE	<=1	<=1	FALSE
eGFRcys	Whole Blood	ENSG00000115896.15	PLCL1	2	197804593	198572581	9	0.25	1.3e-43	0.0115	0.00223	(0.0072, 0.0159)	4.84248	TRUE	1.28e-06	TRUE	<=1	<=1	FALSE
eGFRcr	Liver	ENSG00000272368.2	ENSG00000272368	12	50112197	50165618	7	0.079	2.4e-05	0.0208	0.00446	(0.0121, 0.0296)	4.8385	TRUE	1.31e-06	TRUE	<=1	<=1	FALSE
eGFRcr	Whole Blood	ENSG00000227359.1	ENSG00000227359	2	113677702	113704078	3	0.024	3.9e-05	0.0286	0.00602	(0.0168, 0.0404)	4.84	TRUE	1.31e-06	TRUE	<=1	<=1	FALSE
eGFRcys	Kidney Cortex	ENSG00000170175.10	CHRNB1	17	7445061	7457710	3	0.084	0.0079	-0.0182	0.0038	(-0.0257, -0.0108)	-4.838	FALSE	1.31e-06	TRUE	<=1	<=1	FALSE
eGFRcr	Liver	ENSG00000162341.16	TPCN2	11	69048932	69162440	2	-0.0033	0.57	-0.0922	0.019582	(-0.1306, -0.0538)	-4.83708	FALSE	1.32e-06	TRUE	<=1	<=1	FALSE
eGFRcr	Kidney Cortex	ENSG00000214078.12	CPNE1	20	35626031	35664956	4	0.14	0.00072	0.00493	0.001129	(0.0027, 0.0071)	4.8358	TRUE	1.33e-06	TRUE	<=1	<=1	FALSE
eGFRcr	Kidney Cortex	ENSG00000124613.8	ZNF391	6	27374615	27403904	9	0.14	0.00086	-0.007317	0.001624	(-0.0105, -0.0041)	-4.833	FALSE	1.34e-06	TRUE	<=1	<=1	FALSE
eGFRcys	Whole Blood	ENSG00000164078.12	MST1R	3	49887002	49903873	3	0.03	4.3e-06	0.0677	0.013664	(0.0409, 0.0945)	4.8342	TRUE	1.34e-06	TRUE	<=1	<=1	FALSE
eGFRcr	Liver	ENSG00000130202.9	NECTIN2	19	44846175	44889223	6	0.49	8e-32	0.00198	0.000408	(0.0012, 0.0028)	4.8315	TRUE	1.36e-06	TRUE	<=1	<=1	FALSE
eGFRcr	Liver	ENSG00000198553.8	KCNRG	13	50015254	50020922	6	0.058	0.00029	0.015	0.00336	(0.0084, 0.0215)	4.8292	TRUE	1.37e-06	TRUE	<=1	<=1	FALSE
eGFRcys	Tubule	ENSG00000108272.9	DHRS11	17	34948228	34957235	10	0.06	0.0039	-0.0111	0.002109	(-0.0152, -0.0069)	-4.8271	FALSE	1.39e-06	TRUE
eGFRcr	Liver	ENSG00000182446.13	NPLOC4	17	81556887	81648465	2	0.0032	0.2	-0.0799	0.018362	(-0.1159, -0.0439)	-4.8199	FALSE	1.44e-06	TRUE	<=1	<=1	TRUE
eGFRcr	Tubule	ENSG00000109182.7	CWH43	4	48986275	49062081	24	0.082	0.00084	0.00297	0.000655	(0.0017, 0.0043)	4.8192	TRUE	1.44e-06	TRUE	<=1	<=1	TRUE
eGFRcr	Liver	ENSG00000141759.14	TXNL4A	18	79970813	80033949	5	0.05	0.00073	-0.00931	0.001817	(-0.0129, -0.0057)	-4.81809	FALSE	1.45e-06	TRUE	<=1	<=1	FALSE
eGFRcr	Tubule	ENSG00000114790.8	ARHGEF26	3	154121003	154257827	9	0.019	0.071	-0.00453	0.001027	(-0.0065, -0.0025)	-4.8173	FALSE	1.45e-06	TRUE	<=1	<=1	FALSE
eGFRcys	Liver	ENSG00000158856.17	DMTN	8	22048995	22082527	4	0.45	2.3e-28	-0.0104	0.00228	(-0.0148, -0.0059)	-4.81762	FALSE	1.45e-06	TRUE	<=1	<=1	TRUE
eGFRcr	Whole Blood	ENSG00000177981.10	ASB8	12	48147789	48181213	3	0.042	5.3e-08	-0.108	0.0226	(-0.1521, -0.0633)	-4.82	FALSE	1.46e-06	TRUE	<=1	<=1	FALSE
eGFRcr	Tubule	ENSG00000124613.4	ZNF391	6	27374615	27403904	38	0.1	0.0002	-0.004564	0.000953	(-0.0064, -0.0027)	-4.8151	FALSE	1.47e-06	TRUE	<=1	<=1	FALSE
eGFRcr	Liver	ENSG00000198218.10	QRICH1	3	49029707	49094363	7	0.079	2.5e-05	-0.00572	0.001323	(-0.0083, -0.0031)	-4.81468	FALSE	1.47e-06	TRUE	2	<=1	FALSE
eGFRcr	Liver	ENSG00000124613.8	ZNF391	6	27374615	27403904	17	0.11	9.5e-07	-0.007687	0.001731	(-0.0111, -0.0043)	-4.814	FALSE	1.48e-06	TRUE	<=1	<=1	FALSE
eGFRcr	Tubule	ENSG00000256162.2	SMLR1	6	130827406	130837135	27	0.4	4.3e-15	-0.00171	0.000367	(-0.0024, -0.001)	-4.814	FALSE	1.48e-06	TRUE	<=1	<=1	FALSE
eGFRcys	Liver	ENSG00000204538.3	PSORS1C2	6	31137534	31139066	2	0.073	4.9e-05	0.105	0.019524	(0.0668, 0.1433)	4.8139	TRUE	1.48e-06	TRUE	4	<=1	FALSE
eGFRcr	Whole Blood	ENSG00000100330.15	MTMR3	22	29883155	30030866	6	0.083	1.7e-14	0.0148	0.002922	(0.0091, 0.0205)	4.81215	TRUE	1.49e-06	TRUE	<=1	<=1	FALSE
eGFRcys	Kidney Cortex	ENSG00000158773.14	USF1	1	161039251	161045977	5	0.031	0.074	-0.0175	0.0036	(-0.0246, -0.0105)	-4.81283	FALSE	1.49e-06	TRUE	<=1	<=1	FALSE
eGFRcr	Liver	ENSG00000067221.13	STOML1	15	73978926	73994622	10	0.019	0.027	-0.00968	0.001934	(-0.0135, -0.0059)	-4.81	FALSE	1.49e-06	TRUE	2	<=1	FALSE
eGFRcys	Kidney Cortex	ENSG00000137806.8	NDUFAF1	15	41387353	41402519	2	0.12	0.0015	0.0307	0.00721	(0.0166, 0.0449)	4.80992	TRUE	1.51e-06	TRUE	<=1	<=1	FALSE
eGFRcr	Whole Blood	ENSG00000257923.9	CUX1	7	101815904	102283958	3	0.026	1.9e-05	0.0104	0.002096	(0.0062, 0.0145)	4.81	TRUE	1.51e-06	TRUE	<=1	<=1	FALSE
eGFRcys	Whole Blood	ENSG00000168237.17	GLYCTK	3	52287089	52295257	4	0.17	1.3e-28	-0.00848	0.001676	(-0.0118, -0.0052)	-4.80571	FALSE	1.54e-06	TRUE	<=1	<=1	TRUE
eGFRcys	Whole Blood	ENSG00000203872.6	C6orf163	6	87344813	87365463	8	0.089	2e-15	0.0178	0.0039	(0.0102, 0.0254)	4.8057	TRUE	1.54e-06	TRUE	<=1	<=1	FALSE
eGFRcys	Whole Blood	ENSG00000170430.9	MGMT	10	129467190	129770983	16	0.47	8.5e-94	-0.0103	0.00205	(-0.0143, -0.0063)	-4.80493	FALSE	1.55e-06	TRUE	<=1	<=1	TRUE
eGFRcys	Whole Blood	ENSG00000177311.11	ZBTB38	3	141324213	141449792	4	0.074	4.4e-13	-0.0189	0.003878	(-0.0265, -0.0113)	-4.80207	FALSE	1.57e-06	TRUE	<=1	<=1	TRUE
eGFRcys	Whole Blood	ENSG00000144381.16	HSPD1	2	197486584	197516737	2	-0.0014	0.84	33.7	6.54	(20.8874, 46.516)	4.80106	TRUE	1.58e-06	TRUE	<=1	<=1	FALSE
eGFRcr	Kidney Cortex	ENSG00000281896.1	ENSG00000281896	7	128617865	128625905	3	0.2	5.5e-05	0.0192	0.003803	(0.0117, 0.0266)	4.8001	TRUE	1.59e-06	TRUE	<=1	<=1	FALSE
eGFRcr	Whole Blood	ENSG00000159164.9	SV2A	1	149903318	149917844	1	-8.6e-05	0.33	-0.0802	0.0154	(-0.1105, -0.05)	-4.8	FALSE	1.59e-06	TRUE	<=1	<=1	FALSE
eGFRcr	Whole Blood	ENSG00000111300.9	NAA25	12	112026689	112108796	1	0.0061	0.024	0.0902	0.0191	(0.0527, 0.1276)	4.8	TRUE	1.59e-06	TRUE	<=1	<=1	FALSE
eGFRcys	Liver	ENSG00000158941.16	CCAR2	8	22604632	22621514	1	-0.0041	0.7	0.558	0.115	(0.3325, 0.7836)	4.8	TRUE	1.59e-06	TRUE	<=1	<=1	FALSE
eGFRcys	Whole Blood	ENSG00000242797.3	GLYCTK-AS1	3	52288580	52299067	1	0.018	0.00028	-0.0218	0.004331	(-0.0303, -0.0133)	-4.8	FALSE	1.59e-06	TRUE	<=1	<=1	TRUE
eGFRcys	Whole Blood	ENSG00000223534.1	HLA-DQB1-AS1	6	32659880	32660729	1	0.4	1.3e-76	24.4	5	(14.6373, 34.2399)	4.8	TRUE	1.59e-06	TRUE	2	3	FALSE
ACR	Whole Blood	ENSG00000169231.13	THBS3	1	155195588	155209051	6	0.34	6.5e-63	0.204	0.0445	(0.1168, 0.2911)	4.79459	TRUE	1.63e-06	TRUE	<=1	<=1	FALSE
eGFRcr	Kidney Cortex	ENSG00000255769.7	GOLGA2P10	15	82472993	82513950	4	-0.0054	0.43	0.00892	0.001639	(0.0057, 0.0121)	4.7943	TRUE	1.63e-06	TRUE	<=1	<=1	FALSE
eGFRcys	Liver	ENSG00000163472.18	TMEM79	1	156282935	156293185	9	0.00018	0.31	0.0292	0.00638	(0.0167, 0.0417)	4.79464	TRUE	1.63e-06	TRUE	<=1	<=1	FALSE
eGFRcys	Whole Blood	ENSG00000226337.3	TMEM252-DT	9	68541036	68644442	4	0.086	5.4e-15	-0.0453	0.009397	(-0.0637, -0.0269)	-4.7933	FALSE	1.64e-06	TRUE	2	<=1	FALSE
eGFRcr	Tubule	ENSG00000213689.5	TREX1	3	48465811	48467645	38	0.12	7.6e-05	-0.00268	0.000535	(-0.0037, -0.0016)	-4.7918	FALSE	1.65e-06	TRUE	<=1	<=1	TRUE
ACR	Whole Blood	ENSG00000109920.12	FNBP4	11	47716517	47767443	3	0.0047	0.042	-2.22	0.45274	(-3.1107, -1.336)	-4.7888	FALSE	1.68e-06	TRUE	<=1	<=1	FALSE
ACR	Whole Blood	ENSG00000184389.9	A3GALT2	1	33306766	33321098	20	0.26	5.5e-45	-0.0323	0.00707	(-0.0461, -0.0184)	-4.78528	FALSE	1.71e-06	TRUE	<=1	2	TRUE
eGFRcr	Liver	ENSG00000233590.1	LINC02640	10	68233251	68242379	15	0.34	1.4e-20	0.0112	0.00248	(0.0063, 0.0161)	4.78239	TRUE	1.73e-06	TRUE	<=1	<=1	FALSE
eGFRcr	Liver	ENSG00000125877.12	ITPA	20	3208868	3223870	8	0.36	5e-22	-0.003449	0.000762	(-0.0049, -0.002)	-4.7821	FALSE	1.73e-06	TRUE	<=1	<=1	FALSE
eGFRcr	Liver	ENSG00000203804.4	ADAMTSL4-AS1	1	150560202	150574552	11	0.052	0.00057	-0.00821	0.00242	(-0.013, -0.0035)	-4.78002	FALSE	1.75e-06	TRUE	2	<=1	FALSE
BUN	Whole Blood	ENSG00000197136.4	PCNX3	11	65615773	65637439	2	-0.00089	0.52	-0.67	0.13936	(-0.9429, -0.3966)	-4.77788	FALSE	1.77e-06	TRUE	<=1	<=1	FALSE
ACR	Liver	ENSG00000169231.13	THBS3	1	155195588	155209051	11	0.043	0.0016	0.0934	0.0202	(0.0538, 0.133)	4.77723	TRUE	1.78e-06	TRUE	<=1	<=1	FALSE
eGFRcr	Whole Blood	ENSG00000178188.14	SH2B1	16	28846600	28874212	2	0.0072	0.016	-0.0247	0.005151	(-0.0348, -0.0146)	-4.77717	FALSE	1.78e-06	TRUE	<=1	<=1	TRUE
eGFRcys	Whole Blood	ENSG00000163131.10	CTSS	1	150730188	150765792	7	0.073	6.4e-13	-0.0272	0.00576	(-0.0385, -0.016)	-4.77464	FALSE	1.8e-06	TRUE	<=1	<=1	FALSE
eGFRcr	Liver	ENSG00000179774.8	ATOH7	10	68230624	68232103	13	0.28	1.9e-16	0.0119	0.00265	(0.0067, 0.0171)	4.77127	TRUE	1.83e-06	TRUE	<=1	<=1	FALSE
eGFRcr	Tubule	ENSG00000114904.8	NEK4	3	52708444	52770946	81	0.11	8.4e-05	-0.00127	0.000248	(-0.0018, -8e-04)	-4.7718	FALSE	1.83e-06	TRUE	2	<=1	FALSE
eGFRcr	Whole Blood	ENSG00000122679.8	RAMP3	7	45157791	45186302	6	0.045	1.6e-08	-0.0099	0.002295	(-0.0144, -0.0054)	-4.77	FALSE	1.87e-06	TRUE	<=1	<=1	TRUE
eGFRcr	Whole Blood	ENSG00000130518.16	IQCN	19	18257097	18274509	5	0.21	6e-36	0.00963	0.00194	(0.0058, 0.0134)	4.76709	TRUE	1.87e-06	TRUE	2	<=1	TRUE
eGFRcr	Whole Blood	ENSG00000261490.1	ENSG00000261490	4	10068089	10073019	4	0.043	4e-08	-0.0101	0.00243	(-0.0149, -0.0054)	-4.76443	FALSE	1.89e-06	TRUE	<=1	<=1	FALSE
eGFRcr	Whole Blood	ENSG00000273179.1	ENSG00000273179	4	1167778	1168174	7	0.057	2e-10	0.0103	0.00218	(0.006, 0.0146)	4.76361	TRUE	1.9e-06	TRUE	<=1	<=1	FALSE
eGFRcys	Liver	ENSG00000261168.1	ENSG00000261168	1	151130075	151131610	4	0.056	0.00035	0.019	0.00461	(0.01, 0.028)	4.76372	TRUE	1.9e-06	TRUE	<=1	<=1	FALSE
ACR	Liver	ENSG00000204217.13	BMPR2	2	202376936	202567751	10	0.27	1.1e-15	0.0349	0.00725	(0.0207, 0.0491)	4.76237	TRUE	1.91e-06	TRUE	<=1	<=1	FALSE
eGFRcys	Liver	ENSG00000004534.14	RBM6	3	49940007	50100045	9	0.23	1.9e-13	0.0132	0.002652	(0.008, 0.0184)	4.76302	TRUE	1.91e-06	TRUE	<=1	<=1	FALSE
eGFRcys	Kidney Cortex	ENSG00000197062.11	ZSCAN26	6	28267010	28278224	7	0.073	0.012	0.012908	0.00281	(0.0074, 0.0184)	4.76	TRUE	1.93e-06	TRUE	2	<=1	FALSE
eGFRcr	Liver	ENSG00000141294.9	LRRC46	17	47831634	47837719	11	0.073	4.6e-05	-0.00842	0.001948	(-0.0122, -0.0046)	-4.7596	FALSE	1.94e-06	TRUE	<=1	<=1	FALSE
eGFRcr	Whole Blood	ENSG00000204219.9	TCEA3	1	23381061	23424740	4	0.02	0.00015	-0.012	0.00269	(-0.0172, -0.0067)	-4.75	FALSE	2.01e-06	TRUE	2	<=1	FALSE
BUN	Kidney Cortex	ENSG00000255471.1	ENSG00000255471	11	86892214	86925037	1	-0.014	0.95	-0.128	0.02704	(-0.1812, -0.0752)	-4.75	FALSE	2.03e-06	TRUE	<=1	<=1	FALSE
eGFRcr	Liver	ENSG00000136143.14	SUCLA2	13	47745736	48037968	1	0.0013	0.26	0.0131	0.002672	(0.0078, 0.0183)	4.75	TRUE	2.03e-06	TRUE	<=1	<=1	FALSE
eGFRcr	Whole Blood	ENSG00000234327.7	ZNF232-AS1	17	5111468	5115004	1	0.043	3.9e-08	0.342	0.079689	(0.1861, 0.4984)	4.75	TRUE	2.03e-06	TRUE	<=1	<=1	FALSE
eGFRcr	Whole Blood	ENSG00000174579.3	MSL2	3	136148917	136197241	1	0.0091	0.0078	0.177	0.037929	(0.1022, 0.2509)	4.75	TRUE	2.03e-06	TRUE	<=1	<=1	FALSE
eGFRcr	Whole Blood	ENSG00000136840.18	ST6GALNAC4	9	127907886	127917041	1	0.042	6.1e-08	0.442	0.099518	(0.2474, 0.6375)	4.75	TRUE	2.03e-06	TRUE	<=1	<=1	FALSE
eGFRcr	Liver	ENSG00000112667.12	DNPH1	6	43225629	43229484	1	0.00014	0.31	0.0376	0.010595	(0.0168, 0.0583)	4.75	TRUE	2.03e-06	TRUE	2	<=1	FALSE
eGFRcr	Whole Blood	ENSG00000170734.11	POLH	6	43576150	43615660	1	0.0017	0.15	-5.04	1.44	(-7.8637, -2.2072)	-4.75	FALSE	2.03e-06	TRUE	3	<=1	FALSE
eGFRcr	Whole Blood	ENSG00000168273.7	SMIM4	3	52534013	52579237	2	0.012	0.0028	-0.0185	0.003927	(-0.0262, -0.0108)	-4.74962	FALSE	2.04e-06	TRUE	<=1	<=1	FALSE
eGFRcr	Whole Blood	ENSG00000213830.3	CFL1P5	5	69313371	69313872	2	0.036	4.1e-07	0.0746	0.015027	(0.0452, 0.1041)	4.74962	TRUE	2.04e-06	TRUE	<=1	<=1	TRUE
ACR	Liver	ENSG00000189157.13	FAM47E	4	76214040	76283783	6	0.3	1.7e-17	0.058015	0.01257	(0.0334, 0.0827)	4.74766	TRUE	2.06e-06	TRUE	<=1	<=1	FALSE
ACR	Whole Blood	ENSG00000169371.13	SNUPN	15	75598083	75626469	4	0.15	8.8e-25	-0.087	0.0181	(-0.1225, -0.0515)	-4.74781	FALSE	2.06e-06	TRUE	<=1	<=1	FALSE
eGFRcr	Whole Blood	ENSG00000157152.16	SYN2	3	12004388	12192032	3	0.071	1.6e-12	0.0149	0.003316	(0.0084, 0.0214)	4.74725	TRUE	2.06e-06	TRUE	<=1	<=1	FALSE
eGFRcr	Whole Blood	ENSG00000155792.9	DEPTOR	8	119873717	120050918	7	0.0019	0.13	-0.038	0.007865	(-0.0534, -0.0226)	-4.7459	FALSE	2.08e-06	TRUE	<=1	<=1	FALSE
eGFRcr	Whole Blood	ENSG00000243410.1	PSMD6-AS1	3	64011964	64016246	7	0.048	6.9e-09	-0.0105	0.002204	(-0.0148, -0.0061)	-4.7442	FALSE	2.09e-06	TRUE	<=1	<=1	FALSE
eGFRcr	Whole Blood	ENSG00000183048.11	SLC25A10	17	81712236	81721016	4	0.028	7.1e-06	-0.0289	0.006863	(-0.0424, -0.0155)	-4.73944	FALSE	2.14e-06	TRUE	<=1	<=1	FALSE
eGFRcys	Liver	ENSG00000120784.15	ZFP30	19	37613749	37692337	4	0.052	0.00056	0.0102	0.00204	(0.0062, 0.0142)	4.73904	TRUE	2.15e-06	TRUE	<=1	<=1	FALSE
eGFRcr	Tubule	ENSG00000163938.12	GNL3	3	52681156	52694497	31	0.2	1.2e-07	-0.00241	0.000497	(-0.0034, -0.0014)	-4.7378	FALSE	2.16e-06	TRUE	2	<=1	FALSE
eGFRcys	Kidney Cortex	ENSG00000004534.14	RBM6	3	49940007	50100045	4	0.27	1.4e-06	0.0187	0.00379	(0.0112, 0.0261)	4.73621	TRUE	2.18e-06	TRUE	<=1	<=1	FALSE
BUN	Whole Blood	ENSG00000109920.12	FNBP4	11	47716517	47767443	3	0.0047	0.042	-0.962	0.19936	(-1.3526, -0.5711)	-4.73301	FALSE	2.21e-06	TRUE	<=1	<=1	FALSE
eGFRcr	Whole Blood	ENSG00000233929.1	MT1XP1	1	16241213	16241398	3	0.027	1.3e-05	-0.0304	0.00705	(-0.0442, -0.0165)	-4.73	FALSE	2.22e-06	TRUE	<=1	<=1	FALSE
BUN	Whole Blood	ENSG00000135929.8	CYP27A1	2	218781749	218815293	5	0.2	2.4e-34	-0.0688	0.01472	(-0.0977, -0.04)	-4.73128	FALSE	2.23e-06	TRUE	<=1	<=1	FALSE
eGFRcr	Tubule	ENSG00000188611.10	ASAH2	10	50182778	50248610	26	0.18	7.1e-07	-0.00229	0.000483	(-0.0032, -0.0013)	-4.7289	FALSE	2.26e-06	TRUE	<=1	<=1	FALSE
eGFRcr	Tubule	ENSG00000108187.11	PBLD	10	68282660	68333049	16	0.31	1.8e-11	-0.00183	0.0004	(-0.0026, -0.001)	-4.728	FALSE	2.27e-06	TRUE	<=1	<=1	FALSE
eGFRcr	Kidney Cortex	ENSG00000184361.12	SPATA32	17	45254393	45262094	4	-0.007	0.48	-0.025	0.005023	(-0.0349, -0.0152)	-4.7222	FALSE	2.33e-06	TRUE	<=1	<=1	FALSE
eGFRcr	Whole Blood	ENSG00000183513.8	COA5	2	98599314	98608515	2	0.017	0.00036	0.0142	0.00322	(0.0079, 0.0205)	4.72	TRUE	2.33e-06	TRUE	<=1	<=1	FALSE
eGFRcys	Tubule	ENSG00000189050.10	RNFT1	17	59952240	59964761	49	0.045	0.011	0.0054	0.00109	(0.0033, 0.0075)	4.7222	TRUE	2.33e-06	TRUE	<=1	<=1	FALSE
eGFRcr	Liver	ENSG00000196167.9	COLCA1	11	111290787	111305045	8	0.13	3.3e-08	-0.00642	0.001408	(-0.0092, -0.0037)	-4.71625	FALSE	2.4e-06	TRUE	<=1	<=1	FALSE
eGFRcys	Liver	ENSG00000163939.18	PBRM1	3	52545352	52685917	4	-0.0042	0.7	-0.0435	0.008791	(-0.0607, -0.0262)	-4.71547	FALSE	2.41e-06	TRUE	<=1	<=1	FALSE
ACR	Liver	ENSG00000177679.15	SRRM3	7	76201896	76287288	2	-0.0037	0.62	-0.073496	0.01606	(-0.105, -0.042)	-4.7111	FALSE	2.46e-06	TRUE	<=1	<=1	FALSE
eGFRcr	Whole Blood	ENSG00000115604.10	IL18R1	2	102311529	102398775	7	0.059	1.4e-10	0.0384	0.00872	(0.0214, 0.0555)	4.71	TRUE	2.46e-06	TRUE	<=1	<=1	FALSE
eGFRcr	Liver	ENSG00000167100.14	SAMD14	17	50110040	50129882	2	-0.0047	0.85	0.0506	0.012168	(0.0267, 0.0744)	4.7102	TRUE	2.47e-06	TRUE	<=1	<=1	FALSE
eGFRcys	Whole Blood	ENSG00000198793.12	MTOR	1	11106535	11262507	6	0.1	1.1e-17	-0.0323	0.00675	(-0.0456, -0.0191)	-4.71017	FALSE	2.48e-06	TRUE	<=1	<=1	FALSE
eGFRcr	Liver	ENSG00000278376.1	ENSG00000278376	11	118791254	118793137	2	0.0045	0.17	-0.0345	0.007267	(-0.0488, -0.0203)	-4.70914	FALSE	2.49e-06	TRUE	<=1	<=1	FALSE
eGFRcr	Whole Blood	ENSG00000128482.15	RNF112	17	19411125	19417276	8	0.16	6.9e-28	0.00566	0.001305	(0.0031, 0.0082)	4.70788	TRUE	2.5e-06	TRUE	3	<=1	FALSE
BUN	Kidney Cortex	ENSG00000167653.4	PSCA	8	142670308	142682725	11	0.23	1.3e-05	-0.036823	0.00793	(-0.0524, -0.0213)	-4.7077	FALSE	2.51e-06	TRUE	<=1	<=1	TRUE
eGFRcr	Tubule	ENSG00000105186.10	ANKRD27	19	32597006	32676597	9	0.053	0.0062	-0.00523	0.00109	(-0.0074, -0.0031)	-4.7061	FALSE	2.53e-06	TRUE	3	<=1	FALSE
eGFRcr	Kidney Cortex	ENSG00000138709.17	LARP1B	4	128061286	128222931	3	0.038	0.056	0.0232	0.005242	(0.0129, 0.0334)	4.7044	TRUE	2.55e-06	TRUE	<=1	<=1	FALSE
eGFRcr	Whole Blood	ENSG00000258581.2	ENSG00000258581	14	100366628	100366920	3	0.049	4.4e-09	0.0134	0.003314	(0.0069, 0.0199)	4.70408	TRUE	2.55e-06	TRUE	<=1	<=1	FALSE
eGFRcr	Whole Blood	ENSG00000242142.1	SERBP1P3	3	53064283	53065091	3	0.13	1.6e-22	0.0317	0.005832	(0.0202, 0.0431)	4.70278	TRUE	2.57e-06	TRUE	2	<=1	FALSE
eGFRcr	Whole Blood	ENSG00000006607.13	FARP2	2	241356285	241494841	10	0.15	1.5e-25	0.00875	0.002	(0.0048, 0.0127)	4.7	TRUE	2.58e-06	TRUE	<=1	<=1	TRUE
eGFRcys	Kidney Cortex	ENSG00000128604.19	IRF5	7	128937457	128950038	10	0.03	0.079	-0.00961	0.002086	(-0.0137, -0.0055)	-4.70066	FALSE	2.59e-06	TRUE	<=1	<=1	FALSE
BUN	Whole Blood	ENSG00000236675.1	MTX1P1	1	155230975	155234325	1	0.041	6.5e-08	-0.185	0.03717	(-0.2575, -0.1118)	-4.7	FALSE	2.6e-06	TRUE	<=1	<=1	FALSE
eGFRcr	Liver	ENSG00000229759.1	MRPS18AP1	3	48256350	48256938	2	0.046	0.0011	0.0167	0.003558	(0.0097, 0.0237)	4.69843	TRUE	2.62e-06	TRUE	<=1	<=1	FALSE
ACR	Kidney Cortex	ENSG00000140459.17	CYP11A1	15	74337759	74367646	3	-0.013	0.81	0.0649	0.01426	(0.0369, 0.0928)	4.69739	TRUE	2.64e-06	TRUE	<=1	<=1	FALSE
BUN	Tubule	ENSG00000196167.5	COLCA1	11	111290787	111305045	10	0.12	5.7e-05	-0.0111	0.002376	(-0.0157, -0.0064)	-4.6967	FALSE	2.64e-06	TRUE	<=1	<=1	TRUE
eGFRcr	Liver	ENSG00000253649.3	PRSS51	8	10482878	10547585	5	-0.0041	0.69	0.012	0.00243	(0.0073, 0.0168)	4.69559	TRUE	2.66e-06	TRUE	<=1	<=1	FALSE
eGFRcr	Kidney Cortex	ENSG00000119915.4	ELOVL3	10	102226299	102229589	2	-0.014	0.99	-0.102	0.022622	(-0.1466, -0.058)	-4.6951	FALSE	2.67e-06	TRUE	<=1	<=1	FALSE
eGFRcys	Whole Blood	ENSG00000134873.9	CLDN10	13	95433604	95579759	4	0.078	1.1e-13	0.0239	0.004753	(0.0146, 0.0332)	4.6937	TRUE	2.68e-06	TRUE	<=1	<=1	FALSE
ACR	Liver	ENSG00000182154.7	MRPL41	9	137551879	137552555	3	0.14	1.2e-08	0.460799	0.10193	(0.261, 0.6606)	4.69342	TRUE	2.69e-06	TRUE	<=1	<=1	FALSE
ACR	Tubule	ENSG00000160957.8	RECQL4	8	144511288	144517845	11	0.063	0.0032	0.0318	0.00687	(0.0183, 0.0453)	4.69274	TRUE	2.7e-06	TRUE	<=1	<=1	TRUE
eGFRcr	Tubule	ENSG00000164068.11	RNF123	3	49689538	49721529	39	0.043	0.013	-0.00216	0.000521	(-0.0032, -0.0011)	-4.6898	FALSE	2.73e-06	TRUE	<=1	<=1	FALSE
eGFRcr	Whole Blood	ENSG00000133612.18	AGAP3	7	151085831	151144436	13	0.14	1.9e-24	0.00454	0.00106	(0.0025, 0.0066)	4.69	TRUE	2.75e-06	TRUE	2	<=1	FALSE
eGFRcr	Liver	ENSG00000154328.15	NEIL2	8	11769639	11787345	5	0.011	0.067	0.0124	0.00268	(0.0071, 0.0177)	4.68826	TRUE	2.76e-06	TRUE	<=1	<=1	FALSE
BUN	Tubule	ENSG00000116062.10	MSH6	2	47695530	47810101	25	0.32	5.8e-12	0.00533	0.001203	(0.003, 0.0077)	4.6873	TRUE	2.77e-06	TRUE	<=1	<=1	TRUE
ACR	Liver	ENSG00000126464.13	PRR12	19	49591182	49626439	2	0.23	8.4e-14	-0.114	0.02473	(-0.1629, -0.0659)	-4.68393	FALSE	2.81e-06	TRUE	<=1	<=1	FALSE
eGFRcr	Liver	ENSG00000225697.12	SLC26A6	3	48625723	48635493	6	0.078	2.8e-05	0.0221	0.00436	(0.0136, 0.0307)	4.6844	TRUE	2.81e-06	TRUE	<=1	<=1	FALSE
eGFRcr	Tubule	ENSG00000186326.3	RGS9BP	19	32675407	32678300	6	0.43	2.7e-16	-0.00187	0.000385	(-0.0026, -0.0011)	-4.6841	FALSE	2.81e-06	TRUE	3	<=1	FALSE
eGFRcr	Whole Blood	ENSG00000278535.4	DHRS11	17	36591879	36600804	2	0.015	0.00074	-0.0845	0.01661	(-0.117, -0.0519)	-4.68185	FALSE	2.84e-06	TRUE	<=1	<=1	FALSE
eGFRcr	Whole Blood	ENSG00000241837.6	ATP5PO	21	33903453	33915814	3	0.051	1.8e-09	0.0205	0.004652	(0.0114, 0.0296)	4.68217	TRUE	2.84e-06	TRUE	<=1	<=1	FALSE
eGFRcr	Kidney Cortex	ENSG00000261644.2	CYLD-AS1	16	50727417	50742815	11	-0.003	0.38	0.00622	0.001294	(0.0037, 0.0088)	4.6809	TRUE	2.86e-06	TRUE	<=1	<=1	FALSE
eGFRcr	Liver	ENSG00000175806.14	MSRA	8	10054292	10428891	6	-0.0049	0.98	-0.0348	0.00735	(-0.0492, -0.0204)	-4.68076	FALSE	2.86e-06	TRUE	<=1	<=1	FALSE
eGFRcr	Kidney Cortex	ENSG00000094963.13	FMO2	1	171185249	171212686	11	0.036	0.06	-0.00741	0.00178	(-0.0109, -0.0039)	-4.6798	FALSE	2.87e-06	TRUE	<=1	<=1	FALSE
eGFRcr	Tubule	ENSG00000073711.6	PPP2R3A	3	135965728	136147894	4	0.089	0.00051	-0.00659	0.001393	(-0.0093, -0.0039)	-4.6799	FALSE	2.87e-06	TRUE	<=1	<=1	FALSE
eGFRcys	Kidney Cortex	ENSG00000164308.16	ERAP2	5	96875939	96919716	12	0.49	4.1e-12	0.0128	0.002634	(0.0076, 0.018)	4.67925	TRUE	2.88e-06	TRUE	<=1	<=1	FALSE
eGFRcr	Whole Blood	ENSG00000271781.1	ENSG00000271781	5	675826	676616	2	-0.0013	0.73	0.12	0.027221	(0.0668, 0.1735)	4.67643	TRUE	2.92e-06	TRUE	<=1	<=1	FALSE
eGFRcr	Whole Blood	ENSG00000141905.17	NFIC	19	3314403	3469217	3	0.086	6.7e-15	0.0373	0.008362	(0.0209, 0.0537)	4.67388	TRUE	2.96e-06	TRUE	<=1	<=1	FALSE
eGFRcr	Tubule	ENSG00000157429.11	ZNF19	16	71464555	71565089	12	0.13	3e-05	0.00294	0.000596	(0.0018, 0.0041)	4.6716	TRUE	2.99e-06	TRUE	<=1	<=1	FALSE
eGFRcys	Tubule	ENSG00000232112.3	TMA7	3	48440257	48444208	27	0.59	2.6e-25	-0.00245	0.000509	(-0.0034, -0.0015)	-4.6706	FALSE	3e-06	TRUE	<=1	<=1	TRUE
eGFRcr	Liver	ENSG00000004534.14	RBM6	3	49940007	50100045	9	0.23	1.9e-13	0.00775	0.001692	(0.0044, 0.0111)	4.66975	TRUE	3.02e-06	TRUE	<=1	<=1	FALSE
eGFRcr	Liver	ENSG00000073711.10	PPP2R3A	3	135965728	136147894	3	0.045	0.0013	0.139	0.03027	(0.0794, 0.1981)	4.66934	TRUE	3.02e-06	TRUE	<=1	<=1	FALSE
BUN	Kidney Cortex	ENSG00000115085.13	ZAP70	2	97713560	97739862	6	0.024	0.1	0.147	0.03069	(0.0871, 0.2074)	4.6688	TRUE	3.03e-06	TRUE	<=1	<=1	FALSE
eGFRcr	Liver	ENSG00000224940.8	PRRT4	7	128350325	128361685	4	-0.0038	0.65	-0.0204	0.004225	(-0.0287, -0.0121)	-4.66892	FALSE	3.03e-06	TRUE	<=1	<=1	FALSE
eGFRcr	Whole Blood	ENSG00000241527.1	CA15P1	22	19031564	19034564	5	0.2	1e-33	-0.0204	0.004299	(-0.0288, -0.0119)	-4.66832	FALSE	3.04e-06	TRUE	<=1	<=1	TRUE
eGFRcys	Whole Blood	ENSG00000243789.10	JMJD7	15	41828092	41837581	8	0.043	3.6e-08	-0.0164	0.00338	(-0.0231, -0.0098)	-4.66683	FALSE	3.06e-06	TRUE	<=1	<=1	FALSE
eGFRcr	Liver	ENSG00000111530.12	CAND1	12	67269358	67319953	2	0.0018	0.24	24.5	5.28	(14.197, 34.8782)	4.6667	TRUE	3.06e-06	TRUE	<=1	<=1	FALSE
eGFRcr	Liver	ENSG00000197272.2	IL27	16	28499362	28512051	1	0.47	6.8e-30	0.0915	0.020226	(0.0519, 0.1312)	4.67	TRUE	3.06e-06	TRUE	<=1	<=1	TRUE
eGFRcr	Liver	ENSG00000182472.8	CAPN12	19	38730187	38769904	1	0.11	1.1e-06	-0.0617	0.012572	(-0.0864, -0.0371)	-4.6667	FALSE	3.06e-06	TRUE	<=1	<=1	FALSE
eGFRcr	Whole Blood	ENSG00000172409.5	CLP1	11	57648992	57661865	1	0.0054	0.032	-0.0731	0.014511	(-0.1015, -0.0446)	-4.66667	FALSE	3.06e-06	TRUE	<=1	<=1	FALSE
eGFRcr	Whole Blood	ENSG00000111252.10	SH2B3	12	111405948	111451623	1	0.013	0.0019	-0.236	0.0582	(-0.3503, -0.1222)	-4.67	FALSE	3.06e-06	TRUE	<=1	<=1	FALSE
eGFRcr	Whole Blood	ENSG00000074696.12	HACD3	15	65530418	65578349	1	0.025	2.7e-05	-0.0275	0.00643	(-0.0401, -0.0149)	-4.66667	FALSE	3.06e-06	TRUE	<=1	<=1	TRUE
eGFRcr	Whole Blood	ENSG00000167703.14	SLC43A2	17	1569267	1628886	1	0.029	5.6e-06	0.0655	0.014994	(0.0361, 0.0948)	4.66667	TRUE	3.06e-06	TRUE	<=1	<=1	FALSE
eGFRcr	Whole Blood	ENSG00000108828.15	VAT1	17	43014607	43025123	1	0.015	0.0008	0.0534	0.011096	(0.0316, 0.0751)	4.66667	TRUE	3.06e-06	TRUE	<=1	<=1	FALSE
eGFRcr	Whole Blood	ENSG00000267681.1	ENSG00000267681	17	43144956	43145255	1	0.028	7.7e-06	0.0411	0.008574	(0.0243, 0.0579)	4.66667	TRUE	3.06e-06	TRUE	<=1	<=1	FALSE
eGFRcr	Whole Blood	ENSG00000185298.12	CCDC137	17	81666737	81673904	1	0.11	2.3e-19	-0.0141	0.003444	(-0.0209, -0.0074)	-4.66667	FALSE	3.06e-06	TRUE	<=1	<=1	FALSE
eGFRcys	Whole Blood	ENSG00000064703.11	DDX20	1	111755245	111768000	1	0.083	1.8e-14	-0.192	0.0426	(-0.276, -0.1089)	-4.66667	FALSE	3.06e-06	TRUE	<=1	<=1	FALSE
eGFRcr	Whole Blood	ENSG00000204301.6	NOTCH4	6	32194843	32224067	1	0.12	2.1e-20	0.653	0.156	(0.347, 0.958)	4.66667	TRUE	3.06e-06	TRUE	2	<=1	FALSE
eGFRcr	Whole Blood	ENSG00000127947.15	PTPN12	7	77537295	77640069	1	0.089	2.2e-15	0.0647	0.01353	(0.0382, 0.0913)	4.67	TRUE	3.06e-06	TRUE	2	<=1	TRUE
eGFRcys	Liver	ENSG00000273456.1	ENSG00000273456	2	202374932	202375604	1	-0.0042	0.7	-0.0626	0.0137	(-0.0895, -0.0357)	-4.67	FALSE	3.06e-06	TRUE	2	<=1	FALSE
eGFRcys	Whole Blood	ENSG00000189298.13	ZKSCAN3	6	28349947	28369172	9	0.00023	0.28	-0.0157	0.00391	(-0.0234, -0.0081)	-4.6665	FALSE	3.06e-06	TRUE	2	<=1	FALSE
eGFRcr	Liver	ENSG00000206344.7	HCG27	6	31197760	31203968	1	0.22	3.4e-13	-0.341	0.071173	(-0.4805, -0.2015)	-4.67	FALSE	3.06e-06	TRUE	3	<=1	FALSE
eGFRcr	Whole Blood	ENSG00000204482.10	LST1	6	31586124	31588909	1	0.071	1.3e-12	-0.0366	0.00717	(-0.0506, -0.0225)	-4.66667	FALSE	3.06e-06	TRUE	3	2	FALSE
eGFRcr	Whole Blood	ENSG00000204520.12	MICA	6	31399784	31415315	1	0.36	2.9e-66	0.117	0.0275	(0.0631, 0.1707)	4.66667	TRUE	3.06e-06	TRUE	3	3	FALSE
eGFRcr	Liver	ENSG00000258695.2	ENSG00000258695	14	73522878	73530610	1	0.02	0.024	-0.0198	0.00422	(-0.0281, -0.0115)	-4.66667	FALSE	3.06e-06	TRUE
eGFRcys	Whole Blood	ENSG00000187475.5	HIST1H1T	6	26107419	26108136	3	0.019	0.00023	-0.0256	0.00637	(-0.0381, -0.0132)	-4.6634	FALSE	3.11e-06	TRUE	<=1	<=1	FALSE
eGFRcr	Liver	ENSG00000163472.18	TMEM79	1	156282935	156293185	9	0.00018	0.31	0.0168	0.00378	(0.0094, 0.0242)	4.65906	TRUE	3.18e-06	TRUE	<=1	<=1	FALSE
eGFRcr	Whole Blood	ENSG00000164053.19	ATRIP	3	48446710	48467645	4	0.066	7.8e-12	0.00529	0.00135	(0.0026, 0.0079)	4.65787	TRUE	3.2e-06	TRUE	<=1	<=1	FALSE
eGFRcys	Whole Blood	ENSG00000204406.12	MBD5	2	148021011	148516971	3	0.069	3.4e-12	-0.171	0.0349	(-0.2396, -0.1027)	-4.65727	FALSE	3.2e-06	TRUE	<=1	<=1	FALSE
eGFRcr	Kidney Cortex	ENSG00000216901.1	ZNF603P	6	28176188	28176674	5	-0.01	0.6	-0.008239	0.001762	(-0.0117, -0.0048)	-4.656	FALSE	3.22e-06	TRUE	<=1	<=1	FALSE
eGFRcr	Liver	ENSG00000228701.1	TNKS2-AS1	10	91782839	91798291	8	0.38	2.6e-23	0.00643	0.00132	(0.0038, 0.009)	4.65612	TRUE	3.22e-06	TRUE	<=1	<=1	FALSE
eGFRcys	Whole Blood	ENSG00000186010.18	NDUFA13	19	19515736	19529054	6	0.0092	0.0074	-0.0575	0.012243	(-0.0815, -0.0335)	-4.65608	FALSE	3.22e-06	TRUE	<=1	<=1	FALSE
eGFRcr	Whole Blood	ENSG00000273329.1	ENSG00000273329	7	129604548	129611630	3	0.0022	0.12	-0.0282	0.006694	(-0.0413, -0.0151)	-4.66	FALSE	3.23e-06	TRUE	<=1	<=1	FALSE
eGFRcys	Kidney Cortex	ENSG00000181315.10	ZNF322	6	26634383	26659752	17	0.096	0.0046	0.016586	0.00341	(0.0099, 0.0233)	4.655	TRUE	3.23e-06	TRUE	3	<=1	FALSE
BUN	Whole Blood	ENSG00000232871.8	SEC1P	19	48638071	48682245	7	0.092	7.2e-16	-0.0412	0.0087	(-0.0582, -0.0241)	-4.65283	FALSE	3.27e-06	TRUE	<=1	<=1	FALSE
eGFRcys	Whole Blood	ENSG00000175170.14	FAM182B	20	25763466	25868225	2	0.0072	0.016	-0.0419	0.008911	(-0.0594, -0.0244)	-4.65	FALSE	3.31e-06	TRUE	2	<=1	FALSE
eGFRcr	Liver	ENSG00000255513.1	ENSG00000255513	16	1963745	1964095	6	0.3	8.3e-18	0.00724	0.001598	(0.0041, 0.0104)	4.65	TRUE	3.36e-06	TRUE	<=1	<=1	FALSE
eGFRcr	Kidney Cortex	ENSG00000248394.1	FOSL1P1	4	128155389	128156204	12	0.1	0.0033	0.00605	0.001348	(0.0034, 0.0087)	4.64667	TRUE	3.37e-06	TRUE	<=1	<=1	FALSE
eGFRcys	Whole Blood	ENSG00000026950.16	BTN3A1	6	26402237	26415208	11	0.076	2e-13	0.108	0.0262	(0.0571, 0.1598)	4.6449	TRUE	3.4e-06	TRUE	<=1	<=1	FALSE
eGFRcys	Liver	ENSG00000188266.13	HYKK	15	78507564	78537372	3	-0.0041	0.7	0.158	0.0368	(0.0859, 0.2301)	4.64	TRUE	3.45e-06	TRUE	<=1	<=1	FALSE
ACR	Liver	ENSG00000141738.13	GRB7	17	39737927	39747291	3	-0.0027	0.51	-0.183	0.04043	(-0.2619, -0.1034)	-4.6411	FALSE	3.47e-06	TRUE	<=1	<=1	FALSE
eGFRcr	Liver	ENSG00000232710.1	ENSG00000232710	22	42136433	42139927	6	0.19	5e-11	0.00425	0.001005	(0.0023, 0.0062)	4.63955	TRUE	3.49e-06	TRUE	<=1	<=1	FALSE
eGFRcr	Whole Blood	ENSG00000177311.11	ZBTB38	3	141324213	141449792	4	0.074	4.4e-13	-0.011	0.002285	(-0.0154, -0.0065)	-4.63835	FALSE	3.51e-06	TRUE	<=1	<=1	FALSE
eGFRcr	Tubule	ENSG00000122025.10	FLT3	13	28003274	28100592	22	0.56	5.9e-23	-0.00142	0.00032	(-0.002, -8e-04)	-4.6384	FALSE	3.51e-06	TRUE	<=1	<=1	TRUE
eGFRcr	Liver	ENSG00000113273.15	ARSB	5	78777209	78986087	9	0.27	3.7e-16	-0.00324	0.000704	(-0.0046, -0.0019)	-4.63795	FALSE	3.52e-06	TRUE	<=1	<=1	FALSE
eGFRcys	Whole Blood	ENSG00000168575.9	SLC20A2	8	42416475	42541926	2	0.04	1.1e-07	0.0517	0.012433	(0.0273, 0.076)	4.63517	TRUE	3.57e-06	TRUE	<=1	<=1	FALSE
eGFRcr	Whole Blood	ENSG00000139625.12	MAP3K12	12	53479669	53500063	10	0.068	4.6e-12	-0.00745	0.00159	(-0.0106, -0.0043)	-4.63	FALSE	3.58e-06	TRUE	<=1	<=1	TRUE
ACR	Whole Blood	ENSG00000115365.11	LANCL1	2	210431249	210477652	1	0.0034	0.072	-0.175	0.03776	(-0.2486, -0.1006)	-4.63233	FALSE	3.62e-06	TRUE	<=1	<=1	FALSE
eGFRcr	Whole Blood	ENSG00000197165.10	SULT1A2	16	28591943	28597050	7	0.59	5e-130	0.00566	0.001214	(0.0033, 0.008)	4.63075	TRUE	3.64e-06	TRUE	<=1	<=1	FALSE
eGFRcr	Whole Blood	ENSG00000186020.12	ZNF529	19	36534774	36605276	3	0.014	0.0015	-0.0137	0.00326	(-0.0201, -0.0073)	-4.63027	FALSE	3.65e-06	TRUE	<=1	<=1	FALSE
BUN	Whole Blood	ENSG00000243544.3	RN7SL172P	3	121653994	121654296	3	0.028	9.6e-06	0.385	0.08886	(0.2108, 0.5591)	4.62814	TRUE	3.69e-06	TRUE	<=1	<=1	FALSE
eGFRcys	Kidney Cortex	ENSG00000161395.13	PGAP3	17	39671122	39696797	5	-0.0013	0.34	-0.0184	0.00395	(-0.0261, -0.0106)	-4.6276	FALSE	3.7e-06	TRUE	<=1	<=1	FALSE
eGFRcys	Liver	ENSG00000102547.18	CAB39L	13	49308650	49444064	6	0.12	2.6e-07	0.0161	0.003487	(0.0092, 0.0229)	4.62494	TRUE	3.75e-06	TRUE	<=1	<=1	FALSE
eGFRcr	Whole Blood	ENSG00000174516.14	PELI3	11	66466327	66477337	6	0.073	6e-13	0.0105	0.002557	(0.0055, 0.0155)	4.62438	TRUE	3.76e-06	TRUE	<=1	<=1	FALSE
eGFRcr	Whole Blood	ENSG00000010327.10	STAB1	3	52495338	52524495	5	0.064	2.2e-11	0.00853	0.001911	(0.0048, 0.0123)	4.62404	TRUE	3.76e-06	TRUE	<=1	<=1	FALSE
ACR	Kidney Cortex	ENSG00000206344.7	HCG27	6	31197760	31203968	1	-0.0073	0.49	-0.304	0.06682	(-0.4352, -0.1732)	-4.62346	FALSE	3.77e-06	TRUE	<=1	<=1	FALSE
ACR	Whole Blood	ENSG00000137310.11	TCF19	6	31158547	31167159	1	0.13	1.8e-21	-0.301	0.0662	(-0.4308, -0.1713)	-4.62346	FALSE	3.77e-06	TRUE	<=1	<=1	FALSE
eGFRcr	Liver	ENSG00000198646.13	NCOA6	20	34689097	34825651	2	-0.0049	0.96	0.076099	0.017317	(0.0422, 0.11)	4.6234	TRUE	3.77e-06	TRUE	<=1	<=1	FALSE
eGFRcys	Whole Blood	ENSG00000127578.6	WFIKKN1	16	629239	634117	8	0.18	2.4e-30	-0.00996	0.001969	(-0.0138, -0.0061)	-4.62	FALSE	3.82e-06	TRUE	<=1	<=1	FALSE
eGFRcr	Liver	ENSG00000177465.4	ACOT4	14	73591706	73596496	3	0.0031	0.2	-0.0121	0.00268	(-0.0173, -0.0068)	-4.61946	FALSE	3.85e-06	TRUE
eGFRcr	Tubule	ENSG00000169245.4	CXCL10	4	76021118	76023497	58	0.24	5.4e-09	-0.00194	0.000422	(-0.0028, -0.0011)	-4.6169	FALSE	3.9e-06	FALSE
eGFRcys	Whole Blood	ENSG00000159202.17	UBE2Z	17	48908407	48929056	11	0.24	1.2e-41	0.0176	0.003801	(0.0101, 0.025)	4.61492	TRUE	3.93e-06	FALSE
eGFRcys	Whole Blood	ENSG00000004534.14	RBM6	3	49940007	50100045	9	0.54	7.6e-114	0.00433	0.000905	(0.0026, 0.0061)	4.61454	TRUE	3.94e-06	FALSE
eGFRcys	Tubule	ENSG00000160783.15	PMF1	1	156212993	156240042	15	0.11	0.00016	-0.0051	0.001072	(-0.0072, -0.003)	-4.6123	FALSE	3.98e-06	FALSE
eGFRcr	Whole Blood	ENSG00000110881.11	ASIC1	12	50057548	50083611	2	-0.0013	0.7	0.0634	0.014	(0.0359, 0.0908)	4.61	TRUE	4.01e-06	FALSE
eGFRcr	Liver	ENSG00000172803.17	SNX32	11	65833834	65856896	3	0.046	0.0011	0.00753	0.001568	(0.0045, 0.0106)	4.61039	TRUE	4.02e-06	FALSE
eGFRcr	Whole Blood	ENSG00000123268.8	ATF1	12	50763710	50821162	3	0.14	2.6e-24	0.0162	0.00353	(0.0092, 0.0231)	4.61	TRUE	4.02e-06	FALSE
eGFRcr	Whole Blood	ENSG00000174953.13	DHX36	3	154272546	154324487	6	0.00088	0.21	0.0352	0.007847	(0.0198, 0.0506)	4.60979	TRUE	4.03e-06	FALSE
eGFRcys	Whole Blood	ENSG00000129933.20	MAU2	19	19320829	19358754	4	0.074	4.3e-13	0.0316	0.006841	(0.0182, 0.045)	4.61006	TRUE	4.03e-06	FALSE
ACR	Tubule	ENSG00000138769.6	CDKL2	4	75576496	75630716	32	0.23	1.6e-08	0.01711	0.00381	(0.0096, 0.0246)	4.6088	TRUE	4.05e-06	FALSE
eGFRcr	Whole Blood	ENSG00000185651.14	UBE2L3	22	21549447	21624034	8	0.15	6.2e-26	0.0102	0.002582	(0.0051, 0.0152)	4.60791	TRUE	4.07e-06	FALSE
ACR	Tubule	ENSG00000153071.10	DAB2	5	39371675	39462300	27	0.13	2.7e-05	-0.0174	0.00381	(-0.0249, -0.01)	-4.6069	FALSE	4.09e-06	FALSE
BUN	Tubule	ENSG00000127578.6	WFIKKN1	16	629239	634117	15	0.25	2.2e-09	0.00586	0.001229	(0.0034, 0.0083)	4.607	TRUE	4.09e-06	FALSE
ACR	Whole Blood	ENSG00000134852.14	CLOCK	4	55427903	55546909	8	0.032	1.7e-06	-0.115	0.026	(-0.1664, -0.0644)	-4.60607	FALSE	4.1e-06	FALSE
eGFRcr	Whole Blood	ENSG00000103591.12	AAGAB	15	67201033	67255195	5	-0.0015	1	-0.0254	0.00659	(-0.0383, -0.0125)	-4.60539	FALSE	4.12e-06	FALSE
eGFRcr	Kidney Cortex	ENSG00000204338.8	CYP21A1P	6	32005636	32008451	10	0.087	0.0067	0.008076	0.001746	(0.0047, 0.0115)	4.6042	TRUE	4.14e-06	FALSE
eGFRcys	Tubule	ENSG00000173706.8	HEG1	3	124965710	125055997	17	0.12	4.8e-05	0.00485	0.001045	(0.0028, 0.0069)	4.6019	TRUE	4.19e-06	FALSE
eGFRcr	Liver	ENSG00000184983.9	NDUFA6	22	42085525	42090955	4	0.18	6e-11	0.0118	0.002749	(0.0065, 0.0172)	4.60138	TRUE	4.2e-06	FALSE
eGFRcr	Liver	ENSG00000138286.14	FAM149B1	10	73168166	73244504	3	0.0039	0.18	-0.0178	0.00429	(-0.0262, -0.0094)	-4.6	FALSE	4.22e-06	FALSE
eGFRcys	Kidney Cortex	ENSG00000175155.8	YPEL2	17	59331655	59401729	1	-0.0099	0.58	0.058	0.01305	(0.0324, 0.0836)	4.6	TRUE	4.22e-06	FALSE
eGFRcys	Whole Blood	ENSG00000007541.16	PIGQ	16	566995	584136	1	0.03	4e-06	-0.258	0.052374	(-0.361, -0.1557)	-4.6	FALSE	4.22e-06	FALSE
eGFRcys	Whole Blood	ENSG00000129244.8	ATP1B2	17	7646627	7657770	1	0.028	9.5e-06	-0.13	0.032452	(-0.1938, -0.0666)	-4.6	FALSE	4.22e-06	FALSE
eGFRcr	Kidney Cortex	ENSG00000152128.13	TMEM163	2	134455759	134719000	7	0.47	2e-11	0.0132	0.002942	(0.0075, 0.019)	4.59962	TRUE	4.23e-06	FALSE
eGFRcr	Whole Blood	ENSG00000035403.17	VCL	10	73995193	74121363	4	0.036	4e-07	0.0154	0.003197	(0.0091, 0.0217)	4.59975	TRUE	4.23e-06	FALSE
eGFRcys	Liver	ENSG00000144021.2	CIAO1	2	96266132	96273349	5	0.2	5.1e-12	0.017	0.00377	(0.0096, 0.0244)	4.6	TRUE	4.23e-06	FALSE
eGFRcys	Tubule	ENSG00000131165.10	CHMP1A	16	89644435	89657721	32	0.25	3.9e-09	0.00289	0.00062	(0.0017, 0.0041)	4.5994	TRUE	4.24e-06	FALSE
eGFRcys	Whole Blood	ENSG00000158406.4	HIST1H4H	6	26277609	26285638	6	0.031	2.9e-06	-0.0189	0.004	(-0.0268, -0.0111)	-4.599	FALSE	4.25e-06	FALSE
eGFRcys	Liver	ENSG00000177000.10	MTHFR	1	11785723	11806920	2	0.00082	0.28	-0.0497	0.0119	(-0.073, -0.0264)	-4.59735	FALSE	4.28e-06	FALSE
eGFRcr	Tubule	ENSG00000258708.1	SLC25A21-AS1	14	37171888	37173811	19	-0.0061	0.6	0.00436	0.000993	(0.0024, 0.0063)	4.5958	TRUE	4.31e-06	FALSE
eGFRcr	Whole Blood	ENSG00000117791.15	MARC2	1	220748225	220784815	8	0.093	5.2e-16	0.00722	0.00178	(0.0037, 0.0107)	4.6	TRUE	4.32e-06	FALSE
eGFRcr	Kidney Cortex	ENSG00000115977.18	AAK1	2	69457997	69674349	7	0.11	0.0025	-0.00537	0.001204	(-0.0077, -0.003)	-4.5949	FALSE	4.33e-06	FALSE
eGFRcr	Liver	ENSG00000115446.11	UNC50	2	98608579	98618515	12	0.26	1.7e-15	0.00536	0.00123	(0.0029, 0.0078)	4.59475	TRUE	4.33e-06	FALSE
eGFRcr	Kidney Cortex	ENSG00000220721.1	OR1F12	6	28073316	28074260	24	-0.011	0.63	-0.022401	0.00529	(-0.0328, -0.012)	-4.595	FALSE	4.34e-06	FALSE
ACR	Liver	ENSG00000236088.9	COX10-AS1	17	13756478	14069495	9	0.024	0.014	-0.0873	0.01895	(-0.1244, -0.0501)	-4.59408	FALSE	4.35e-06	FALSE
BUN	Kidney Cortex	ENSG00000205795.4	CYS1	2	10056780	10080944	8	0.065	0.017	0.0212	0.00469	(0.012, 0.0304)	4.5941	TRUE	4.35e-06	FALSE
BUN	Whole Blood	ENSG00000138095.18	LRPPRC	2	43886224	43995989	6	0.076	2.3e-13	0.0274	0.00581	(0.0161, 0.0388)	4.59358	TRUE	4.36e-06	FALSE
eGFRcys	Whole Blood	ENSG00000142599.17	RERE	1	8352397	8817640	2	0.26	5.9e-46	-0.0235	0.00466	(-0.0327, -0.0144)	-4.59299	FALSE	4.37e-06	FALSE
ACR	Liver	ENSG00000233942.1	ENSG00000233942	7	95471835	95473998	11	0.27	5.8e-16	-0.036236	0.00822	(-0.0523, -0.0201)	-4.5924	FALSE	4.38e-06	FALSE
eGFRcys	Whole Blood	ENSG00000149177.12	PTPRJ	11	47980558	48170841	3	0.054	7.9e-10	0.0244	0.005299	(0.014, 0.0348)	4.59148	TRUE	4.4e-06	FALSE
ACR	Whole Blood	ENSG00000173917.10	HOXB2	17	48540894	48544989	9	0.41	1.7e-77	0.0156	0.00356	(0.0086, 0.0226)	4.59104	TRUE	4.41e-06	FALSE
eGFRcys	Tubule	ENSG00000151338.14	MIPOL1	14	37197913	37552361	31	0.045	0.011	-0.0065	0.001505	(-0.0094, -0.0035)	-4.5893	FALSE	4.45e-06	FALSE
eGFRcys	Liver	ENSG00000012171.19	SEMA3B	3	50267558	50277546	8	-0.0015	0.41	0.0176	0.003641	(0.0105, 0.0247)	4.58817	TRUE	4.47e-06	FALSE
eGFRcr	Liver	ENSG00000135931.17	ARMC9	2	231198546	231374837	6	0.039	0.0026	-0.0189	0.00421	(-0.0272, -0.0107)	-4.58767	FALSE	4.48e-06	FALSE
eGFRcys	Tubule	ENSG00000132763.10	MMACHC	1	45500300	45513382	75	0.064	0.0029	-0.00402	0.000931	(-0.0058, -0.0022)	-4.5853	FALSE	4.53e-06	FALSE
eGFRcr	Liver	ENSG00000237037.9	NDUFA6-DT	22	42090931	42137742	7	0.3	4.9e-18	0.0112	0.002802	(0.0057, 0.0167)	4.58484	TRUE	4.54e-06	FALSE
eGFRcys	Whole Blood	ENSG00000234936.1	ENSG00000234936	2	43229573	43233394	2	0.05	3.2e-09	-0.0249	0.00596	(-0.0366, -0.0133)	-4.58476	FALSE	4.55e-06	FALSE
ACR	Liver	ENSG00000241186.9	TDGF1	3	46574534	46582457	7	0.081	1.9e-05	-0.120651	0.02677	(-0.1731, -0.0682)	-4.5776	FALSE	4.7e-06	FALSE
eGFRcys	Whole Blood	ENSG00000182179.12	UBA7	3	49805209	49813953	10	0.31	2.1e-55	0.0118	0.002501	(0.0069, 0.0167)	4.57733	TRUE	4.71e-06	FALSE
eGFRcys	Kidney Cortex	ENSG00000281896.1	ENSG00000281896	7	128617865	128625905	3	0.2	5.5e-05	0.0305	0.006431	(0.0179, 0.0431)	4.57663	TRUE	4.73e-06	FALSE
eGFRcr	Whole Blood	ENSG00000156603.15	MED19	11	57703714	57712323	7	0.13	1.9e-22	-0.0189	0.004367	(-0.0275, -0.0104)	-4.57583	FALSE	4.74e-06	FALSE
eGFRcr	Whole Blood	ENSG00000228716.6	DHFR	5	80626226	80654983	18	0.48	8.3e-98	-0.0108	0.002465	(-0.0156, -0.0059)	-4.57518	FALSE	4.76e-06	FALSE
ACR	Liver	ENSG00000201967.1	RN7SKP22	19	32862800	32863092	1	0.068	8.9e-05	0.359	0.08221	(0.1981, 0.5204)	4.57443	TRUE	4.78e-06	FALSE
eGFRcr	Whole Blood	ENSG00000075413.17	MARK3	14	103385392	103503831	5	0.13	1.9e-22	-0.0106	0.002388	(-0.0153, -0.0059)	-4.57321	FALSE	4.8e-06	FALSE
BUN	Whole Blood	ENSG00000177628.15	GBA	1	155234452	155244699	7	0.18	2.7e-30	-0.0298	0.00615	(-0.0418, -0.0177)	-4.57241	FALSE	4.82e-06	FALSE
eGFRcr	Whole Blood	ENSG00000187446.11	CHP1	15	41230839	41281887	1	0.032	1.7e-06	1.25	0.321	(0.6231, 1.8809)	4.57143	TRUE	4.84e-06	FALSE
eGFRcr	Tubule	ENSG00000165410.10	CFL2	14	34706769	34714823	17	0.053	0.0063	0.00388	0.000839	(0.0022, 0.0055)	4.571	TRUE	4.85e-06	FALSE
eGFRcr	Liver	ENSG00000256811.1	ENSG00000256811	12	121856259	121857059	4	0.08	2.1e-05	0.0101	0.00223	(0.0057, 0.0144)	4.5709	TRUE	4.86e-06	FALSE
eGFRcr	Tubule	ENSG00000154710.11	RABGEF1	7	66682164	66811464	26	0.037	0.019	-0.00296	0.000601	(-0.0041, -0.0018)	-4.57047	FALSE	4.87e-06	FALSE
eGFRcys	Whole Blood	ENSG00000271581.1	ENSG00000271581	6	31356647	31357637	2	0.37	1.6e-69	0.451	0.0874	(0.2797, 0.6223)	4.56881	TRUE	4.91e-06	FALSE
BUN	Liver	ENSG00000174953.13	DHX36	3	154272546	154324487	2	0.0024	0.22	-0.0499	0.01168	(-0.0728, -0.027)	-4.56802	FALSE	4.92e-06	FALSE
eGFRcr	Whole Blood	ENSG00000276691.1	ENSG00000276691	12	47788426	47788971	4	0.19	4.2e-33	0.00889	0.00228	(0.0044, 0.0134)	4.57	TRUE	4.94e-06	FALSE
eGFRcys	Whole Blood	ENSG00000114126.17	TFDP2	3	141944428	142149544	2	0.011	0.0041	-0.0536	0.010319	(-0.0738, -0.0334)	-4.56737	FALSE	4.94e-06	FALSE
eGFRcr	Whole Blood	ENSG00000254986.7	DPP3	11	66480013	66509657	13	0.2	5.1e-35	0.00414	0.000925	(0.0023, 0.006)	4.56424	TRUE	5.01e-06	FALSE
eGFRcr	Whole Blood	ENSG00000167106.11	FAM102A	9	127940582	127980989	3	0.0071	0.017	-0.0225	0.005161	(-0.0326, -0.0123)	-4.56344	FALSE	5.03e-06	FALSE
BUN	Whole Blood	ENSG00000166863.11	TAC3	12	57010000	57028883	1	0.021	0.0001	1.12	0.264	(0.5991, 1.6351)	4.55556	TRUE	5.22e-06	FALSE
eGFRcys	Liver	ENSG00000166763.7	STRCP1	15	43699488	43718184	8	0.18	1.3e-10	0.0158	0.00345	(0.009, 0.0225)	4.56	TRUE	5.22e-06	FALSE
eGFRcr	Liver	ENSG00000064787.13	BCAS1	20	53936777	54070594	3	0.011	0.071	-0.013455	0.002694	(-0.0187, -0.0082)	-4.5526	FALSE	5.3e-06	FALSE
eGFRcr	Whole Blood	ENSG00000166986.14	MARS	12	57475445	57517569	4	0.018	0.0003	-0.019	0.00449	(-0.0278, -0.0102)	-4.55	FALSE	5.3e-06	FALSE
BUN	Liver	ENSG00000127578.6	WFIKKN1	16	629239	634117	2	0.28	2.1e-16	0.020944	0.00457	(0.012, 0.0299)	4.5514	TRUE	5.33e-06	FALSE
eGFRcr	Liver	ENSG00000164061.4	BSN	3	49554477	49671549	5	0.15	2.9e-09	-0.0104	0.002212	(-0.0147, -0.0061)	-4.54931	FALSE	5.38e-06	FALSE
eGFRcr	Whole Blood	ENSG00000159588.14	CCDC17	1	45620044	45624057	4	0.028	8.8e-06	0.0151	0.00315	(0.0089, 0.0213)	4.55	TRUE	5.38e-06	FALSE
eGFRcys	Whole Blood	ENSG00000169231.13	THBS3	1	155195588	155209051	6	0.34	6.5e-63	0.0428	0.0102	(0.0228, 0.0628)	4.54911	TRUE	5.39e-06	FALSE
eGFRcr	Whole Blood	ENSG00000108443.13	RPS6KB1	17	59893046	59950574	2	0.023	4.4e-05	0.00925	0.002572	(0.0042, 0.0143)	4.54791	TRUE	5.42e-06	FALSE
ACR	Kidney Cortex	ENSG00000198794.11	SCAMP5	15	74957219	75021495	7	-0.011	0.63	-0.156	0.034	(-0.2223, -0.089)	-4.54149	FALSE	5.59e-06	FALSE
eGFRcr	Tubule	ENSG00000164048.9	ZNF589	3	48241100	48299253	16	0.17	1.2e-06	0.00254	0.000584	(0.0014, 0.0037)	4.5411	TRUE	5.6e-06	FALSE
eGFRcr	Liver	ENSG00000119242.8	CCDC92	12	123918660	123972831	4	0.092	5.4e-06	0.0122	0.0027	(0.0069, 0.0175)	4.5402	TRUE	5.62e-06	FALSE
eGFRcys	Tubule	ENSG00000182179.6	UBA7	3	49805209	49813953	50	0.081	0.00092	0.00728	0.001523	(0.0043, 0.0103)	4.5382	TRUE	5.67e-06	FALSE
eGFRcr	Whole Blood	ENSG00000177590.7	GIMAP3P	7	150746893	150747728	10	-0.0013	0.71	-0.0138	0.003146	(-0.02, -0.0077)	-4.53	FALSE	5.81e-06	FALSE
eGFRcr	Kidney Cortex	ENSG00000281538.1	ENSG00000281538	22	42138060	42139726	4	-0.014	0.83	-0.0146	0.003343	(-0.0212, -0.0081)	-4.5319	FALSE	5.84e-06	FALSE
eGFRcr	Tubule	ENSG00000144746.6	ARL6IP5	3	69084937	69106092	13	0.68	9.2e-32	0.00136	0.000289	(8e-04, 0.0019)	4.5307	TRUE	5.88e-06	FALSE
eGFRcys	Tubule	ENSG00000248905.4	FMN1	15	32765545	33194733	14	0.26	1.2e-09	0.00399	0.000878	(0.0023, 0.0057)	4.5306	TRUE	5.88e-06	FALSE
eGFRcr	Whole Blood	ENSG00000253483.1	ENSG00000253483	8	23483016	23483534	5	-0.0014	0.76	-0.0255	0.005891	(-0.037, -0.0139)	-4.53024	FALSE	5.89e-06	FALSE
eGFRcys	Whole Blood	ENSG00000187605.15	TET3	2	73986404	74108176	4	0.0054	0.031	0.0482	0.01	(0.0285, 0.0678)	4.52636	TRUE	6e-06	FALSE
eGFRcr	Whole Blood	ENSG00000138621.11	PPCDC	15	75023586	75117462	6	0.019	0.00023	-0.0186	0.00414	(-0.0267, -0.0105)	-4.52453	FALSE	6.05e-06	FALSE
eGFRcr	Tubule	ENSG00000105607.8	GCDH	19	12891160	12914207	17	0.47	2.5e-18	-0.00158	0.000345	(-0.0023, -9e-04)	-4.5243	FALSE	6.06e-06	FALSE
ACR	Whole Blood	ENSG00000178803.10	ADORA2A-AS1	22	24429206	24495074	5	0.044	2.9e-08	0.0852	0.01966	(0.0466, 0.1237)	4.52355	TRUE	6.08e-06	FALSE
eGFRcys	Liver	ENSG00000248290.1	TNXA	6	32008614	32012472	8	0.36	1.4e-21	0.0174	0.005292	(0.007, 0.0277)	4.52361	TRUE	6.08e-06	FALSE
eGFRcr	Liver	ENSG00000172113.8	NME6	3	48290722	48301685	10	0.12	1.3e-07	-0.0788	0.01801	(-0.1141, -0.0435)	-4.5206	FALSE	6.17e-06	FALSE
eGFRcys	Whole Blood	ENSG00000143384.12	MCL1	1	150574551	150579738	4	0.075	3.4e-13	0.0146	0.00305	(0.0086, 0.0206)	4.51912	TRUE	6.21e-06	FALSE
eGFRcr	Whole Blood	ENSG00000140497.16	SCAMP2	15	74843730	74873365	5	0.21	8.5e-36	0.00702	0.0015	(0.0041, 0.0099)	4.51655	TRUE	6.29e-06	FALSE
eGFRcys	Whole Blood	ENSG00000124613.8	ZNF391	6	27374615	27403904	15	0.16	1.6e-27	-0.0106	0.00249	(-0.0155, -0.0057)	-4.5158	FALSE	6.31e-06	FALSE
ACR	Whole Blood	ENSG00000138468.15	SENP7	3	101324205	101513241	13	0.19	6.7e-32	-0.0462	0.01025	(-0.0663, -0.0261)	-4.51314	FALSE	6.39e-06	FALSE
eGFRcr	Kidney Cortex	ENSG00000198496.10	NBR2	17	43125610	43153671	11	0.055	0.026	0.0183	0.003904	(0.0107, 0.026)	4.5132	TRUE	6.39e-06	FALSE
eGFRcr	Kidney Cortex	ENSG00000158941.16	CCAR2	8	22604632	22621514	17	0.078	0.01	0.00313	0.000677	(0.0018, 0.0045)	4.5124	TRUE	6.41e-06	FALSE
eGFRcr	Whole Blood	ENSG00000270083.1	ENSG00000270083	22	42089630	42090028	6	0.11	9.9e-19	0.0165	0.003936	(0.0088, 0.0242)	4.51213	TRUE	6.42e-06	FALSE
eGFRcys	Whole Blood	ENSG00000165916.8	PSMC3	11	47418769	47426473	3	0.0064	0.022	-0.308	0.069021	(-0.443, -0.1724)	-4.51136	FALSE	6.44e-06	FALSE
eGFRcys	Whole Blood	ENSG00000167523.13	SPATA33	16	89657802	89671272	3	0.049	3.8e-09	-0.0281	0.006517	(-0.0409, -0.0153)	-4.51	FALSE	6.46e-06	FALSE
BUN	Liver	ENSG00000067221.13	STOML1	15	73978926	73994622	10	0.019	0.027	0.0272	0.00611	(0.0152, 0.0392)	4.51047	TRUE	6.47e-06	FALSE
eGFRcr	Whole Blood	ENSG00000138496.16	PARP9	3	122527924	122564577	3	0.049	4.5e-09	0.0235	0.005178	(0.0134, 0.0337)	4.50637	TRUE	6.59e-06	FALSE
eGFRcr	Liver	ENSG00000219392.1	ZNF602P	6	28115628	28116551	18	-0.0034	0.58	0.029444	0.007794	(0.0142, 0.0447)	4.5046	TRUE	6.65e-06	FALSE
eGFRcys	Tubule	ENSG00000213676.6	ATF6B	6	32115264	32128253	14	0.19	3.4e-07	0.00392	0.000879	(0.0022, 0.0056)	4.5026	TRUE	6.71e-06	FALSE
eGFRcys	Whole Blood	ENSG00000197562.9	RAB40C	16	589357	629272	2	0.15	8.9e-25	-0.0238	0.004957	(-0.0335, -0.0141)	-4.5	FALSE	6.74e-06	FALSE
eGFRcr	Kidney Cortex	ENSG00000142961.14	MOB3C	1	46607715	46616891	1	-0.012	0.72	-0.0749	0.0171	(-0.1084, -0.0414)	-4.5	FALSE	6.8e-06	FALSE
eGFRcr	Liver	ENSG00000251169.2	LINC01843	5	134506552	134509229	2	0.065	0.00013	-0.0102	0.0023	(-0.0147, -0.0057)	-4.5	FALSE	6.8e-06	FALSE
eGFRcr	Whole Blood	ENSG00000196678.13	ERI2	16	20780193	20900349	3	0.0083	0.011	0.825	0.193913	(0.4451, 1.2052)	4.5	TRUE	6.8e-06	FALSE
eGFRcr	Whole Blood	ENSG00000261879.5	ZNF594-DT	17	5192084	5248069	1	0.019	0.00023	-0.0262	0.005882	(-0.0378, -0.0147)	-4.5	FALSE	6.8e-06	FALSE
eGFRcr	Whole Blood	ENSG00000180257.13	ZNF816	19	52949379	52962911	4	-0.0011	0.59	-0.0644	0.014699	(-0.0932, -0.0356)	-4.4971	FALSE	6.89e-06	FALSE
eGFRcr	Whole Blood	ENSG00000167264.17	DUS2	16	67987746	68079320	11	0.29	2.4e-52	-0.0114	0.002428	(-0.0162, -0.0066)	-4.4956	FALSE	6.94e-06	FALSE
eGFRcr	Whole Blood	ENSG00000173638.18	SLC19A1	21	45493572	45573365	3	0.043	3.6e-08	0.0148	0.003319	(0.0083, 0.0213)	4.49514	TRUE	6.95e-06	FALSE
eGFRcr	Liver	ENSG00000135929.8	CYP27A1	2	218781749	218815293	6	0.0063	0.13	-0.0235	0.00503	(-0.0333, -0.0136)	-4.49477	FALSE	6.96e-06	FALSE
eGFRcr	Kidney Cortex	ENSG00000137806.8	NDUFAF1	15	41387353	41402519	2	0.12	0.0015	0.0163	0.004341	(0.0078, 0.0248)	4.4946	TRUE	6.97e-06	FALSE
eGFRcr	Whole Blood	ENSG00000255507.5	UVRAG-DT	11	75803431	75815406	3	0.021	0.00011	0.0122	0.002967	(0.0064, 0.018)	4.49433	TRUE	6.98e-06	FALSE
ACR	Whole Blood	ENSG00000168899.4	VAMP5	2	85584431	85593406	5	0.095	2e-16	0.137	0.03192	(0.0746, 0.1997)	4.49384	TRUE	6.99e-06	FALSE
eGFRcr	Liver	ENSG00000117791.15	MARC2	1	220748225	220784815	6	0.1	1.2e-06	0.00693	0.00183	(0.0033, 0.0105)	4.49092	TRUE	7.09e-06	FALSE
BUN	Whole Blood	ENSG00000169228.13	RAB24	5	177301198	177303744	3	0.017	0.00048	-0.062	0.0169	(-0.0952, -0.0289)	-4.49078	FALSE	7.1e-06	FALSE
eGFRcr	Whole Blood	ENSG00000254858.9	MPV17L2	19	18193182	18196948	2	0.033	1.4e-06	0.0246	0.005536	(0.0137, 0.0354)	4.48426	TRUE	7.32e-06	FALSE
eGFRcys	Liver	ENSG00000213689.11	TREX1	3	48465811	48467645	6	0.064	0.00013	-0.0145	0.003225	(-0.0208, -0.0081)	-4.48416	FALSE	7.32e-06	FALSE
eGFRcr	Liver	ENSG00000175175.5	PPM1E	17	58755854	58985179	15	0.015	0.045	-0.00913	0.002233	(-0.0135, -0.0048)	-4.481	FALSE	7.43e-06	FALSE
eGFRcr	Tubule	ENSG00000099308.6	MAST3	19	18097793	18151692	26	0.23	1.2e-08	-0.00212	0.000469	(-0.003, -0.0012)	-4.4805	FALSE	7.45e-06	FALSE
ACR	Whole Blood	ENSG00000166913.12	YWHAB	20	44885702	44908532	6	0.088	2.8e-15	0.0624	0.01353	(0.0359, 0.0889)	4.47798	TRUE	7.54e-06	FALSE
eGFRcr	Whole Blood	ENSG00000196655.11	TRAPPC4	11	119018432	119025454	11	0.37	2.2e-69	0.00399	0.000957	(0.0021, 0.0059)	4.4779	TRUE	7.54e-06	FALSE
eGFRcys	Whole Blood	ENSG00000152213.3	ARL11	13	49628299	49633872	3	0.026	1.9e-05	0.019	0.004544	(0.0101, 0.0279)	4.47776	TRUE	7.54e-06	FALSE
BUN	Kidney Cortex	ENSG00000257225.1	ENSG00000257225	12	42459366	42466128	13	0.0088	0.21	-0.0182	0.00412	(-0.0263, -0.0101)	-4.4764	FALSE	7.59e-06	FALSE
eGFRcr	Liver	ENSG00000275897.1	ENSG00000275897	17	50475819	50478391	3	0.094	4e-06	-0.089	0.020252	(-0.1287, -0.0493)	-4.4749	FALSE	7.64e-06	FALSE
eGFRcr	Tubule	ENSG00000078814.11	MYH7B	20	34975403	35002437	37	0.4	3.1e-15	-0.00161	0.000377	(-0.0023, -9e-04)	-4.4748	FALSE	7.65e-06	FALSE
eGFRcr	Liver	ENSG00000109182.11	CWH43	4	48986275	49062081	12	0.27	1e-15	0.00435	0.001017	(0.0024, 0.0063)	4.4742	TRUE	7.67e-06	FALSE
eGFRcr	Whole Blood	ENSG00000105607.12	GCDH	19	12891160	12914207	4	0.22	3.2e-37	0.00248	0.000503	(0.0015, 0.0035)	4.47333	TRUE	7.7e-06	FALSE
eGFRcr	Whole Blood	ENSG00000169764.15	UGP2	2	63840940	63891562	8	0.022	7.2e-05	0.00842	0.00211	(0.0043, 0.0126)	4.47	TRUE	7.72e-06	FALSE
eGFRcys	Whole Blood	ENSG00000185651.14	UBE2L3	22	21549447	21624034	8	0.15	6.2e-26	-0.0194	0.004349	(-0.028, -0.0109)	-4.47203	FALSE	7.75e-06	FALSE
eGFRcr	Whole Blood	ENSG00000174483.19	BBS1	11	66510606	66533613	12	0.095	2.3e-16	0.0124	0.002944	(0.0067, 0.0182)	4.47127	TRUE	7.78e-06	FALSE
eGFRcr	Whole Blood	ENSG00000180530.10	NRIP1	21	14961235	15065936	2	0.00013	0.3	0.0315	0.006818	(0.0182, 0.0449)	4.47082	TRUE	7.79e-06	FALSE
eGFRcr	Kidney Cortex	ENSG00000004534.14	RBM6	3	49940007	50100045	4	0.27	1.4e-06	0.0106	0.002345	(0.006, 0.0152)	4.46807	TRUE	7.89e-06	FALSE
eGFRcr	Whole Blood	ENSG00000117691.9	NENF	1	212432920	212446379	4	0.023	5.7e-05	0.0324	0.00748	(0.0178, 0.0471)	4.47	TRUE	7.89e-06	FALSE
eGFRcr	Tubule	ENSG00000132781.13	MUTYH	1	45329163	45340470	79	0.14	1.2e-05	0.00129	0.000297	(7e-04, 0.0019)	4.4665	TRUE	7.95e-06	FALSE
eGFRcr	Liver	ENSG00000164048.13	ZNF589	3	48241100	48299253	10	0.23	2.1e-13	0.00602	0.001365	(0.0033, 0.0087)	4.46475	TRUE	8.02e-06	FALSE
eGFRcr	Whole Blood	ENSG00000149679.11	CABLES2	20	62388632	62407285	5	0.16	3.1e-27	0.00618	0.001384	(0.0035, 0.0089)	4.4644	TRUE	8.03e-06	FALSE
eGFRcys	Tubule	ENSG00000122378.9	PRXL2A	10	80407829	80437115	14	0.3	7.3e-11	-0.00369	0.000805	(-0.0053, -0.0021)	-4.4633	FALSE	8.07e-06	FALSE
eGFRcr	Liver	ENSG00000254901.7	BORCS8	19	19176903	19192591	12	-0.0046	0.8	0.00649	0.001461	(0.0036, 0.0094)	4.4594	TRUE	8.22e-06	FALSE
eGFRcys	Liver	ENSG00000179344.16	HLA-DQB1	6	32659467	32668383	2	0.53	1.4e-35	0.0901	0.019807	(0.0512, 0.1289)	4.45748	TRUE	8.29e-06	FALSE
eGFRcr	Whole Blood	ENSG00000072364.12	AFF4	5	132875395	132963634	5	0.012	0.0029	-0.00742	0.001732	(-0.0108, -0.004)	-4.45717	FALSE	8.31e-06	FALSE
eGFRcys	Whole Blood	ENSG00000023892.10	DEF6	6	35297818	35321771	23	0.26	1.5e-46	-0.00561	0.00127	(-0.0081, -0.0031)	-4.45688	FALSE	8.32e-06	FALSE
ACR	Whole Blood	ENSG00000108523.15	RNF167	17	4940008	4945222	7	0.15	1.7e-25	-0.0588	0.01544	(-0.0891, -0.0285)	-4.45639	FALSE	8.34e-06	FALSE
eGFRcr	Liver	ENSG00000166140.17	ZFYVE19	15	40807086	40815084	5	0.36	5.7e-22	0.00412	0.000936	(0.0023, 0.006)	4.45	TRUE	8.4e-06	FALSE
eGFRcys	Liver	ENSG00000140400.16	MAN2C1	15	75355207	75368612	11	0.44	6.4e-28	-0.0108	0.00249	(-0.0157, -0.0059)	-4.45	FALSE	8.43e-06	FALSE
eGFRcr	Whole Blood	ENSG00000273724.1	ENSG00000273724	16	30336400	30343336	3	0.034	9.2e-07	0.0264	0.006155	(0.0143, 0.0384)	4.45367	TRUE	8.44e-06	FALSE
eGFRcr	Tubule	ENSG00000166321.9	NUDT13	10	73110375	73131828	68	0.27	7.5e-10	0.00201	0.000444	(0.0011, 0.0029)	4.4514	TRUE	8.53e-06	FALSE
eGFRcr	Liver	ENSG00000168427.8	KLHL30	2	238138668	238152947	4	0.05	0.00067	0.0104	0.00252	(0.0054, 0.0153)	4.44994	TRUE	8.59e-06	FALSE
eGFRcys	Whole Blood	ENSG00000204475.9	NCR3	6	31588895	31593006	3	0.13	1.7e-21	-0.00992	0.00207	(-0.014, -0.0059)	-4.4492	FALSE	8.62e-06	FALSE
eGFRcr	Tubule	ENSG00000196275.9	GTF2IRD2	7	74796144	74851551	16	0.18	9.2e-07	-0.00264	0.000591	(-0.0038, -0.0015)	-4.44758	FALSE	8.68e-06	FALSE
eGFRcr	Whole Blood	ENSG00000100380.13	ST13	22	40824535	40856639	4	0.0015	0.16	-0.0169	0.004149	(-0.025, -0.0087)	-4.44643	FALSE	8.73e-06	FALSE
eGFRcys	Tubule	ENSG00000132906.13	CASP9	1	15490832	15526534	33	0.051	0.0075	-0.00445	0.001006	(-0.0064, -0.0025)	-4.4463	FALSE	8.74e-06	FALSE
eGFRcr	Tubule	ENSG00000010932.11	FMO1	1	171248471	171285978	19	0.24	7.2e-09	-0.00196	0.000429	(-0.0028, -0.0011)	-4.4459	FALSE	8.75e-06	FALSE
eGFRcys	Whole Blood	ENSG00000114315.3	HES1	3	194136148	194138732	3	0.038	2e-07	0.0175	0.003879	(0.0099, 0.0251)	4.4456	TRUE	8.76e-06	FALSE
eGFRcys	Liver	ENSG00000175376.8	EIF1AD	11	65996545	66002176	8	0.027	0.01	0.0144	0.00336	(0.0078, 0.021)	4.44183	TRUE	8.92e-06	FALSE
eGFRcr	Whole Blood	ENSG00000253878.5	ENSG00000253878	8	94950037	94951396	2	0.033	1.4e-06	0.439	0.105784	(0.2312, 0.6459)	4.438	TRUE	9.08e-06	FALSE
eGFRcr	Whole Blood	ENSG00000269293.2	ZSCAN16-AS1	6	28121795	28137293	6	0.0063	0.023	0.0431	0.0115	(0.0206, 0.0657)	4.4377	TRUE	9.09e-06	FALSE
eGFRcr	Liver	ENSG00000254343.2	ENSG00000254343	8	120052180	120056201	5	0.058	0.00027	-0.0169	0.00377	(-0.0243, -0.0095)	-4.43656	FALSE	9.14e-06	FALSE
eGFRcr	Tubule	ENSG00000114023.11	FAM162A	3	122384176	122412334	15	0.2	1.1e-07	0.00271	0.000624	(0.0015, 0.0039)	4.4344	TRUE	9.23e-06	FALSE
eGFRcr	Tubule	ENSG00000164045.7	CDC25A	3	48157146	48188402	21	0.34	1.2e-12	0.0018	0.000422	(0.001, 0.0026)	4.434	TRUE	9.25e-06	FALSE
eGFRcys	Kidney Cortex	ENSG00000124613.8	ZNF391	6	27374615	27403904	9	0.14	0.00086	-0.011232	0.00267	(-0.0165, -0.006)	-4.432	FALSE	9.32e-06	FALSE
eGFRcr	Whole Blood	ENSG00000255517.6	DPP3-DT	11	66473490	66480233	6	0.12	3.2e-21	0.0105	0.002596	(0.0054, 0.0156)	4.43113	TRUE	9.37e-06	FALSE
eGFRcys	Kidney Cortex	ENSG00000136824.18	SMC2	9	104094260	104141419	10	0.14	0.00085	0.0162	0.003632	(0.0091, 0.0233)	4.4306	TRUE	9.4e-06	FALSE
eGFRcys	Liver	ENSG00000085719.12	CPNE3	8	86514435	86561498	4	0.015	0.045	-0.05	0.0123	(-0.0741, -0.026)	-4.43005	FALSE	9.42e-06	FALSE
eGFRcr	Liver	ENSG00000035115.21	SH3YL1	2	217730	266398	4	0.0021	0.23	0.0202	0.00456	(0.0113, 0.0292)	4.42939	TRUE	9.45e-06	FALSE
eGFRcr	Whole Blood	ENSG00000115760.13	BIRC6	2	32357028	32618899	2	0.0034	0.072	-0.0193	0.00399	(-0.0271, -0.0115)	-4.43	FALSE	9.5e-06	FALSE
eGFRcr	Whole Blood	ENSG00000185591.9	SP1	12	53380176	53416446	2	0.035	7.6e-07	0.0115	0.00244	(0.0067, 0.0163)	4.43	TRUE	9.51e-06	FALSE
eGFRcr	Whole Blood	ENSG00000088854.12	C20orf194	20	3249305	3407625	4	0.07	2.5e-12	-0.0186	0.004904	(-0.0283, -0.009)	-4.4269	FALSE	9.56e-06	FALSE
eGFRcr	Whole Blood	ENSG00000023892.10	DEF6	6	35297818	35321771	23	0.26	1.5e-46	-0.00313	0.000761	(-0.0046, -0.0016)	-4.42389	FALSE	9.69e-06	FALSE
eGFRcys	Liver	ENSG00000127578.6	WFIKKN1	16	629239	634117	2	0.28	2.1e-16	-0.0111	0.002267	(-0.0155, -0.0067)	-4.42293	FALSE	9.74e-06	FALSE
eGFRcr	Liver	ENSG00000204538.3	PSORS1C2	6	31137534	31139066	2	0.073	4.9e-05	0.0553	0.011704	(0.0323, 0.0782)	4.42	TRUE	9.83e-06	FALSE
eGFRcys	Whole Blood	ENSG00000196821.9	C6orf106	6	34587288	34696859	2	0.082	2.9e-14	-0.085	0.0193	(-0.1227, -0.0473)	-4.42036	FALSE	9.85e-06	FALSE
eGFRcr	Kidney Cortex	ENSG00000272899.3	ATP6V1FNB	7	128866330	128872047	13	-0.014	0.88	0.00407	0.000965	(0.0022, 0.006)	4.41894	TRUE	9.92e-06	FALSE
eGFRcys	Whole Blood	ENSG00000102882.11	MAPK3	16	30114105	30123506	5	0.27	1.8e-48	0.0215	0.004807	(0.0121, 0.0309)	4.42	TRUE	9.93e-06	FALSE
eGFRcys	Kidney Cortex	ENSG00000069849.10	ATP1B3	3	141876124	141926549	6	0.11	0.0026	-0.0251	0.00567	(-0.0362, -0.014)	-4.41854	FALSE	9.94e-06	FALSE
ACR	Whole Blood	ENSG00000253293.4	HOXA10	7	27170592	27180261	8	0.023	5.5e-05	0.0596	0.01318	(0.0338, 0.0854)	4.41825	TRUE	9.95e-06	FALSE
eGFRcr	Tubule	ENSG00000134575.5	ACP2	11	47239302	47248840	17	0.096	0.00032	-0.00288	0.000665	(-0.0042, -0.0016)	-4.41784	FALSE	9.97e-06	FALSE
eGFRcr	Whole Blood	ENSG00000103269.13	RHBDL1	16	675666	678268	4	0.047	1e-08	-0.0221	0.005087	(-0.0321, -0.0121)	-4.41748	FALSE	9.99e-06	FALSE
BUN	Whole Blood	ENSG00000103260.8	METRN	16	715118	719655	1	0.069	3e-12	0.0507	0.0109	(0.0294, 0.0721)	4.4167	TRUE	1e-05	FALSE
eGFRcr	Whole Blood	ENSG00000060642.10	PIGV	1	26787472	26798398	6	0.15	5.2e-25	-0.0197	0.00489	(-0.0293, -0.0101)	-4.42	FALSE	1e-05	FALSE
eGFRcys	Liver	ENSG00000136824.18	SMC2	9	104094260	104141419	4	0.054	0.00043	0.0171	0.003604	(0.0101, 0.0242)	4.4165	TRUE	1e-05	FALSE
eGFRcr	Liver	ENSG00000012048.20	BRCA1	17	43044295	43170245	8	0.15	4.9e-09	0.062	0.013528	(0.0355, 0.0885)	4.416	TRUE	1.01e-05	FALSE
ACR	Whole Blood	ENSG00000189050.15	RNFT1	17	59952240	59964761	5	0.037	3.5e-07	-0.0611	0.01533	(-0.0911, -0.031)	-4.41308	FALSE	1.02e-05	FALSE
eGFRcr	Kidney Cortex	ENSG00000233527.8	ZNF529-AS1	19	36573070	36594708	5	0.072	0.013	0.0779	0.019175	(0.0403, 0.1155)	4.41367	TRUE	1.02e-05	FALSE
eGFRcr	Tubule	ENSG00000013364.14	MVP	16	29820394	29848039	17	0.24	5.1e-09	0.00199	0.000435	(0.0011, 0.0028)	4.4129	TRUE	1.02e-05	FALSE
eGFRcr	Kidney Cortex	ENSG00000149428.18	HYOU1	11	119044188	119057227	17	0.035	0.063	0.00509	0.001222	(0.0027, 0.0075)	4.4109	TRUE	1.03e-05	FALSE
eGFRcr	Whole Blood	ENSG00000167103.11	PIP5KL1	9	127920881	127930785	3	0.077	1.7e-13	-0.025	0.006039	(-0.0368, -0.0131)	-4.41062	FALSE	1.03e-05	FALSE
eGFRcys	Whole Blood	ENSG00000276691.1	ENSG00000276691	12	47788426	47788971	4	0.19	4.2e-33	0.0171	0.00383	(0.0096, 0.0246)	4.41	TRUE	1.03e-05	FALSE
ACR	Whole Blood	ENSG00000133069.15	TMCC2	1	205227946	205285632	6	0.0031	0.08	0.186	0.0435	(0.101, 0.2715)	4.40973	TRUE	1.04e-05	FALSE
ACR	Whole Blood	ENSG00000011105.12	TSPAN9	12	3077355	3286564	2	-0.00044	0.4	-0.302	0.0683	(-0.4357, -0.1678)	-4.40967	FALSE	1.04e-05	FALSE
eGFRcr	Whole Blood	ENSG00000183092.16	BEGAIN	14	100537147	100587413	9	0.52	3e-108	-0.00245	0.000525	(-0.0035, -0.0014)	-4.40897	FALSE	1.04e-05	FALSE
eGFRcys	Liver	ENSG00000157368.10	IL34	16	70579895	70660682	2	0.054	0.00043	0.0531	0.012389	(0.0288, 0.0774)	4.40771	TRUE	1.04e-05	FALSE
ACR	Whole Blood	ENSG00000160959.7	LRRC14	8	144517992	144525172	7	0.068	4.7e-12	0.0437	0.01016	(0.0238, 0.0636)	4.40705	TRUE	1.05e-05	FALSE
BUN	Whole Blood	ENSG00000118804.8	STBD1	4	76306026	76311599	6	0.05	2.8e-09	0.0418	0.00954	(0.0231, 0.0605)	4.406	TRUE	1.05e-05	FALSE
eGFRcr	Whole Blood	ENSG00000171222.10	SCAND1	20	35953617	35959472	5	0.046	1.3e-08	0.0443	0.009669	(0.0254, 0.0633)	4.4062	TRUE	1.05e-05	FALSE
eGFRcys	Liver	ENSG00000238286.1	SLC35E1P1	13	20607268	20608131	13	0.099	2.2e-06	-0.0317	0.007182	(-0.0458, -0.0176)	-4.40598	FALSE	1.05e-05	FALSE
eGFRcys	Liver	ENSG00000182179.12	UBA7	3	49805209	49813953	3	0.028	0.0096	0.0084	0.001841	(0.0048, 0.012)	4.40733	TRUE	1.05e-05	FALSE
eGFRcys	Liver	ENSG00000249476.1	LOC285638	5	109237120	109326369	3	0.14	1.5e-08	0.00968	0.00237	(0.005, 0.0143)	4.41	TRUE	1.05e-05	FALSE
eGFRcr	Whole Blood	ENSG00000156113.22	KCNMA1	10	76869601	77638369	12	0.43	2.4e-84	0.00209	0.00045	(0.0012, 0.003)	4.40393	TRUE	1.06e-05	FALSE
eGFRcr	Kidney Cortex	ENSG00000166321.13	NUDT13	10	73110375	73131828	33	0.11	0.0021	0.0169	0.003939	(0.0092, 0.0246)	4.4022	TRUE	1.07e-05	FALSE
ACR	Tubule	ENSG00000204536.9	CCHCR1	6	31142439	31158238	29	0.55	1e-22	0.0088	0.002	(0.0049, 0.0127)	4.4006	TRUE	1.08e-05	FALSE
BUN	Liver	ENSG00000280187.1	ENSG00000280187	5	69186359	69189452	6	0.026	0.012	0.0491	0.0112	(0.0272, 0.0711)	4.40051	TRUE	1.08e-05	FALSE
eGFRcr	Kidney Cortex	ENSG00000185324.21	CDK10	16	89680737	89696354	1	0.075	0.011	-0.0346	0.009495	(-0.0532, -0.0159)	-4.4	FALSE	1.08e-05	FALSE
eGFRcr	Whole Blood	ENSG00000158373.8	HIST1H2BD	6	26158146	26171349	3	0.15	2e-25	0.00768	0.00173	(0.0043, 0.0111)	4.40073	TRUE	1.08e-05	FALSE
eGFRcys	Whole Blood	ENSG00000159720.11	ATP6V0D1	16	67438014	67481181	9	0.12	4.8e-21	-0.00979	0.002378	(-0.0145, -0.0051)	-4.4	FALSE	1.08e-05	FALSE
eGFRcys	Whole Blood	ENSG00000230979.3	RPL18AP6	2	47690716	47691246	1	0.00012	0.3	-0.41	0.0904	(-0.5877, -0.2332)	-4.4	FALSE	1.08e-05	FALSE
eGFRcys	Whole Blood	ENSG00000147439.12	BIN3	8	22620418	22669148	1	0.067	7.3e-12	0.0117	0.002555	(0.0067, 0.0167)	4.4	TRUE	1.08e-05	FALSE
eGFRcys	Tubule	ENSG00000101003.8	GINS1	20	25407673	25452628	1	0.014	0.1	-0.00863	0.001974	(-0.0125, -0.0048)	-4.4	FALSE	1.08e-05	FALSE
ACR	Whole Blood	ENSG00000143554.13	SLC27A3	1	153774354	153780157	7	0.1	2.9e-17	0.27	0.0606	(0.1514, 0.389)	4.39926	TRUE	1.09e-05	FALSE
ACR	Tubule	ENSG00000146701.7	MDH2	7	76048051	76067508	30	0.2	2.4e-07	-0.0183	0.00418	(-0.0265, -0.0101)	-4.39937	FALSE	1.09e-05	FALSE
eGFRcr	Kidney Cortex	ENSG00000272368.2	ENSG00000272368	12	50112197	50165618	5	0.043	0.045	0.0239	0.005381	(0.0134, 0.0345)	4.3983	TRUE	1.09e-05	FALSE
eGFRcr	Whole Blood	ENSG00000162585.16	FAAP20	1	2184461	2212720	7	0.29	1.1e-52	0.00439	0.000967	(0.0025, 0.0063)	4.4	TRUE	1.09e-05	FALSE
eGFRcys	Tubule	ENSG00000137944.12	KYAT3	1	88935773	88992953	10	0.61	3.3e-26	0.00234	0.000521	(0.0013, 0.0034)	4.3987	TRUE	1.09e-05	FALSE
ACR	Whole Blood	ENSG00000128271.21	ADORA2A	22	24417879	24442357	5	0.1	5e-18	0.0784	0.01875	(0.0417, 0.1152)	4.39682	TRUE	1.1e-05	FALSE
eGFRcys	Liver	ENSG00000244067.2	GSTA2	6	52750087	52763475	10	0.21	4.2e-12	0.0216	0.004822	(0.0122, 0.0311)	4.39631	TRUE	1.1e-05	FALSE
eGFRcr	Liver	ENSG00000071127.16	WDR1	4	10074339	10116949	4	-0.0041	0.68	0.0234	0.00596	(0.0117, 0.035)	4.3949	TRUE	1.11e-05	FALSE
eGFRcys	Tubule	ENSG00000149743.9	TRPT1	11	64223799	64226254	31	0.27	4.7e-10	0.00283	0.000658	(0.0015, 0.0041)	4.39446	TRUE	1.11e-05	FALSE
BUN	Liver	ENSG00000183323.12	CCDC125	5	69280175	69332809	5	0.088	8.4e-06	-0.0973	0.0214	(-0.1393, -0.0552)	-4.39267	FALSE	1.12e-05	FALSE
eGFRcys	Whole Blood	ENSG00000137944.17	KYAT3	1	88935773	88992953	5	0.17	1.1e-29	0.0122	0.00286	(0.0066, 0.0178)	4.38976	TRUE	1.13e-05	FALSE
ACR	Whole Blood	ENSG00000090006.17	LTBP4	19	40592883	40629818	3	0.044	3e-08	0.0852	0.01833	(0.0492, 0.1211)	4.38877	TRUE	1.14e-05	FALSE
eGFRcr	Kidney Cortex	ENSG00000279758.1	ENSG00000279758	15	82738386	82739122	10	-0.0091	0.55	0.00426	0.00085	(0.0026, 0.0059)	4.3875	TRUE	1.15e-05	FALSE
eGFRcr	Whole Blood	ENSG00000233232.6	NPIPB7	16	28456372	28471175	5	0.13	1.3e-21	-0.0135	0.003029	(-0.0194, -0.0076)	-4.38719	FALSE	1.15e-05	FALSE
eGFRcys	Tubule	ENSG00000128965.7	CHAC1	15	40952962	40956512	25	0.11	8.9e-05	-0.00544	0.00115	(-0.0077, -0.0032)	-4.3875	FALSE	1.15e-05	FALSE
eGFRcys	Kidney Cortex	ENSG00000269973.1	ENSG00000269973	2	9936360	9939590	7	0.063	0.019	-0.0161	0.00374	(-0.0234, -0.0088)	-4.38524	FALSE	1.16e-05	FALSE
eGFRcys	Whole Blood	ENSG00000125457.13	MIF4GD	17	75266228	75271227	5	0.11	1.6e-19	-0.0178	0.004143	(-0.0259, -0.0096)	-4.38525	FALSE	1.16e-05	FALSE
ACR	Liver	ENSG00000141480.17	ARRB2	17	4710596	4721499	1	0.0023	0.23	-0.886	0.19731	(-1.2727, -0.4992)	-4.38366	FALSE	1.17e-05	FALSE
eGFRcr	Liver	ENSG00000226469.1	ADAM1B	12	111927018	111929017	4	0.087	9.1e-06	0.0646	0.0142	(0.0367, 0.0924)	4.384	TRUE	1.17e-05	FALSE
eGFRcys	Tubule	ENSG00000134317.13	GRHL1	2	9951693	10002277	42	0.23	1.6e-08	0.00319	0.000741	(0.0017, 0.0046)	4.38393	TRUE	1.17e-05	FALSE
ACR	Liver	ENSG00000004700.15	RECQL	12	21468910	21501669	3	0.035	0.0041	-0.132	0.0296	(-0.1897, -0.0736)	-4.38094	FALSE	1.18e-05	FALSE
eGFRcys	Tubule	ENSG00000222040.3	ADRA2B	2	96778707	96781984	15	0.054	0.0059	0.0052	0.001152	(0.0029, 0.0075)	4.3792	TRUE	1.19e-05	FALSE
eGFRcr	Kidney Cortex	ENSG00000272347.1	ENSG00000272347	5	1005039	1006623	2	-0.014	0.85	-0.0187	0.004632	(-0.0278, -0.0096)	-4.3773	FALSE	1.2e-05	FALSE
eGFRcr	Kidney Cortex	ENSG00000186591.11	UBE2H	7	129830732	129952949	6	0.04	0.05	0.00777	0.001797	(0.0043, 0.0113)	4.37833	TRUE	1.2e-05	FALSE
eGFRcr	Kidney Cortex	ENSG00000164048.13	ZNF589	3	48241100	48299253	11	0.031	0.073	0.00624	0.001461	(0.0034, 0.0091)	4.37626	TRUE	1.21e-05	FALSE
eGFRcr	Tubule	ENSG00000254986.3	DPP3	11	66480013	66509657	12	0.16	2.5e-06	0.00231	0.000579	(0.0012, 0.0034)	4.37622	TRUE	1.21e-05	FALSE
eGFRcr	Tubule	ENSG00000226742.3	HSBP1L1	18	79964582	79970822	16	0.073	0.0016	-0.003326	0.0007	(-0.0047, -0.002)	-4.376	FALSE	1.21e-05	FALSE
eGFRcys	Whole Blood	ENSG00000170100.13	ZNF778	16	89217703	89237071	2	0.043	3.7e-08	0.0788	0.016048	(0.0473, 0.1102)	4.37	TRUE	1.21e-05	FALSE
eGFRcys	Whole Blood	ENSG00000174579.3	MSL2	3	136148917	136197241	1	0.0091	0.0078	0.325	0.064191	(0.1994, 0.451)	4.375	TRUE	1.21e-05	FALSE
eGFRcr	Liver	ENSG00000283426.1	SMBD1P	3	195701618	195711643	5	0.48	3.5e-31	0.0079	0.001707	(0.0046, 0.0112)	4.37271	TRUE	1.23e-05	FALSE
eGFRcys	Whole Blood	ENSG00000158864.12	NDUFS2	1	161197104	161214395	6	0.0025	0.1	-0.0289	0.00639	(-0.0414, -0.0164)	-4.37038	FALSE	1.24e-05	FALSE
eGFRcr	Whole Blood	ENSG00000104903.4	LYL1	19	13099033	13103161	9	0.011	0.0032	0.0261	0.005866	(0.0146, 0.0376)	4.36946	TRUE	1.25e-05	FALSE
eGFRcr	Whole Blood	ENSG00000124562.9	SNRPC	6	34757505	34773857	2	-0.0013	0.69	0.0344	0.00767	(0.0194, 0.0495)	4.36853	TRUE	1.25e-05	FALSE
eGFRcr	Kidney Cortex	ENSG00000137860.11	SLC28A2	15	45252234	45277846	10	0.0049	0.25	0.0455	0.010275	(0.0254, 0.0657)	4.3676	TRUE	1.26e-05	FALSE
eGFRcr	Liver	ENSG00000275956.1	ENSG00000275956	3	52732547	52733867	9	0.025	0.014	-0.00586	0.001277	(-0.0084, -0.0034)	-4.36752	FALSE	1.26e-05	FALSE
eGFRcr	Whole Blood	ENSG00000236104.2	ZBTB22	6	33314406	33317942	2	0.052	1.7e-09	-0.00832	0.00175	(-0.0117, -0.0049)	-4.3673	FALSE	1.26e-05	FALSE
eGFRcr	Tubule	ENSG00000138286.10	FAM149B1	10	73168166	73244504	10	0.079	0.001	-0.00248	0.000573	(-0.0036, -0.0014)	-4.3669	FALSE	1.26e-05	FALSE
eGFRcr	Tubule	ENSG00000224389.4	C4B	6	32014795	32035418	26	0.093	0.0004	-0.00271	0.000592	(-0.0039, -0.0015)	-4.3646	FALSE	1.27e-05	FALSE
eGFRcys	Kidney Cortex	ENSG00000101463.5	SYNDIG1	20	24469629	24666616	7	-0.01	0.61	-0.0986	0.021	(-0.1397, -0.0574)	-4.365	FALSE	1.27e-05	FALSE
eGFRcys	Tubule	ENSG00000127578.6	WFIKKN1	16	629239	634117	15	0.25	2.2e-09	-0.00301	0.00062	(-0.0042, -0.0018)	-4.3648	FALSE	1.27e-05	FALSE
eGFRcr	Whole Blood	ENSG00000175906.4	ARL4D	17	43398993	43401137	6	0.021	8.5e-05	0.0942	0.020416	(0.0542, 0.1342)	4.36226	TRUE	1.29e-05	FALSE
eGFRcr	Whole Blood	ENSG00000198369.9	SPRED2	2	65310851	65432637	3	0.015	0.00078	-0.0281	0.00641	(-0.0407, -0.0155)	-4.36	FALSE	1.29e-05	FALSE
eGFRcr	Liver	ENSG00000123411.14	IKZF4	12	56007659	56038435	4	0.039	0.0024	0.00531	0.00134	(0.0027, 0.0079)	4.3603	TRUE	1.3e-05	FALSE
eGFRcys	Liver	ENSG00000271858.5	CYB561D2	3	50365334	50368197	2	0.019	0.027	0.0514	0.011971	(0.028, 0.0749)	4.35797	TRUE	1.31e-05	FALSE
BUN	Whole Blood	ENSG00000280407.2	ENSG00000280407	17	82249067	82251844	1	0.0029	0.088	0.311	0.06432	(0.1847, 0.4368)	4.35714	TRUE	1.32e-05	FALSE
eGFRcr	Liver	ENSG00000172273.12	HINFP	11	119121587	119136044	2	0.065	0.00012	0.0275	0.005922	(0.0159, 0.0391)	4.35707	TRUE	1.32e-05	FALSE
eGFRcr	Liver	ENSG00000280374.1	ENSG00000280374	2	177317715	177318471	4	0.068	8.2e-05	0.017	0.00357	(0.01, 0.024)	4.35544	TRUE	1.33e-05	FALSE
eGFRcr	Whole Blood	ENSG00000096717.11	SIRT1	10	67884656	67918390	6	0.22	6.8e-38	-0.0156	0.00363	(-0.0227, -0.0085)	-4.35176	FALSE	1.35e-05	FALSE
eGFRcr	Whole Blood	ENSG00000090238.11	YPEL3	16	30092314	30096915	6	0.086	5.6e-15	-0.0202	0.004508	(-0.029, -0.0114)	-4.35249	FALSE	1.35e-05	FALSE
eGFRcr	Whole Blood	ENSG00000004534.14	RBM6	3	49940007	50100045	9	0.54	7.6e-114	0.00244	0.000577	(0.0013, 0.0036)	4.35233	TRUE	1.35e-05	FALSE
BUN	Whole Blood	ENSG00000132718.8	SYT11	1	155859567	155885199	2	0.052	1.4e-09	0.143	0.03335	(0.0773, 0.2081)	4.35072	TRUE	1.36e-05	FALSE
eGFRcr	Kidney Cortex	ENSG00000103723.12	AP3B2	15	82659281	82709914	3	0.2	5.7e-05	-0.0132	0.004046	(-0.0211, -0.0053)	-4.3506	FALSE	1.36e-05	FALSE
eGFRcr	Whole Blood	ENSG00000228701.1	TNKS2-AS1	10	91782839	91798291	4	0.13	1.2e-22	0.0146	0.003192	(0.0083, 0.0208)	4.34919	TRUE	1.37e-05	FALSE
eGFRcys	Liver	ENSG00000149743.13	TRPT1	11	64223799	64226254	2	0.065	0.00013	0.0258	0.00609	(0.0139, 0.0377)	4.34929	TRUE	1.37e-05	FALSE
eGFRcys	Liver	ENSG00000196821.9	C6orf106	6	34587288	34696859	2	0.00018	0.31	-0.125	0.028322	(-0.1801, -0.0691)	-4.34885	FALSE	1.37e-05	FALSE
eGFRcys	Tubule	ENSG00000088882.7	CPXM1	20	2794074	2800627	15	0.24	6.6e-09	0.00513	0.001119	(0.0029, 0.0073)	4.3451	TRUE	1.39e-05	FALSE
eGFRcys	Whole Blood	ENSG00000087266.15	SH3BP2	4	2793071	2841098	7	0.017	0.00049	0.0341	0.00825	(0.0179, 0.0502)	4.3431	TRUE	1.4e-05	FALSE
eGFRcys	Whole Blood	ENSG00000179021.9	C3orf38	3	88149959	88168729	2	0.034	9.7e-07	-0.0242	0.005932	(-0.0359, -0.0126)	-4.34116	FALSE	1.42e-05	FALSE
ACR	Whole Blood	ENSG00000227028.6	SLC8A1-AS1	2	39786453	40255209	4	0.049	4.2e-09	-0.106	0.02553	(-0.1565, -0.0564)	-4.33936	FALSE	1.43e-05	FALSE
BUN	Kidney Cortex	ENSG00000160688.18	FLAD1	1	154983338	154993111	2	-0.014	0.89	-0.0361	0.00842	(-0.0526, -0.0196)	-4.33989	FALSE	1.43e-05	FALSE
eGFRcr	Liver	ENSG00000255517.6	DPP3-DT	11	66473490	66480233	5	0.00085	0.28	0.0628	0.015951	(0.0315, 0.094)	4.33895	TRUE	1.43e-05	FALSE
eGFRcr	Liver	ENSG00000127578.6	WFIKKN1	16	629239	634117	2	0.28	2.1e-16	-0.00545	0.001352	(-0.0081, -0.0028)	-4.34	FALSE	1.43e-05	FALSE
eGFRcr	Liver	ENSG00000179406.7	LINC00174	7	66376044	66493566	4	0.13	3.1e-08	0.00806	0.001795	(0.0045, 0.0116)	4.33911	TRUE	1.43e-05	FALSE
eGFRcr	Whole Blood	ENSG00000164048.13	ZNF589	3	48241100	48299253	6	0.4	1.2e-75	0.0027	0.000624	(0.0015, 0.0039)	4.33985	TRUE	1.43e-05	FALSE
eGFRcr	Liver	ENSG00000274021.1	ENSG00000274021	12	89351015	89353271	2	-0.0032	0.56	-0.0174	0.00366	(-0.0246, -0.0102)	-4.3374	FALSE	1.44e-05	FALSE
eGFRcr	Liver	ENSG00000115604.10	IL18R1	2	102311529	102398775	9	0.076	3.5e-05	0.0376	0.00848	(0.021, 0.0542)	4.33725	TRUE	1.44e-05	FALSE
eGFRcr	Whole Blood	ENSG00000270030.1	ENSG00000270030	11	325703	326294	8	0.46	1.5e-91	-0.00245	0.000553	(-0.0035, -0.0014)	-4.33784	FALSE	1.44e-05	FALSE
eGFRcys	Kidney Cortex	ENSG00000163807.5	KIAA1143	3	44737661	44761619	3	0.0077	0.22	0.142	0.03278	(0.0781, 0.2066)	4.33793	TRUE	1.44e-05	FALSE
eGFRcys	Liver	ENSG00000122786.19	CALD1	7	134744252	134970729	7	0.021	0.02	0.00997	0.00236	(0.0053, 0.0146)	4.33791	TRUE	1.44e-05	FALSE
eGFRcr	Whole Blood	ENSG00000234608.7	MAPKAPK5-AS1	12	111839764	111842902	2	0.07	2.5e-12	0.0313	0.00764	(0.0163, 0.0463)	4.34	TRUE	1.45e-05	FALSE
eGFRcr	Whole Blood	ENSG00000173706.12	HEG1	3	124965710	125055997	5	0.054	6.7e-10	-0.0193	0.004317	(-0.0278, -0.0108)	-4.33672	FALSE	1.45e-05	FALSE
eGFRcr	Whole Blood	ENSG00000164404.8	GDF9	5	132861181	132866884	4	0.022	7.9e-05	0.0252	0.006051	(0.0133, 0.0371)	4.33653	TRUE	1.45e-05	FALSE
eGFRcys	Whole Blood	ENSG00000116406.18	EDEM3	1	184690237	184754907	5	0.032	2.1e-06	0.0214	0.00493	(0.0117, 0.031)	4.33688	TRUE	1.45e-05	FALSE
BUN	Whole Blood	ENSG00000116127.17	ALMS1	2	73385758	73625166	1	0.12	1.6e-20	-0.109	0.02793	(-0.1634, -0.0539)	-4.33333	FALSE	1.47e-05	FALSE
eGFRcr	Kidney Cortex	ENSG00000162585.16	FAAP20	1	2184461	2212720	1	0.061	0.021	-0.149	0.0409	(-0.2295, -0.069)	-4.3333	FALSE	1.47e-05	FALSE
eGFRcr	Kidney Cortex	ENSG00000213654.9	GPSM3	6	32190766	32195523	1	-0.014	0.88	0.112468	0.023504	(0.0664, 0.1585)	4.33333	TRUE	1.47e-05	FALSE
eGFRcr	Liver	ENSG00000224468.3	LAMC1-AS1	1	183138402	183141282	1	0.016	0.04	0.0526	0.0122	(0.0288, 0.0764)	4.33333	TRUE	1.47e-05	FALSE
eGFRcr	Liver	ENSG00000174516.14	PELI3	11	66466327	66477337	2	-0.0025	0.49	0.228	0.057972	(0.1139, 0.3411)	4.33333	TRUE	1.47e-05	FALSE
eGFRcr	Liver	ENSG00000204991.10	SPIRE2	16	89818179	89871319	1	0.032	0.0055	-0.036	0.00978	(-0.0552, -0.0169)	-4.33	FALSE	1.47e-05	FALSE
eGFRcr	Liver	ENSG00000225975.6	LINC01534	19	36685440	36687449	1	0.088	8.6e-06	-0.0102	0.002354	(-0.0148, -0.0056)	-4.3333	FALSE	1.47e-05	FALSE
eGFRcr	Liver	ENSG00000164045.11	CDC25A	3	48157146	48188402	1	0.068	9.2e-05	0.0196	0.004667	(0.0104, 0.0287)	4.33333	TRUE	1.47e-05	FALSE
eGFRcr	Liver	ENSG00000204344.14	STK19	6	31971091	31982821	7	0.0029	0.21	-0.356	0.07493	(-0.5033, -0.2096)	-4.33	FALSE	1.47e-05	FALSE
eGFRcr	Whole Blood	ENSG00000169885.9	CALML6	1	1915108	1917296	1	0.0038	0.059	0.122	0.0354	(0.053, 0.1918)	4.33	TRUE	1.47e-05	FALSE
eGFRcr	Whole Blood	ENSG00000082512.14	TRAF5	1	211326615	211374946	1	0.0028	0.089	0.0502	0.0118	(0.0272, 0.0733)	4.33	TRUE	1.47e-05	FALSE
eGFRcr	Whole Blood	ENSG00000156042.17	CFAP70	10	73253759	73358859	3	0.094	3.5e-16	0.0972	0.023193	(0.0518, 0.1427)	4.33333	TRUE	1.47e-05	FALSE
eGFRcr	Whole Blood	ENSG00000166863.11	TAC3	12	57010000	57028883	1	0.021	0.0001	-0.354	0.0812	(-0.5133, -0.1951)	-4.33	FALSE	1.47e-05	FALSE
eGFRcr	Whole Blood	ENSG00000177946.5	CENPBD1	16	89969773	89972832	1	0.031	3.3e-06	0.0152	0.004515	(0.0064, 0.0241)	4.33333	TRUE	1.47e-05	FALSE
eGFRcr	Whole Blood	ENSG00000264701.1	ENSG00000264701	17	47980398	47996196	1	-0.0007	0.46	-0.14	0.034982	(-0.209, -0.0719)	-4.33333	FALSE	1.47e-05	FALSE
eGFRcr	Whole Blood	ENSG00000182472.8	CAPN12	19	38730187	38769904	1	0.2	9.5e-34	0.0976	0.021343	(0.0558, 0.1395)	4.33333	TRUE	1.47e-05	FALSE
eGFRcr	Whole Blood	ENSG00000138079.13	SLC3A1	2	44275458	44321494	1	0.00017	0.29	0.0399	0.00997	(0.0204, 0.0594)	4.33	TRUE	1.47e-05	FALSE
eGFRcr	Whole Blood	ENSG00000106638.15	TBL2	7	73567533	73578791	1	0.066	9.1e-12	0.157	0.041781	(0.0753, 0.239)	4.33	TRUE	1.47e-05	FALSE
eGFRcys	Whole Blood	ENSG00000203804.4	ADAMTSL4-AS1	1	150560202	150574552	1	0.017	0.00047	0.0383	0.00819	(0.0222, 0.0543)	4.33333	TRUE	1.47e-05	FALSE
eGFRcr	Tubule	ENSG00000133661.11	SFTPD	10	79937740	79982614	46	0.055	0.0055	-0.00244	0.000545	(-0.0035, -0.0014)	-4.3322	FALSE	1.48e-05	FALSE
eGFRcys	Liver	ENSG00000111816.7	FRK	6	115931149	116060891	3	-0.0037	0.62	-0.0552	0.012435	(-0.0795, -0.0308)	-4.33199	FALSE	1.48e-05	FALSE
eGFRcys	Whole Blood	ENSG00000132953.16	XPO4	13	20777329	20903048	2	-0.0014	0.85	0.157	0.033825	(0.0909, 0.2235)	4.33145	TRUE	1.48e-05	FALSE
eGFRcys	Tubule	ENSG00000170175.6	CHRNB1	17	7445061	7457710	61	0.031	0.03	-0.00344	0.000778	(-0.005, -0.0019)	-4.3315	FALSE	1.48e-05	FALSE
BUN	Whole Blood	ENSG00000236493.2	EIF2S2P3	10	92668745	92669743	8	0.15	4.9e-25	0.104	0.02544	(0.0544, 0.1542)	4.32865	TRUE	1.5e-05	FALSE
eGFRcr	Whole Blood	ENSG00000238018.2	ENSG00000238018	2	54661011	54680045	2	0.011	0.0033	0.0383	0.00739	(0.0238, 0.0528)	4.33	TRUE	1.5e-05	FALSE
eGFRcr	Tubule	ENSG00000164258.7	NDUFS4	5	53560633	53683338	18	0.14	1e-05	-0.00323	0.000726	(-0.0047, -0.0018)	-4.3283	FALSE	1.5e-05	FALSE
ACR	Tubule	ENSG00000226479.3	TMEM185B	2	120217479	120223400	6	0.031	0.029	-0.0466	0.01111	(-0.0684, -0.0249)	-4.3271	FALSE	1.51e-05	FALSE
eGFRcr	Liver	ENSG00000241170.2	ENSG00000241170	11	74876286	74920022	7	0.34	1.2e-20	-0.00473	0.001179	(-0.007, -0.0024)	-4.32714	FALSE	1.51e-05	FALSE
eGFRcr	Liver	ENSG00000136828.18	RALGPS1	9	126914774	127223166	5	-0.0042	0.7	-0.012	0.003261	(-0.0184, -0.0056)	-4.3276	FALSE	1.51e-05	FALSE
eGFRcr	Tubule	ENSG00000157653.7	C9orf43	9	113410054	113429684	49	0.4	6.1e-15	-0.00185	0.000413	(-0.0027, -0.001)	-4.3278	FALSE	1.51e-05	FALSE
eGFRcys	Tubule	ENSG00000196167.5	COLCA1	11	111290787	111305045	10	0.12	5.7e-05	-0.00564	0.001252	(-0.0081, -0.0032)	-4.32616	FALSE	1.52e-05	FALSE
eGFRcr	Liver	ENSG00000106992.17	AK1	9	127866486	127877675	3	0.075	3.9e-05	0.0102	0.002607	(0.0051, 0.0154)	4.3231	TRUE	1.54e-05	FALSE
eGFRcr	Whole Blood	ENSG00000267030.1	ENSG00000267030	19	4447304	4448217	2	-0.0015	0.94	-0.103	0.024225	(-0.1506, -0.0556)	-4.3232	FALSE	1.54e-05	FALSE
eGFRcr	Tubule	ENSG00000204511.2	MCCD1	6	31528962	31530232	27	0.098	0.00028	-0.00198	0.000458	(-0.0029, -0.0011)	-4.3226	FALSE	1.54e-05	FALSE
BUN	Whole Blood	ENSG00000177971.8	IMP3	15	75639085	75648706	2	0.0056	0.029	-0.105	0.0227	(-0.1489, -0.0601)	-4.32062	FALSE	1.56e-05	FALSE
eGFRcr	Liver	ENSG00000138744.14	NAAA	4	75913660	75941013	16	0.34	1.4e-20	-0.00575	0.00125	(-0.0082, -0.0033)	-4.3168	FALSE	1.58e-05	FALSE
eGFRcr	Whole Blood	ENSG00000205702.10	CYP2D7	22	42140203	42149455	5	0.11	1.8e-19	-0.0124	0.002769	(-0.0178, -0.007)	-4.3165	FALSE	1.59e-05	FALSE
eGFRcr	Whole Blood	ENSG00000227218.7	ENSG00000227218	9	127934503	127940952	3	0.08	5.4e-14	-0.0131	0.003096	(-0.0192, -0.007)	-4.31544	FALSE	1.59e-05	FALSE
eGFRcys	Liver	ENSG00000111850.10	SMIM8	6	87322583	87399749	4	0.14	1.6e-08	-0.0189	0.004773	(-0.0282, -0.0095)	-4.31414	FALSE	1.6e-05	FALSE
eGFRcr	Liver	ENSG00000169217.8	CD2BP2	16	30350773	30355308	4	0.15	5.5e-09	-0.0201	0.004955	(-0.0298, -0.0104)	-4.31	FALSE	1.62e-05	FALSE
eGFRcr	Whole Blood	ENSG00000228638.1	FCF1P2	3	48290793	48291375	7	0.12	7.6e-20	-0.0165	0.004053	(-0.0245, -0.0086)	-4.30872	FALSE	1.64e-05	FALSE
eGFRcr	Whole Blood	ENSG00000197386.10	HTT	4	3041422	3243960	3	0.08	5.9e-14	0.0123	0.00267	(0.0071, 0.0176)	4.30948	TRUE	1.64e-05	FALSE
eGFRcys	Liver	ENSG00000185278.15	ZBTB37	1	173868082	173903549	5	-0.0023	0.47	0.172	0.0434	(0.0873, 0.2575)	4.3087	TRUE	1.64e-05	FALSE
eGFRcr	Whole Blood	ENSG00000254635.5	WAC-AS1	10	28522652	28532743	7	0.13	5.6e-23	-0.00561	0.001408	(-0.0084, -0.0029)	-4.30708	FALSE	1.65e-05	FALSE
eGFRcys	Whole Blood	ENSG00000174953.13	DHX36	3	154272546	154324487	6	0.00088	0.21	0.0501	0.013074	(0.0245, 0.0757)	4.30573	TRUE	1.66e-05	FALSE
eGFRcr	Whole Blood	ENSG00000162913.9	OBSCN-AS1	1	228203506	228213664	2	0.00046	0.25	-0.062	0.0139	(-0.0892, -0.0347)	-4.3	FALSE	1.67e-05	FALSE
eGFRcr	Whole Blood	ENSG00000263001.5	GTF2I	7	74650231	74760692	4	0.2	4.4e-35	0.00431	0.000972	(0.0024, 0.0062)	4.31	TRUE	1.67e-05	FALSE
ACR	Liver	ENSG00000123473.15	STIL	1	47250139	47314147	6	-0.0043	0.72	0.158	0.0389	(0.0814, 0.2339)	4.30404	TRUE	1.68e-05	FALSE
eGFRcys	Tubule	ENSG00000162869.11	PPP1R21	2	48440598	48515391	39	0.28	2.1e-10	0.00284	0.00069	(0.0015, 0.0042)	4.30403	TRUE	1.68e-05	FALSE
eGFRcr	Whole Blood	ENSG00000117461.14	PIK3R3	1	46040140	46133036	2	0.024	3.3e-05	0.0437	0.00987	(0.0244, 0.0631)	4.3	TRUE	1.69e-05	FALSE
eGFRcr	Whole Blood	ENSG00000074266.19	EED	11	86244753	86278813	2	0.029	4.7e-06	-0.0501	0.011382	(-0.0724, -0.0278)	-4.302	FALSE	1.69e-05	FALSE
eGFRcr	Whole Blood	ENSG00000121897.14	LIAS	4	39458587	39485109	4	0.017	0.00047	0.0177	0.00456	(0.0087, 0.0266)	4.30195	TRUE	1.69e-05	FALSE
ACR	Whole Blood	ENSG00000250535.1	STK19B	6	32013270	32013787	2	0.38	1.2e-70	-0.0589	0.0129	(-0.0841, -0.0337)	-4.30094	FALSE	1.7e-05	FALSE
eGFRcr	Whole Blood	ENSG00000101246.19	ARFRP1	20	63698642	63708025	6	0.049	4.9e-09	0.0235	0.005564	(0.0126, 0.0344)	4.3007	TRUE	1.7e-05	FALSE
eGFRcr	Kidney Cortex	ENSG00000138750.14	NUP54	4	76114659	76148444	2	0.022	0.11	-0.0115	0.003031	(-0.0175, -0.0056)	-4.30027	FALSE	1.71e-05	FALSE
eGFRcr	Liver	ENSG00000100299.17	ARSA	22	50622754	50628173	4	0.42	2.8e-26	-0.00211	0.00051	(-0.0031, -0.0011)	-4.29973	FALSE	1.71e-05	FALSE
eGFRcr	Whole Blood	ENSG00000185485.14	SDHAP1	3	195959748	195990318	4	0.23	2.1e-40	0.0174	0.003901	(0.0098, 0.0251)	4.29972	TRUE	1.71e-05	FALSE
eGFRcr	Kidney Cortex	ENSG00000154803.12	FLCN	17	17212212	17237188	8	0.031	0.074	0.00496	0.001191	(0.0026, 0.0073)	4.297	TRUE	1.73e-05	FALSE
eGFRcr	Liver	ENSG00000010379.15	SLC6A13	12	220621	262873	5	0.28	2.3e-16	-0.00397	0.00106	(-0.006, -0.0019)	-4.2966	FALSE	1.73e-05	FALSE
eGFRcr	Whole Blood	ENSG00000158941.16	CCAR2	8	22604632	22621514	7	0.053	9.2e-10	0.0258	0.005996	(0.0141, 0.0376)	4.29759	TRUE	1.73e-05	FALSE
eGFRcr	Whole Blood	ENSG00000127578.6	WFIKKN1	16	629239	634117	8	0.18	2.4e-30	-0.0049	0.001175	(-0.0072, -0.0026)	-4.29518	FALSE	1.75e-05	FALSE
ACR	Whole Blood	ENSG00000280388.1	ENSG00000280388	7	76043977	76045963	3	0.00026	0.28	-0.204	0.04902	(-0.2998, -0.1076)	-4.29279	FALSE	1.76e-05	FALSE
BUN	Tubule	ENSG00000162402.8	USP24	1	55066359	55215364	30	0.32	8.3e-12	0.00548	0.001307	(0.0029, 0.008)	4.2924	TRUE	1.77e-05	FALSE
eGFRcr	Whole Blood	ENSG00000145331.13	TRMT10A	4	99546709	99564039	2	-0.00073	0.47	0.29	0.0715	(0.1495, 0.4296)	4.29203	TRUE	1.77e-05	FALSE
eGFRcr	Tubule	ENSG00000172113.4	NME6	3	48290722	48301685	12	0.16	2.9e-06	-0.00216	0.000525	(-0.0032, -0.0011)	-4.29	FALSE	1.79e-05	FALSE
eGFRcr	Liver	ENSG00000185485.14	SDHAP1	3	195959748	195990318	5	0.15	6.7e-09	0.011	0.002486	(0.0061, 0.0159)	4.28826	TRUE	1.8e-05	FALSE
eGFRcr	Whole Blood	ENSG00000276968.1	ENSG00000276968	13	48041751	48042184	6	0.11	1.3e-19	-0.005335	0.001577	(-0.0084, -0.0022)	-4.2878	FALSE	1.8e-05	FALSE
eGFRcr	Tubule	ENSG00000130227.12	XPO7	8	21919662	22006585	14	0.12	6e-05	-0.00319	0.000716	(-0.0046, -0.0018)	-4.2868	FALSE	1.81e-05	FALSE
eGFRcr	Tubule	ENSG00000214078.7	CPNE1	20	35626031	35664956	32	0.39	1.1e-14	0.00145	0.000356	(8e-04, 0.0021)	4.2854	TRUE	1.82e-05	FALSE
ACR	Tubule	ENSG00000188086.8	PRSS45	3	46742092	46744755	26	0.055	0.0055	0.0173	0.00397	(0.0095, 0.0251)	4.28372	TRUE	1.84e-05	FALSE
eGFRcys	Liver	ENSG00000266208.1	ENSG00000266208	17	40360655	40364693	4	0.012	0.066	-0.057526	0.01472	(-0.0864, -0.0287)	-4.2815	FALSE	1.86e-05	FALSE
eGFRcys	Whole Blood	ENSG00000249476.1	LOC285638	5	109237120	109326369	10	0.33	3.7e-59	0.00396	0.000997	(0.002, 0.0059)	4.28096	TRUE	1.86e-05	FALSE
ACR	Whole Blood	ENSG00000204344.14	STK19	6	31971091	31982821	2	0.07	2.4e-12	0.119	0.0259	(0.0678, 0.1692)	4.28013	TRUE	1.87e-05	FALSE
eGFRcr	Liver	ENSG00000247556.6	OIP5-AS1	15	41283990	41309737	3	0.061	0.0002	-0.0113	0.002935	(-0.0171, -0.0056)	-4.28	FALSE	1.87e-05	FALSE
eGFRcys	Liver	ENSG00000124613.8	ZNF391	6	27374615	27403904	17	0.11	9.5e-07	-0.011459	0.002849	(-0.017, -0.0059)	-4.279	FALSE	1.88e-05	FALSE
eGFRcr	Whole Blood	ENSG00000197279.3	ZNF165	6	28080568	28089563	4	-0.0012	0.63	-0.0256	0.00668	(-0.0387, -0.0125)	-4.27575	FALSE	1.9e-05	FALSE
eGFRcr	Kidney Cortex	ENSG00000275120.2	ENSG00000275120	15	84597809	84633987	6	0.019	0.13	0.016	0.003317	(0.0095, 0.0226)	4.2755	TRUE	1.91e-05	FALSE
eGFRcr	Liver	ENSG00000182179.12	UBA7	3	49805209	49813953	3	0.028	0.0096	0.00489	0.001155	(0.0026, 0.0072)	4.27514	TRUE	1.91e-05	FALSE
eGFRcys	Whole Blood	ENSG00000163807.5	KIAA1143	3	44737661	44761619	14	0.14	4.3e-24	0.00903	0.002094	(0.0049, 0.0131)	4.27566	TRUE	1.91e-05	FALSE
ACR	Liver	ENSG00000159210.9	SNF8	17	48929316	48945117	4	-0.0021	0.45	-0.116	0.02772	(-0.1703, -0.0616)	-4.27323	FALSE	1.93e-05	FALSE
eGFRcr	Liver	ENSG00000164078.12	MST1R	3	49887002	49903873	2	-0.0044	0.75	-0.0391	0.009972	(-0.0586, -0.0195)	-4.27261	FALSE	1.93e-05	FALSE
eGFRcys	Whole Blood	ENSG00000122378.13	PRXL2A	10	80407829	80437115	7	0.093	4.1e-16	0.0301	0.006891	(0.0166, 0.0436)	4.27309	TRUE	1.93e-05	FALSE
eGFRcys	Whole Blood	ENSG00000276968.1	ENSG00000276968	13	48041751	48042184	6	0.11	1.3e-19	-0.0097	0.002616	(-0.0148, -0.0046)	-4.27133	FALSE	1.94e-05	FALSE
eGFRcys	Whole Blood	ENSG00000172426.15	RSPH9	6	43645036	43672600	6	0.02	0.00015	-0.0116	0.0028	(-0.0171, -0.0061)	-4.2712	FALSE	1.94e-05	FALSE
eGFRcys	Liver	ENSG00000136169.16	SETDB2	13	49444374	49495003	5	0.096	3.3e-06	0.0156	0.00373	(0.0083, 0.023)	4.26649	TRUE	1.99e-05	FALSE
eGFRcr	Kidney Cortex	ENSG00000248491.5	ENSG00000248491	4	127096891	127470569	5	-0.0085	0.53	-0.00406	0.000995	(-0.006, -0.0021)	-4.26164	FALSE	2.03e-05	FALSE
eGFRcys	Whole Blood	ENSG00000128683.13	GAD1	2	170813213	170861151	2	0.19	8.3e-33	0.0721	0.0193	(0.0343, 0.1098)	4.2609	TRUE	2.04e-05	FALSE
eGFRcr	Whole Blood	ENSG00000157653.11	C9orf43	9	113410054	113429684	4	0.03	3.8e-06	-0.0231	0.005427	(-0.0337, -0.0125)	-4.25881	FALSE	2.06e-05	FALSE
eGFRcr	Kidney Cortex	ENSG00000254986.7	DPP3	11	66480013	66509657	11	0.092	0.0055	0.00608	0.00147	(0.0032, 0.009)	4.2576	TRUE	2.07e-05	FALSE
eGFRcys	Tubule	ENSG00000179023.7	KLHDC7A	1	18480982	18486126	33	0.31	1.6e-11	0.00335	0.000789	(0.0018, 0.0049)	4.2575	TRUE	2.07e-05	FALSE
eGFRcr	Liver	ENSG00000258603.3	ENSG00000258603	14	73616700	73633941	3	0.054	0.00046	0.0103	0.00224	(0.006, 0.0147)	4.25483	TRUE	2.09e-05	FALSE
eGFRcr	Whole Blood	ENSG00000258666.1	ENSG00000258666	14	100333790	100354061	6	0.16	2.6e-27	0.00637	0.001742	(0.003, 0.0098)	4.25353	TRUE	2.1e-05	FALSE
eGFRcr	Kidney Cortex	ENSG00000255513.1	ENSG00000255513	16	1963745	1964095	9	0.047	0.038	0.00591	0.001413	(0.0031, 0.0087)	4.2526	TRUE	2.11e-05	FALSE
eGFRcr	Kidney Cortex	ENSG00000184708.17	EIF4ENIF1	22	31436977	31496108	12	0.076	0.011	-0.00371	0.000889	(-0.0055, -0.002)	-4.2527	FALSE	2.11e-05	FALSE
eGFRcr	Tubule	ENSG00000249087.3	ZNF436-AS1	1	23368997	23371839	18	0.2	1.4e-07	0.00179	0.000563	(7e-04, 0.0029)	4.2512	TRUE	2.13e-05	FALSE
eGFRcr	Kidney Cortex	ENSG00000263001.5	GTF2I	7	74650231	74760692	1	0.18	0.0001	0.0109	0.002426	(0.0061, 0.0157)	4.25	TRUE	2.14e-05	FALSE
eGFRcr	Whole Blood	ENSG00000196968.10	FUT11	10	73772276	73780251	1	0.019	0.0002	5.52	1.45829	(2.6575, 8.374)	4.25	TRUE	2.14e-05	FALSE
eGFRcr	Whole Blood	ENSG00000226469.1	ADAM1B	12	111927018	111929017	1	0.016	0.00066	0.031	0.00692	(0.0175, 0.0446)	4.25	TRUE	2.14e-05	FALSE
eGFRcr	Whole Blood	ENSG00000099624.7	ATP5F1D	19	1241746	1244825	1	0.056	2.9e-10	0.0799	0.016282	(0.048, 0.1118)	4.25	TRUE	2.14e-05	FALSE
eGFRcr	Whole Blood	ENSG00000115839.17	RAB3GAP1	2	135052265	135176394	1	0.0045	0.045	-0.0288	0.00686	(-0.0423, -0.0154)	-4.25	FALSE	2.14e-05	FALSE
eGFRcys	Whole Blood	ENSG00000100106.19	TRIOBP	22	37697048	37776556	4	0.22	1.4e-38	-0.0391	0.008971	(-0.0567, -0.0215)	-4.25019	FALSE	2.14e-05	FALSE
eGFRcr	Tubule	ENSG00000145214.9	DGKQ	4	958887	986895	7	0.11	8.6e-05	0.00321	0.000741	(0.0018, 0.0047)	4.2489	TRUE	2.15e-05	FALSE
eGFRcys	Whole Blood	ENSG00000197062.11	ZSCAN26	6	28267010	28278224	9	0.022	7.8e-05	0.0146	0.00379	(0.0072, 0.022)	4.2484	TRUE	2.15e-05	FALSE
BUN	Liver	ENSG00000116127.17	ALMS1	2	73385758	73625166	2	0.0082	0.1	-0.0294	0.00773	(-0.0446, -0.0143)	-4.24755	FALSE	2.16e-05	FALSE
ACR	Kidney Cortex	ENSG00000115226.9	FNDC4	2	27491883	27495200	5	-0.0077	0.5	-0.067737	0.01641	(-0.0999, -0.0356)	-4.2463	FALSE	2.17e-05	FALSE
ACR	Liver	ENSG00000169851.15	PCDH7	4	30720415	31146805	3	0.15	5.9e-09	0.058106	0.01501	(0.0287, 0.0875)	4.24635	TRUE	2.17e-05	FALSE
BUN	Liver	ENSG00000132676.15	DAP3	1	155687960	155739010	3	-0.0044	0.76	0.0994	0.0229	(0.0546, 0.1442)	4.24592	TRUE	2.18e-05	FALSE
eGFRcys	Whole Blood	ENSG00000237945.7	LINC00649	21	33915534	33977691	6	0.48	6.2e-96	-0.00319	0.000705	(-0.0046, -0.0018)	-4.2417	FALSE	2.22e-05	FALSE
ACR	Kidney Cortex	ENSG00000153071.14	DAB2	5	39371675	39462300	3	-0.0044	0.41	-0.168	0.03995	(-0.2467, -0.0901)	-4.24048	FALSE	2.23e-05	FALSE
eGFRcr	Tubule	ENSG00000196655.5	TRAPPC4	11	119018432	119025454	10	0.47	2e-18	0.0016	0.000404	(8e-04, 0.0024)	4.24025	TRUE	2.23e-05	FALSE
eGFRcys	Liver	ENSG00000272977.1	ENSG00000272977	22	25476218	25479971	11	0.17	3.4e-10	0.012	0.003301	(0.0056, 0.0185)	4.24044	TRUE	2.23e-05	FALSE
eGFRcr	Liver	ENSG00000124568.10	SLC17A1	6	25782897	25832059	10	0.13	5.5e-08	0.008686	0.001971	(0.0048, 0.0125)	4.2382	TRUE	2.25e-05	FALSE
eGFRcr	Kidney Cortex	ENSG00000173226.16	IQCB1	3	121769761	121835079	23	0.059	0.023	-0.00556	0.001241	(-0.008, -0.0031)	-4.23745	FALSE	2.26e-05	FALSE
eGFRcys	Whole Blood	ENSG00000278259.4	MYO19	17	36495633	36543435	9	0.098	5.7e-17	-0.0147	0.003203	(-0.021, -0.0084)	-4.23795	FALSE	2.26e-05	FALSE
eGFRcr	Liver	ENSG00000227370.1	ENSG00000227370	22	42132543	42132998	8	0.44	7.5e-28	0.0122	0.003105	(0.0062, 0.0183)	4.23665	TRUE	2.27e-05	FALSE
ACR	Tubule	ENSG00000184160.6	ADRA2C	4	3766348	3768526	20	0.29	7.7e-11	0.012444	0.00301	(0.0065, 0.0184)	4.2357	TRUE	2.28e-05	FALSE
eGFRcr	Whole Blood	ENSG00000100299.17	ARSA	22	50622754	50628173	4	0.47	4.4e-93	-0.0014	0.000346	(-0.0021, -7e-04)	-4.23276	FALSE	2.31e-05	FALSE
eGFRcys	Tubule	ENSG00000124613.4	ZNF391	6	27374615	27403904	38	0.1	0.0002	-0.006685	0.001599	(-0.0098, -0.0036)	-4.233	FALSE	2.31e-05	FALSE
eGFRcr	Kidney Cortex	ENSG00000087365.15	SF3B2	11	66050729	66069308	8	-0.014	0.9	-0.0158	0.003604	(-0.0228, -0.0087)	-4.2305	FALSE	2.33e-05	FALSE
eGFRcr	Whole Blood	ENSG00000260114.2	ENSG00000260114	16	29919634	29921905	4	0.011	0.0036	0.0133	0.003054	(0.0073, 0.0192)	4.2308	TRUE	2.33e-05	FALSE
eGFRcr	Liver	ENSG00000176700.19	SCAND2P	15	84631451	84647478	5	0.21	2.9e-12	-0.00596	0.001416	(-0.0087, -0.0032)	-4.23	FALSE	2.34e-05	FALSE
ACR	Whole Blood	ENSG00000108443.13	RPS6KB1	17	59893046	59950574	2	0.023	4.4e-05	0.0718	0.01864	(0.0353, 0.1083)	4.22584	TRUE	2.38e-05	FALSE
eGFRcys	Whole Blood	ENSG00000158874.11	APOA2	1	161222292	161223631	3	0.0046	0.043	0.0507	0.0116	(0.0279, 0.0735)	4.2263	TRUE	2.38e-05	FALSE
eGFRcr	Whole Blood	ENSG00000114796.15	KLHL24	3	183635610	183684519	3	0.026	1.7e-05	-0.0965	0.025203	(-0.1459, -0.0471)	-4.22468	FALSE	2.39e-05	FALSE
eGFRcr	Tubule	ENSG00000197165.6	SULT1A2	16	28591943	28597050	17	0.4	4.8e-15	0.00164	0.000393	(9e-04, 0.0024)	4.2244	TRUE	2.4e-05	FALSE
eGFRcr	Whole Blood	ENSG00000241258.6	CRCP	7	66114604	66154568	5	0.35	1.1e-63	-0.0129	0.002966	(-0.0187, -0.0071)	-4.22	FALSE	2.41e-05	FALSE
eGFRcr	Whole Blood	ENSG00000135929.8	CYP27A1	2	218781749	218815293	5	0.2	2.4e-34	0.0205	0.00464	(0.0114, 0.0296)	4.22	TRUE	2.42e-05	FALSE
eGFRcys	Tubule	ENSG00000167914.6	GSDMA	17	39953263	39977766	30	0.39	1.5e-14	0.00258	0.000577	(0.0015, 0.0037)	4.2199	TRUE	2.44e-05	FALSE
BUN	Tubule	ENSG00000151224.8	MAT1A	10	80271820	80289658	12	0.11	0.00016	0.0121	0.002913	(0.0064, 0.0178)	4.2193	TRUE	2.45e-05	FALSE
eGFRcr	Whole Blood	ENSG00000259031.1	ENSG00000259031	14	100538939	100540409	7	0.25	1.2e-43	-0.00284	0.000634	(-0.0041, -0.0016)	-4.21841	FALSE	2.46e-05	FALSE
eGFRcr	Tubule	ENSG00000166166.8	TRMT61A	14	103529196	103537073	25	0.041	0.015	0.00394	0.00095	(0.0021, 0.0058)	4.218	TRUE	2.47e-05	FALSE
eGFRcys	Whole Blood	ENSG00000096717.11	SIRT1	10	67884656	67918390	6	0.22	6.8e-38	-0.0252	0.006142	(-0.0372, -0.0131)	-4.21786	FALSE	2.47e-05	FALSE
eGFRcr	Liver	ENSG00000074266.19	EED	11	86244753	86278813	10	0.049	0.00076	-0.0116	0.002725	(-0.017, -0.0063)	-4.21237	FALSE	2.53e-05	FALSE
eGFRcr	Whole Blood	ENSG00000011114.14	BTBD7	14	93237550	93333092	5	0.073	6.8e-13	0.00664	0.001558	(0.0036, 0.0097)	4.21253	TRUE	2.53e-05	FALSE
ACR	Tubule	ENSG00000163938.12	GNL3	3	52681156	52694497	31	0.2	1.2e-07	-0.015	0.00354	(-0.0219, -0.0081)	-4.21137	FALSE	2.54e-05	FALSE
eGFRcys	Tubule	ENSG00000133661.11	SFTPD	10	79937740	79982614	46	0.055	0.0055	-0.00393	0.000913	(-0.0057, -0.0021)	-4.207	FALSE	2.59e-05	FALSE
ACR	Tubule	ENSG00000099330.4	OCEL1	19	17226213	17229219	10	0.18	5.2e-07	0.022	0.00547	(0.0113, 0.0327)	4.2055	TRUE	2.6e-05	FALSE
eGFRcys	Whole Blood	ENSG00000170175.10	CHRNB1	17	7445061	7457710	3	0.13	4.6e-22	-0.0167	0.003983	(-0.0245, -0.0089)	-4.20258	FALSE	2.64e-05	FALSE
eGFRcr	Liver	ENSG00000196275.13	GTF2IRD2	7	74796144	74851551	2	0.27	3.4e-16	0.0223	0.005088	(0.0123, 0.0323)	4.20102	TRUE	2.66e-05	FALSE
eGFRcr	Whole Blood	ENSG00000213689.11	TREX1	3	48465811	48467645	9	0.13	1e-21	-0.00471	0.000973	(-0.0066, -0.0028)	-4.20059	FALSE	2.66e-05	FALSE
eGFRcys	Kidney Cortex	ENSG00000126215.13	XRCC3	14	103697609	103715504	1	-0.013	0.73	-0.571	0.14164	(-0.8485, -0.2932)	-4.2	FALSE	2.67e-05	FALSE
eGFRcys	Whole Blood	ENSG00000232912.5	RERE-AS1	1	8424645	8434838	1	0.0096	0.0063	-0.0761	0.0165	(-0.1084, -0.0438)	-4.2	FALSE	2.67e-05	FALSE
eGFRcys	Whole Blood	ENSG00000185482.7	STAC3	12	57243453	57251188	1	0.0089	0.0084	0.056	0.015	(0.0266, 0.0854)	4.2	TRUE	2.67e-05	FALSE
eGFRcys	Whole Blood	ENSG00000231621.1	ANKRD44-AS1	2	197197991	197199273	1	0.14	1.2e-24	0.104	0.0249	(0.0551, 0.1526)	4.2	TRUE	2.67e-05	FALSE
eGFRcys	Whole Blood	ENSG00000093167.17	LRRFIP2	3	37052626	37183689	1	0.092	5.7e-16	-1.83	0.412001	(-2.633, -1.018)	-4.2	FALSE	2.67e-05	FALSE
eGFRcys	Whole Blood	ENSG00000271993.1	ENSG00000271993	3	37182107	37182734	1	-0.00036	0.38	-0.161	0.036357	(-0.2327, -0.0902)	-4.2	FALSE	2.67e-05	FALSE
eGFRcr	Whole Blood	ENSG00000219392.1	ZNF602P	6	28115628	28116551	6	0.046	1.1e-08	0.018	0.00507	(0.0081, 0.0279)	4.19923	TRUE	2.68e-05	FALSE
eGFRcys	Whole Blood	ENSG00000111328.6	CDK2AP1	12	123250112	123272334	2	0.28	7.3e-50	-0.0455	0.0109	(-0.0669, -0.0241)	-4.1993	FALSE	2.68e-05	FALSE
eGFRcys	Whole Blood	ENSG00000105726.16	ATP13A1	19	19645198	19663676	2	-0.0011	0.62	-0.068	0.016512	(-0.1004, -0.0357)	-4.19924	FALSE	2.68e-05	FALSE
eGFRcys	Tubule	ENSG00000196950.9	SLC39A10	2	195575977	195737702	22	0.24	8e-09	0.00367	0.000811	(0.0021, 0.0053)	4.19894	TRUE	2.68e-05	FALSE
eGFRcr	Liver	ENSG00000224183.1	SDHDP6	1	25294164	25294643	5	0.12	2.5e-07	0.0134	0.00324	(0.0071, 0.0198)	4.19852	TRUE	2.69e-05	FALSE
eGFRcr	Whole Blood	ENSG00000166145.14	SPINT1	15	40844018	40858207	3	0.033	1.5e-06	-0.0317	0.00751	(-0.0464, -0.0169)	-4.19824	FALSE	2.69e-05	FALSE
eGFRcys	Whole Blood	ENSG00000065911.11	MTHFD2	2	74198610	74217565	5	0.057	2.3e-10	0.0294	0.00754	(0.0146, 0.0442)	4.19845	TRUE	2.69e-05	FALSE
eGFRcr	Kidney Cortex	ENSG00000189164.14	ZNF527	19	37371061	37393066	4	-0.014	0.9	-0.0172	0.003356	(-0.0238, -0.0106)	-4.19772	FALSE	2.7e-05	FALSE
eGFRcys	Whole Blood	ENSG00000243544.3	RN7SL172P	3	121653994	121654296	3	0.028	9.6e-06	-0.197	0.047625	(-0.2903, -0.1036)	-4.19731	FALSE	2.7e-05	FALSE
eGFRcr	Whole Blood	ENSG00000167720.12	SRR	17	2303383	2325260	7	0.22	8.6e-39	0.00575	0.001349	(0.0031, 0.0084)	4.19629	TRUE	2.71e-05	FALSE
eGFRcys	Whole Blood	ENSG00000241852.9	C8orf58	8	22599599	22604150	5	0.046	1.4e-08	0.0224	0.005488	(0.0116, 0.0331)	4.19631	TRUE	2.71e-05	FALSE
eGFRcys	Liver	ENSG00000038532.14	CLEC16A	16	10944564	11182186	2	0.04	0.0023	0.0178	0.004335	(0.0093, 0.0263)	4.19438	TRUE	2.74e-05	FALSE
eGFRcr	Kidney Cortex	ENSG00000173702.7	MUC13	3	124905442	124953819	8	0.021	0.11	0.00756	0.001717	(0.0042, 0.0109)	4.19285	TRUE	2.75e-05	FALSE
eGFRcys	Whole Blood	ENSG00000085788.13	DDHD2	8	38225218	38275558	5	0.0064	0.022	0.027	0.007186	(0.0129, 0.0411)	4.19227	TRUE	2.76e-05	FALSE
BUN	Liver	ENSG00000162438.11	CTRC	1	15438439	15449242	2	-0.0048	0.91	0.053	0.0137	(0.0261, 0.0799)	4.18755	TRUE	2.82e-05	FALSE
BUN	Liver	ENSG00000204580.13	DDR1	6	30876421	30900156	2	0.18	1.2e-10	0.0736	0.01711	(0.0401, 0.1071)	4.18727	TRUE	2.82e-05	FALSE
ACR	Whole Blood	ENSG00000273759.1	ENSG00000273759	20	62928621	62929297	3	0.065	1.4e-11	0.198	0.0467	(0.1065, 0.2896)	4.18459	TRUE	2.86e-05	FALSE
eGFRcys	Whole Blood	ENSG00000249684.5	ENSG00000249684	5	177950335	177963960	2	0.063	2.3e-11	0.0394	0.008919	(0.0219, 0.0569)	4.18287	TRUE	2.88e-05	FALSE
BUN	Tubule	ENSG00000035115.17	SH3YL1	2	217730	266398	66	0.51	2.8e-20	-0.00361	0.000912	(-0.0054, -0.0018)	-4.1821	FALSE	2.89e-05	FALSE
BUN	Whole Blood	ENSG00000163131.10	CTSS	1	150730188	150765792	7	0.073	6.4e-13	0.0423	0.01079	(0.0211, 0.0634)	4.17976	TRUE	2.92e-05	FALSE
ACR	Liver	ENSG00000284237.1	LINC02767	1	207959292	207969329	10	0.09	6.5e-06	-0.112	0.0284	(-0.168, -0.0568)	-4.17889	FALSE	2.93e-05	FALSE
eGFRcr	Liver	ENSG00000165916.8	PSMC3	11	47418769	47426473	8	0.2	7e-12	0.0181	0.004005	(0.0103, 0.026)	4.17894	TRUE	2.93e-05	FALSE
eGFRcys	Whole Blood	ENSG00000160307.9	S100B	21	46598604	46605208	13	0.42	2.5e-82	-0.00679	0.00164	(-0.01, -0.0036)	-4.1787	FALSE	2.93e-05	FALSE
eGFRcr	Whole Blood	ENSG00000102886.14	GDPD3	16	30104810	30113537	8	0.33	5.2e-60	0.00421	0.000985	(0.0023, 0.0061)	4.17621	TRUE	2.96e-05	FALSE
eGFRcys	Kidney Cortex	ENSG00000230911.1	PPIHP1	11	112029858	112030367	11	-0.0036	0.39	-0.00739	0.00176	(-0.0108, -0.0039)	-4.17437	FALSE	2.99e-05	FALSE
BUN	Whole Blood	ENSG00000273841.4	TAF9	5	69364743	69370013	6	0.098	6.3e-17	-0.0379	0.00919	(-0.0559, -0.0199)	-4.17275	FALSE	3.01e-05	FALSE
eGFRcr	Whole Blood	ENSG00000166507.17	NDST2	10	73801911	73811798	9	0.09	1.3e-15	-0.00611	0.001659	(-0.0094, -0.0029)	-4.17239	FALSE	3.01e-05	FALSE
eGFRcys	Whole Blood	ENSG00000260114.2	ENSG00000260114	16	29919634	29921905	4	0.011	0.0036	0.0217	0.005088	(0.0117, 0.0317)	4.17	TRUE	3.01e-05	FALSE
eGFRcys	Tubule	ENSG00000100997.14	ABHD12	20	25294743	25390983	53	0.084	0.00072	-0.00433	0.000992	(-0.0063, -0.0024)	-4.1717	FALSE	3.02e-05	FALSE
eGFRcr	Whole Blood	ENSG00000254827.5	SLC22A18AS	11	2887780	2903740	5	0.22	7.2e-38	-0.00464	0.001051	(-0.0067, -0.0026)	-4.17097	FALSE	3.03e-05	FALSE
eGFRcr	Tubule	ENSG00000196167.5	COLCA1	11	111290787	111305045	10	0.12	5.7e-05	-0.00328	0.000747	(-0.0047, -0.0018)	-4.17095	FALSE	3.03e-05	FALSE
eGFRcys	Tubule	ENSG00000204642.9	HLA-F	6	29722775	29738528	13	0.36	1.7e-13	-0.002538	0.000532	(-0.0036, -0.0015)	-4.171	FALSE	3.03e-05	FALSE
ACR	Whole Blood	ENSG00000213190.3	MLLT11	1	151057758	151068497	1	0.017	0.00044	-0.113	0.0304	(-0.1723, -0.053)	-4.16992	FALSE	3.05e-05	FALSE
eGFRcr	Liver	ENSG00000103249.17	CLCN7	16	1444934	1475084	5	0.088	8.2e-06	-0.0158	0.004195	(-0.024, -0.0076)	-4.17	FALSE	3.06e-05	FALSE
eGFRcr	Liver	ENSG00000013364.18	MVP	16	29820394	29848039	5	0.083	1.5e-05	0.00353	0.000841	(0.0019, 0.0052)	4.17	TRUE	3.07e-05	FALSE
eGFRcr	Whole Blood	ENSG00000182871.14	COL18A1	21	45405137	45513720	5	0.56	6.7e-122	0.00821	0.002069	(0.0042, 0.0123)	4.16714	TRUE	3.08e-05	FALSE
eGFRcr	Whole Blood	ENSG00000178467.17	P4HTM	3	48989889	49007153	4	0.026	2e-05	0.0149	0.004054	(0.0069, 0.0228)	4.16769	TRUE	3.08e-05	FALSE
eGFRcr	Whole Blood	ENSG00000189077.10	TMEM120A	7	75986831	75994656	7	0.013	0.0021	-0.0248	0.006327	(-0.0372, -0.0124)	-4.17	FALSE	3.08e-05	FALSE
eGFRcr	Liver	ENSG00000166321.13	NUDT13	10	73110375	73131828	1	0.084	1.4e-05	0.0693	0.0173	(0.0354, 0.1031)	4.16667	TRUE	3.09e-05	FALSE
eGFRcr	Liver	ENSG00000140263.13	SORD	15	45023181	45077185	1	0.0066	0.13	0.232	0.062567	(0.1097, 0.3549)	4.17	TRUE	3.09e-05	FALSE
eGFRcys	Liver	ENSG00000166928.10	MS4A14	11	60378530	60417756	10	0.35	2.3e-21	-0.00648	0.00162	(-0.0097, -0.0033)	-4.16676	FALSE	3.09e-05	FALSE
eGFRcys	Liver	ENSG00000032742.17	IFT88	13	20567069	20691437	1	-0.00096	0.37	-0.211	0.050587	(-0.3106, -0.1123)	-4.16667	FALSE	3.09e-05	FALSE
eGFRcys	Liver	ENSG00000157992.12	KRTCAP3	2	27442366	27446481	2	0.012	0.064	-0.0386	0.00928	(-0.0568, -0.0204)	-4.17	FALSE	3.11e-05	FALSE
eGFRcys	Tubule	ENSG00000099308.6	MAST3	19	18097793	18151692	26	0.23	1.2e-08	0.00331	0.000795	(0.0018, 0.0049)	4.1647	TRUE	3.12e-05	FALSE
eGFRcys	Whole Blood	ENSG00000168528.11	SERINC2	1	31409565	31434680	3	0.33	1.5e-60	-0.022	0.00554	(-0.0329, -0.0112)	-4.16369	FALSE	3.13e-05	FALSE
eGFRcr	Liver	ENSG00000131165.14	CHMP1A	16	89644435	89657721	2	0.035	0.0039	-0.0315	0.008081	(-0.0473, -0.0157)	-4.16	FALSE	3.16e-05	FALSE
eGFRcr	Tubule	ENSG00000160783.15	PMF1	1	156212993	156240042	15	0.11	0.00016	-0.00275	0.000636	(-0.004, -0.0015)	-4.1618	FALSE	3.16e-05	FALSE
eGFRcys	Whole Blood	ENSG00000178951.8	ZBTB7A	19	4043303	4066899	2	0.03	4.4e-06	0.0811	0.020368	(0.0411, 0.121)	4.16194	TRUE	3.16e-05	FALSE
BUN	Liver	ENSG00000232871.8	SEC1P	19	48638071	48682245	5	0.0036	0.19	-0.0671	0.01654	(-0.0996, -0.0347)	-4.16089	FALSE	3.17e-05	FALSE
eGFRcr	Whole Blood	ENSG00000117528.11	ABCD3	1	94418389	94518666	6	0.05	2.7e-09	0.0113	0.00267	(0.0061, 0.0166)	4.16	TRUE	3.17e-05	FALSE
eGFRcr	Whole Blood	ENSG00000198830.10	HMGN2	1	26472440	26476642	4	0.022	7e-05	0.0141	0.0035	(0.0072, 0.0209)	4.16	TRUE	3.19e-05	FALSE
eGFRcys	Kidney Cortex	ENSG00000167914.11	GSDMA	17	39953263	39977766	3	0.23	1.1e-05	0.0368	0.00856	(0.02, 0.0536)	4.1503	TRUE	3.32e-05	FALSE
eGFRcr	Whole Blood	ENSG00000167077.12	MEI1	22	41699503	41799456	8	0.27	3.4e-48	0.0132	0.003254	(0.0068, 0.0196)	4.14945	TRUE	3.33e-05	FALSE
eGFRcys	Whole Blood	ENSG00000103253.17	HAGHL	16	726936	735525	6	0.15	5.7e-26	-0.0293	0.006707	(-0.0425, -0.0162)	-4.15	FALSE	3.35e-05	FALSE
eGFRcr	Liver	ENSG00000146205.13	ANO7	2	241188509	241225377	6	0.11	4.2e-07	0.00428	0.00104	(0.0022, 0.0063)	4.14775	TRUE	3.36e-05	FALSE
eGFRcys	Tubule	ENSG00000136169.12	SETDB2	13	49444374	49495003	23	0.25	2.8e-09	0.00304	0.000738	(0.0016, 0.0045)	4.1465	TRUE	3.38e-05	FALSE
eGFRcr	Liver	ENSG00000205865.4	FAM99B	11	1683269	1685629	6	0.16	7.7e-10	0.015	0.003542	(0.0081, 0.022)	4.1437	TRUE	3.42e-05	FALSE
ACR	Liver	ENSG00000123552.17	USP45	6	99432379	99521728	2	0.0038	0.18	0.253	0.06455	(0.1263, 0.3793)	4.14163	TRUE	3.45e-05	FALSE
eGFRcr	Liver	ENSG00000275342.4	PRAG1	8	8317736	8386498	5	0.061	0.0002	0.0158	0.00368	(0.0086, 0.023)	4.13988	TRUE	3.47e-05	FALSE
ACR	Whole Blood	ENSG00000120093.11	HOXB3	17	48548870	48604912	14	0.18	7.7e-31	0.028	0.00707	(0.0141, 0.0419)	4.13933	TRUE	3.48e-05	FALSE
BUN	Whole Blood	ENSG00000130731.15	METTL26	16	634427	636366	2	0.42	2.1e-80	0.0616	0.0144	(0.0334, 0.0898)	4.1396	TRUE	3.48e-05	FALSE
eGFRcr	Whole Blood	ENSG00000062282.14	DGAT2	11	75759512	75801535	8	0.042	4.5e-08	0.0103	0.002556	(0.0053, 0.0153)	4.13944	TRUE	3.48e-05	FALSE
eGFRcys	Tubule	ENSG00000108064.6	TFAM	10	58385345	58399220	18	0.13	3.3e-05	0.00445	0.001034	(0.0024, 0.0065)	4.1388	TRUE	3.49e-05	FALSE
ACR	Liver	ENSG00000281005.1	LINC00921	16	3263743	3267567	1	0.01	0.078	0.67	0.1586	(0.3588, 0.9805)	4.13807	TRUE	3.5e-05	FALSE
eGFRcr	Whole Blood	ENSG00000172273.12	HINFP	11	119121587	119136044	6	0.061	6.6e-11	0.00916	0.00215	(0.0049, 0.0134)	4.13766	TRUE	3.51e-05	FALSE
eGFRcr	Whole Blood	ENSG00000170468.7	RIOX1	14	73490964	73493392	7	0.0057	0.029	-0.0107	0.002737	(-0.016, -0.0053)	-4.13635	FALSE	3.53e-05	FALSE
eGFRcys	Tubule	ENSG00000099330.4	OCEL1	19	17226213	17229219	10	0.18	5.2e-07	0.0051	0.001282	(0.0026, 0.0076)	4.1356	TRUE	3.54e-05	FALSE
eGFRcr	Liver	ENSG00000145088.8	EAF2	3	121835183	121886526	2	0.049	0.00078	-0.0268	0.006747	(-0.04, -0.0135)	-4.13485	FALSE	3.55e-05	FALSE
eGFRcr	Liver	ENSG00000204540.10	PSORS1C1	6	31114750	31140092	8	0.02	0.024	0.0133	0.003002	(0.0075, 0.0192)	4.13	TRUE	3.56e-05	FALSE
eGFRcr	Whole Blood	ENSG00000166503.8	HDGFL3	15	83112738	83207823	2	0.0062	0.023	-0.0494	0.0129	(-0.0746, -0.0241)	-4.13341	FALSE	3.57e-05	FALSE
eGFRcr	Whole Blood	ENSG00000093217.9	XYLB	3	38346760	38421348	2	0.02	0.00016	0.0339	0.009843	(0.0146, 0.0532)	4.13207	TRUE	3.6e-05	FALSE
eGFRcr	Whole Blood	ENSG00000152213.3	ARL11	13	49628299	49633872	3	0.026	1.9e-05	0.010555	0.002684	(0.0053, 0.0158)	4.1298	TRUE	3.63e-05	FALSE
ACR	Whole Blood	ENSG00000118804.8	STBD1	4	76306026	76311599	6	0.05	2.8e-09	-0.0878	0.0218	(-0.1305, -0.0451)	-4.12847	FALSE	3.65e-05	FALSE
ACR	Whole Blood	ENSG00000143178.12	TBX19	1	168280877	168314426	1	0.064	1.7e-11	-0.138	0.0345	(-0.2059, -0.0708)	-4.12677	FALSE	3.68e-05	FALSE
eGFRcys	Whole Blood	ENSG00000130921.7	C12orf65	12	123232916	123257959	1	0.085	9.6e-15	-0.0576	0.0141	(-0.0853, -0.0299)	-4.125	FALSE	3.71e-05	FALSE
eGFRcr	Tubule	ENSG00000182179.6	UBA7	3	49805209	49813953	50	0.081	0.00092	0.00397	0.000913	(0.0022, 0.0058)	4.1228	TRUE	3.74e-05	FALSE
ACR	Liver	ENSG00000025772.7	TOMM34	20	44942130	44960397	3	0.17	4.5e-10	-0.357105	0.08371	(-0.5212, -0.193)	-4.122	FALSE	3.76e-05	FALSE
ACR	Whole Blood	ENSG00000140367.11	UBE2Q2	15	75843285	75901078	3	0.027	1.3e-05	-0.082	0.0216	(-0.1243, -0.0398)	-4.12197	FALSE	3.76e-05	FALSE
eGFRcr	Kidney Cortex	ENSG00000114547.9	ROPN1B	3	125969160	125983454	15	0.016	0.15	-0.00819	0.002004	(-0.0121, -0.0043)	-4.11691	FALSE	3.84e-05	FALSE
eGFRcys	Liver	ENSG00000118804.8	STBD1	4	76306026	76311599	4	0.0084	0.099	-0.0832	0.019345	(-0.1211, -0.0453)	-4.11668	FALSE	3.84e-05	FALSE
eGFRcys	Whole Blood	ENSG00000124356.15	STAMBP	2	73828916	73873659	3	0.073	6.3e-13	0.00816	0.00209	(0.0041, 0.0123)	4.11608	TRUE	3.85e-05	FALSE
eGFRcys	Liver	ENSG00000197894.10	ADH5	4	99070978	99088801	4	0.12	2.3e-07	-0.0259	0.006223	(-0.038, -0.0137)	-4.1158	FALSE	3.86e-05	FALSE
eGFRcys	Kidney Cortex	ENSG00000137713.15	PPP2R1B	11	111726908	111766427	13	0.11	0.0029	-0.011424	0.00278	(-0.0169, -0.006)	-4.11522	FALSE	3.87e-05	FALSE
eGFRcys	Kidney Cortex	ENSG00000159197.3	KCNE2	21	34364024	34371389	6	-0.0051	0.43	0.014468	0.0036	(0.0074, 0.0215)	4.115	TRUE	3.87e-05	FALSE
eGFRcr	Liver	ENSG00000242338.6	BMS1P4	10	73715843	73730469	2	-0.0018	0.43	-0.0601	0.0162	(-0.0919, -0.0283)	-4.11465	FALSE	3.88e-05	FALSE
eGFRcr	Whole Blood	ENSG00000065029.14	ZNF76	6	35258909	35295985	13	0.12	4.8e-21	-0.00579	0.00145	(-0.0086, -0.003)	-4.11364	FALSE	3.89e-05	FALSE
BUN	Liver	ENSG00000174564.12	IL20RB	3	136946230	137011085	10	0.098	2.6e-06	0.0264	0.00615	(0.0144, 0.0385)	4.11308	TRUE	3.9e-05	FALSE
eGFRcr	Whole Blood	ENSG00000146540.14	C7orf50	7	996986	1138260	2	0.0012	0.18	0.0183	0.005276	(0.008, 0.0286)	4.11	TRUE	3.91e-05	FALSE
ACR	Whole Blood	ENSG00000167702.11	KIFC2	8	144466043	144474202	2	0.062	4.6e-11	-0.362	0.08951	(-0.5374, -0.1865)	-4.11206	FALSE	3.92e-05	FALSE
eGFRcys	Liver	ENSG00000163406.10	SLC15A2	3	121894401	121944188	3	-0.0048	0.91	-0.131	0.032264	(-0.1938, -0.0673)	-4.11211	FALSE	3.92e-05	FALSE
BUN	Whole Blood	ENSG00000134058.11	CDK7	5	69234795	69277430	1	0.019	0.00023	-0.0642	0.01612	(-0.0958, -0.0326)	-4.11111	FALSE	3.94e-05	FALSE
BUN	Whole Blood	ENSG00000122692.8	SMU1	9	33041765	33076674	2	0.15	3.8e-26	-0.0338	0.00842	(-0.0503, -0.0173)	-4.11111	FALSE	3.94e-05	FALSE
eGFRcr	Kidney Cortex	ENSG00000259479.6	SORD2P	15	44825747	44884694	2	-0.0081	0.52	-0.0673	0.018379	(-0.1033, -0.0313)	-4.1111	FALSE	3.94e-05	FALSE
eGFRcr	Liver	ENSG00000008838.19	MED24	17	40019097	40061215	6	-0.0048	0.9	0.0215	0.004882	(0.0119, 0.031)	4.1104	TRUE	3.95e-05	FALSE
eGFRcys	Tubule	ENSG00000164080.9	RAD54L2	3	51541144	51668667	16	0.075	0.0013	-0.00431	0.001019	(-0.0063, -0.0023)	-4.1106	FALSE	3.95e-05	FALSE
eGFRcr	Tubule	ENSG00000197822.6	OCLN	5	69492292	69558104	13	0.18	7.4e-07	0.00212	0.000535	(0.0011, 0.0032)	4.109	TRUE	3.97e-05	FALSE
BUN	Liver	ENSG00000158470.5	B4GALT5	20	49632945	49713878	4	-0.0048	0.91	0.122	0.03189	(0.06, 0.185)	4.1067	TRUE	4.01e-05	FALSE
eGFRcr	Liver	ENSG00000266208.1	ENSG00000266208	17	40360655	40364693	4	0.012	0.066	-0.0331	0.008811	(-0.0504, -0.0158)	-4.1066	FALSE	4.01e-05	FALSE
eGFRcr	Liver	ENSG00000104626.14	ERI1	8	9002147	9116746	5	0.0059	0.14	-0.0312	0.00812	(-0.0471, -0.0153)	-4.10697	FALSE	4.01e-05	FALSE
eGFRcr	Whole Blood	ENSG00000118520.14	ARG1	6	131573144	131584332	4	0.36	3.1e-66	0.00356	0.000832	(0.0019, 0.0052)	4.10648	TRUE	4.02e-05	FALSE
eGFRcr	Kidney Cortex	ENSG00000070413.19	DGCR2	22	19036282	19122454	3	-0.012	0.67	0.00894	0.002206	(0.0046, 0.0133)	4.1048	TRUE	4.05e-05	FALSE
eGFRcys	Tubule	ENSG00000011021.17	CLCN6	1	11806096	11848079	24	0.14	1.6e-05	-0.00361	0.000954	(-0.0055, -0.0017)	-4.1046	FALSE	4.05e-05	FALSE
eGFRcys	Tubule	ENSG00000111850.6	SMIM8	6	87322583	87399749	19	0.46	9.2e-18	-0.00263	0.000669	(-0.0039, -0.0013)	-4.1046	FALSE	4.05e-05	FALSE
eGFRcr	Kidney Cortex	ENSG00000115241.10	PPM1G	2	27381195	27409591	5	0.0073	0.22	0.00421	0.001112	(0.002, 0.0064)	4.10394	TRUE	4.06e-05	FALSE
eGFRcr	Whole Blood	ENSG00000273619.1	ENSG00000273619	20	62386303	62386970	8	0.087	4.5e-15	-0.01	0.002743	(-0.0154, -0.0047)	-4.1033	FALSE	4.07e-05	FALSE
eGFRcr	Whole Blood	ENSG00000116786.11	PLEKHM2	1	15684320	15734769	7	0.089	2.1e-15	-0.00534	0.00119	(-0.0077, -0.003)	-4.1	FALSE	4.13e-05	FALSE
eGFRcys	Kidney Cortex	ENSG00000213654.9	GPSM3	6	32190766	32195523	1	-0.014	0.88	0.177	0.039127	(0.1007, 0.254)	4.1	TRUE	4.13e-05	FALSE
eGFRcr	Whole Blood	ENSG00000104738.16	MCM4	8	47960185	47978160	4	0.0038	0.06	0.0208	0.005146	(0.0108, 0.0309)	4.09666	TRUE	4.19e-05	FALSE
eGFRcys	Liver	ENSG00000205865.4	FAM99B	11	1683269	1685629	6	0.16	7.7e-10	0.0248	0.00597	(0.0131, 0.0366)	4.09592	TRUE	4.2e-05	FALSE
eGFRcys	Liver	ENSG00000219392.1	ZNF602P	6	28115628	28116551	18	-0.0034	0.58	0.044614	0.012422	(0.0203, 0.069)	4.095	TRUE	4.22e-05	FALSE
eGFRcr	Whole Blood	ENSG00000204351.11	SKIV2L	6	31959117	31969751	3	0.29	1.5e-51	0.0306	0.00948	(0.0121, 0.0492)	4.09448	TRUE	4.23e-05	FALSE
eGFRcr	Whole Blood	ENSG00000272368.2	ENSG00000272368	12	50112197	50165618	2	0.098	6.6e-17	0.0424	0.01	(0.0228, 0.0621)	4.09	TRUE	4.24e-05	FALSE
eGFRcys	Liver	ENSG00000274173.1	ENSG00000274173	20	24931840	24932983	2	0.12	2.8e-07	-0.085542	0.020511	(-0.1257, -0.0453)	-4.09341	FALSE	4.25e-05	FALSE
eGFRcr	Kidney Cortex	ENSG00000132740.8	IGHMBP2	11	68903842	68940602	3	0.29	6e-07	-0.0469	0.011568	(-0.0695, -0.0242)	-4.0916	FALSE	4.28e-05	FALSE
eGFRcr	Tubule	ENSG00000127831.6	VIL1	2	218419092	218453295	72	0.1	0.00018	-0.0017	0.00042	(-0.0025, -9e-04)	-4.0917	FALSE	4.28e-05	FALSE
eGFRcys	Kidney Cortex	ENSG00000272977.1	ENSG00000272977	22	25476218	25479971	9	0.11	0.0032	0.0115	0.003272	(0.0051, 0.0179)	4.09186	TRUE	4.28e-05	FALSE
eGFRcr	Whole Blood	ENSG00000189127.7	ANKRD34B	5	80556755	80570280	17	0.41	9.7e-80	-0.00625	0.001541	(-0.0093, -0.0032)	-4.09148	FALSE	4.29e-05	FALSE
eGFRcr	Whole Blood	ENSG00000187475.5	HIST1H1T	6	26107419	26108136	3	0.019	0.00023	-0.0139	0.00383	(-0.0214, -0.0064)	-4.09045	FALSE	4.31e-05	FALSE
eGFRcr	Whole Blood	ENSG00000130202.9	NECTIN2	19	44846175	44889223	5	0.62	3.3e-144	0.00177	0.000445	(9e-04, 0.0026)	4.08935	TRUE	4.33e-05	FALSE
BUN	Tubule	ENSG00000151704.11	KCNJ1	11	128836315	128867373	17	0.22	3.3e-08	-0.00644	0.001656	(-0.0097, -0.0032)	-4.0883	FALSE	4.34e-05	FALSE
BUN	Liver	ENSG00000284237.1	LINC02767	1	207959292	207969329	10	0.09	6.5e-06	-0.0493	0.0124	(-0.0737, -0.0249)	-4.08654	FALSE	4.38e-05	FALSE
eGFRcys	Whole Blood	ENSG00000104687.12	GSR	8	30678066	30727846	2	0.00018	0.29	-0.0741	0.01991	(-0.1131, -0.0351)	-4.08613	FALSE	4.39e-05	FALSE
ACR	Liver	ENSG00000126460.10	PRRG2	19	49580646	49591004	4	0.09	6.4e-06	-0.18	0.04404	(-0.2662, -0.0936)	-4.08479	FALSE	4.41e-05	FALSE
eGFRcr	Whole Blood	ENSG00000271581.1	ENSG00000271581	6	31356647	31357637	2	0.37	1.6e-69	0.231	0.0522	(0.1285, 0.3329)	4.08091	TRUE	4.49e-05	FALSE
eGFRcr	Whole Blood	ENSG00000182179.12	UBA7	3	49805209	49813953	10	0.31	2.1e-55	0.00632	0.001569	(0.0032, 0.0094)	4.0803	TRUE	4.5e-05	FALSE
eGFRcys	Liver	ENSG00000232112.3	TMA7	3	48440257	48444208	6	-0.0043	0.72	-0.0179	0.003933	(-0.0256, -0.0102)	-4.08035	FALSE	4.5e-05	FALSE
BUN	Liver	ENSG00000255320.1	ENSG00000255320	11	66244840	66246239	6	0.14	1.8e-08	-0.0845	0.0209	(-0.1255, -0.0435)	-4.07753	FALSE	4.55e-05	FALSE
eGFRcr	Whole Blood	ENSG00000076650.6	GPATCH1	19	33080880	33130542	7	0.081	3.6e-14	-0.0356	0.008315	(-0.0519, -0.0193)	-4.07749	FALSE	4.55e-05	FALSE
eGFRcr	Whole Blood	ENSG00000172638.12	EFEMP2	11	65866441	65873592	4	0.1	2.9e-17	0.118	0.028653	(0.0621, 0.1744)	4.07652	TRUE	4.57e-05	FALSE
eGFRcys	Whole Blood	ENSG00000139514.12	SLC7A1	13	29509414	29595688	4	0.042	5.3e-08	0.0364	0.008702	(0.0193, 0.0534)	4.07648	TRUE	4.57e-05	FALSE
eGFRcys	Whole Blood	ENSG00000273611.4	ZNHIT3	17	36486629	36499310	2	0.21	1.3e-36	0.00617	0.001406	(0.0034, 0.0089)	4.07584	TRUE	4.58e-05	FALSE
eGFRcr	Whole Blood	ENSG00000185339.8	TCN2	22	30606838	30627278	6	0.059	1.3e-10	0.00721	0.002044	(0.0032, 0.0112)	4.0756	TRUE	4.59e-05	FALSE
eGFRcys	Whole Blood	ENSG00000109861.15	CTSC	11	88293592	88337761	11	0.34	4.1e-63	0.00333	0.000853	(0.0017, 0.005)	4.07569	TRUE	4.59e-05	FALSE
eGFRcys	Whole Blood	ENSG00000187741.14	FANCA	16	89737549	89816657	3	0.28	1.1e-49	-0.0255	0.006345	(-0.0379, -0.013)	-4.07	FALSE	4.62e-05	FALSE
[truncated: 74,261 more rows]

## Sheet: Tab. S2
Table S2: Individual colocalization analyses for eQTLs, pQTLs and kidney function GWAS.
Trait 1	Marginal / independent index SNP of trait 1	Trait 2	Marginal / independent index SNP of trait 2	Chromosome	Start	End	Number of variants	posterior probability of a shared association
eGFRcr	marginal	STAT3	marginal	17	42063324	42638540	934	0.881325
eGFRcr	rs2844454	APOM	rs2736158	6	31402416	31908210	1521	1.22973e-10
eGFRcr	rs2844454	APOM	rs2763979	6	31402416	31908210	1497	0.0247576
eGFRcr	rs3130621	APOM	rs2736158	6	31402416	31908210	1581	7.98036e-16
eGFRcr	rs3130621	APOM	rs2763979	6	31402416	31908210	1620	0.722501
eGFRcys	marginal	VPS24	rs59613942	2	86253430	86813479	1018	0.122593
eGFRcys	marginal	VPS24	rs7570640	2	86253430	86813479	956	0.0538651
eGFRcys	marginal	PDCD5	rs117126503	19	32331190	32837453	703	0.000529422
eGFRcys	marginal	PDCD5	rs12981879	19	32331190	32837453	773	0.000156246
eGFRcys	marginal	PDCD5	rs150160090	19	32331190	32837453	704	0.00017083
eGFRcys	marginal	PDCD5	rs259274	19	32331190	32837453	721	0.000154496
eGFRcys	marginal	PDCD5	rs4499344	19	32331190	32837453	803	0.00664666
eGFRcys	marginal	PDCD5	rs77511911	19	32331190	32837453	713	0.0109216
eGFRcys	marginal	PDCD5	rs8111278	19	32331190	32837453	822	0.0011006
eGFRcr	rs150891947	PDCD5	rs117126503	19	32331190	32837453	566	0.00172785
eGFRcr	rs150891947	PDCD5	rs12981879	19	32331190	32837453	623	0.0388391
eGFRcr	rs150891947	PDCD5	rs150160090	19	32331190	32837453	563	0.000474018
eGFRcr	rs150891947	PDCD5	rs259274	19	32331190	32837453	580	0.00035582
eGFRcr	rs150891947	PDCD5	rs4499344	19	32331190	32837453	579	0.00099723
eGFRcr	rs150891947	PDCD5	rs77511911	19	32331190	32837453	572	0.000222187
eGFRcr	rs150891947	PDCD5	rs8111278	19	32331190	32837453	579	1.56256e-07
eGFRcr	rs35709439	PDCD5	rs117126503	19	32331190	32837453	573	4.42752e-07
eGFRcr	rs35709439	PDCD5	rs12981879	19	32331190	32837453	640	2.18233e-14
eGFRcr	rs35709439	PDCD5	rs150160090	19	32331190	32837453	573	6.18043e-08
eGFRcr	rs35709439	PDCD5	rs259274	19	32331190	32837453	584	7.28389e-09
eGFRcr	rs35709439	PDCD5	rs4499344	19	32331190	32837453	593	1.58717e-12
eGFRcr	rs35709439	PDCD5	rs77511911	19	32331190	32837453	582	1.93409e-07
eGFRcr	rs35709439	PDCD5	rs8111278	19	32331190	32837453	589	7.62943e-13
eGFRcr	rs730081	PDCD5	rs117126503	19	32331190	32837453	588	0.00237091
eGFRcr	rs730081	PDCD5	rs12981879	19	32331190	32837453	648	0.0166173
eGFRcr	rs730081	PDCD5	rs150160090	19	32331190	32837453	586	0.00103117
eGFRcr	rs730081	PDCD5	rs259274	19	32331190	32837453	606	0.00061364
eGFRcr	rs730081	PDCD5	rs4499344	19	32331190	32837453	626	0.0148109
eGFRcr	rs730081	PDCD5	rs77511911	19	32331190	32837453	595	0.00052186
eGFRcr	rs730081	PDCD5	rs8111278	19	32331190	32837453	648	1.48487e-05
BUN	marginal	RSPO3	rs138650988	6	126868671	127449481	895	0.503565
BUN	marginal	RSPO3	rs2154167	6	126868671	127449481	1067	0.110685
BUN	marginal	RSPO3	rs138650988	6	126868671	127449481	895	0.00884945
BUN	marginal	RSPO3	rs1892172	6	126868671	127449481	1067	0.00672351
eGFRcr	marginal	FLRT3	rs17227111	20	14072985	14587614	855	0.984121
eGFRcr	marginal	FLRT3	rs17812652	20	14072985	14587614	736	0.00411408
eGFRcr	marginal	FLRT3	rs2244736	20	14072985	14587614	774	0.0069277
eGFRcr	marginal	FLRT3	rs6105250	20	14072985	14587614	903	0.000799496
eGFRcr	marginal	FLRT3	rs78863069	20	14072985	14587614	907	0.000884273
eGFRcr	marginal	FAM213A	marginal	10	80157829	80687115	1712	0.702316
NADK	marginal	eGFRcr	marginal	1	1501232	2030457	497	0.57767
eGFRcr	rs140179699	INHBB	rs11682902	2	120096136	120601803	763	0.00036567
eGFRcr	rs140179699	INHBB	rs17050272	2	120096136	120601803	737	5.39003e-12
eGFRcr	rs17050272	INHBB	rs11682902	2	120096136	120601803	752	0.862187
eGFRcr	rs17050272	INHBB	rs17050272	2	120096136	120601803	745	0.300914
eGFRcys	rs140179699	INHBB	rs11682902	2	120096136	120601803	1113	0.000456386
eGFRcys	rs140179699	INHBB	rs17050272	2	120096136	120601803	1062	6.51357e-14
eGFRcys	rs17050272	INHBB	rs11682902	2	120096136	120601803	1008	0.0866082
eGFRcys	rs17050272	INHBB	rs17050272	2	120096136	120601803	1032	0.999998
eGFRcys	marginal	IL15RA	rs11256593	10	5693639	6228187	999	0.00147181
eGFRcys	marginal	IL15RA	rs117311602	10	5693639	6228187	895	0.00147211
eGFRcys	marginal	IL15RA	rs150947447	10	5693639	6228187	929	0.00147181
eGFRcys	marginal	IL15RA	rs188398826	10	5693639	6228187	903	0.00147211
eGFRcys	marginal	IL15RA	rs3136625	10	5693639	6228187	898	0.00225126
eGFRcys	marginal	IL15RA	rs41295073	10	5693639	6228187	900	0.00147208
eGFRcys	marginal	IL15RA	rs4748916	10	5693639	6228187	1162	0.00147017
eGFRcys	marginal	IL15RA	rs5017841	10	5693639	6228187	991	0.00145795
eGFRcys	marginal	IL15RA	rs76655912	10	5693639	6228187	946	0.0014721
eGFRcys	marginal	IL15RA	rs8177643	10	5693639	6228187	939	0.494858
eGFRcys	marginal	IL15RA	rs8177656	10	5693639	6228187	911	0.001141
eGFRcys	marginal	IL15RA	rs8177788	10	5693639	6228187	910	0.0014722
eGFRcys	marginal	IL15RA	rs8177643	10	5693639	6228187	1782	0.505254
eGFRcys	marginal	IL15RA	rs8177656	10	5693639	6228187	1775	0.00105657
eGFRcys	rs11699631	CST4	rs3761285	20	23435640	23939038	529	6.19149e-13
eGFRcys	rs11699631	CST4	rs7263473	20	23435640	23939038	503	1.47694e-06
eGFRcys	rs117458662	CST4	rs3761285	20	23435640	23939038	354	0.000175677
eGFRcys	rs117458662	CST4	rs7263473	20	23435640	23939038	332	0.00854515
eGFRcys	rs12625999	CST4	rs3761285	20	23435640	23939038	451	4.33758e-09
eGFRcys	rs12625999	CST4	rs7263473	20	23435640	23939038	431	0.00852979
eGFRcys	rs185101351	CST4	rs3761285	20	23435640	23939038	360	4.33758e-09
eGFRcys	rs185101351	CST4	rs7263473	20	23435640	23939038	340	0.00862927
eGFRcys	rs41282294	CST4	rs3761285	20	23435640	23939038	370	4.33758e-09
eGFRcys	rs41282294	CST4	rs7263473	20	23435640	23939038	349	0.00855259
eGFRcys	rs6083125	CST4	rs3761285	20	23435640	23939038	349	4.33758e-09
eGFRcys	rs6083125	CST4	rs7263473	20	23435640	23939038	329	0.00863141
eGFRcys	rs6083315	CST4	rs3761285	20	23435640	23939038	542	1.11694e-11
eGFRcys	rs6083315	CST4	rs7263473	20	23435640	23939038	530	4.46494e-08
eGFRcys	rs73610709	CST4	rs3761285	20	23435640	23939038	433	4.33758e-09
eGFRcys	rs73610709	CST4	rs7263473	20	23435640	23939038	413	0.00845169
eGFRcys	rs8116859	CST4	rs3761285	20	23435640	23939038	481	7.05223e-08
eGFRcys	rs8116859	CST4	rs7263473	20	23435640	23939038	360	0.312971
eGFRcys	rs8123349	CST4	rs3761285	20	23435640	23939038	409	8.78653e-14
eGFRcys	rs8123349	CST4	rs7263473	20	23435640	23939038	532	9.23202e-18
PIANP	marginal	ACR	marginal	12	6443791	6950815	1115	0.52423
PIANP	marginal	ACR	marginal	12	6443791	6950815	1115	0.533588
ACR	marginal	YWHAB	rs117730099	20	44635702	45158532	885	0.0403459
ACR	marginal	YWHAB	rs34077853	20	44635702	45158532	897	0.00466786
ACR	marginal	YWHAB	rs59196750	20	44635702	45158532	884	0.00497566
ACR	marginal	YWHAB	rs6031847	20	44635702	45158532	1047	0.950416
ACR	marginal	C8G	rs113446810	9	136695185	137196975	504	0.0028844
ACR	marginal	C8G	rs116996854	9	136695185	137196975	365	0.00469064
ACR	marginal	C8G	rs60414152	9	136695185	137196975	420	0.00194629
ACR	marginal	C8G	rs7862602	9	136695185	137196975	399	0.906587
eGFRcr	marginal	APOC1	rs429358	19	44664247	45169349	1327	0.998956
eGFRcr	marginal	APOC1	rs5112	19	44664247	45169349	1303	0.00120886
eGFRcr	marginal	GSS	rs117346604	20	34678432	35206027	395	0.00405141
eGFRcr	marginal	GSS	rs150385410	20	34678432	35206027	359	2.03869e-14
eGFRcr	marginal	GSS	rs6088642	20	34678432	35206027	1032	6.47215e-17
eGFRcr	marginal	NCAN	marginal	19	18961958	19502233	1055	0.697694
HEXIM1	marginal	ACR	marginal	17	44898475	45402099	1116	0.77319
eGFRcr	marginal	BTD	rs13078881	3	15351341	15972311	598	0.956228
eGFRcr	marginal	BTD	rs137888310	3	15351341	15972311	672	0.000601611
eGFRcr	marginal	BTD	rs145388314	3	15351341	15972311	496	0.00628167
eGFRcr	marginal	BTD	rs148679701	3	15351341	15972311	543	0.000768813
eGFRcr	marginal	BTD	rs34885143	3	15351341	15972311	497	0.00132417
eGFRcr	marginal	BTD	rs35034250	3	15351341	15972311	512	0.000661557
eGFRcr	marginal	BTD	rs55908585	3	15351341	15972311	782	0.000756918
eGFRcr	marginal	BTD	rs79998276	3	15351341	15972311	625	0.000275043
BUN	marginal	INHBC	marginal	12	57184784	57702062	756	4.02847e-05
BUN	marginal	INHBC	rs17455486	12	57184784	57702062	489	0.00232808
BUN	marginal	INHBC	rs189141503	12	57184784	57702062	460	0.0465234
BUN	marginal	INHBC	rs2229357	12	57184784	57702062	684	0.947767
BUN	marginal	INHBC	rs55852335	12	57184784	57702062	494	0.00239533
eGFRcr	marginal	INHBC	marginal	12	57184784	57702062	777	3.36714e-05
eGFRcr	marginal	INHBC	rs17455486	12	57184784	57702062	501	0.0016465
eGFRcr	marginal	INHBC	rs189141503	12	57184784	57702062	471	0.255588
eGFRcr	marginal	INHBC	rs2229357	12	57184784	57702062	704	0.9239
eGFRcr	marginal	INHBC	rs55852335	12	57184784	57702062	506	0.00840916
eGFRcys	marginal	INHBC	marginal	12	57184784	57702062	743	3.2664e-05
eGFRcys	marginal	INHBC	rs17455486	12	57184784	57702062	472	0.00366833
eGFRcys	marginal	INHBC	rs189141503	12	57184784	57702062	437	0.00701717
eGFRcys	marginal	INHBC	rs2229357	12	57184784	57702062	675	0.981035
eGFRcys	marginal	INHBC	rs55852335	12	57184784	57702062	477	0.34311
eGFRcr	marginal	APOL3	rs132642	22	35890330	36416177	1290	0.989371
eGFRcr	marginal	APOL3	rs144800568	22	35890330	36416177	1143	0.00481643
eGFRcr	marginal	APOL3	rs2032518	22	35890330	36416177	1221	0.996653
eGFRcr	marginal	APOL3	rs6000220	22	35890330	36416177	1198	0.000417641
eGFRcr	marginal	APOL3	rs73161791	22	35890330	36416177	1137	0.00641382
eGFRcr	marginal	GSTA1	rs112350996	6	52541371	53053860	1214	0.00149105
eGFRcr	marginal	GSTA1	rs192605932	6	52541371	53053860	1204	0.00316386
eGFRcr	marginal	GSTA1	rs4715316	6	52541371	53053860	1255	0.977862
eGFRcr	marginal	GSTA1	rs62412873	6	52541371	53053860	1198	0.000447984
eGFRcr	marginal	GSTA1	rs75541844	6	52541371	53053860	1224	0.0131405
eGFRcr	marginal	GSTA1	rs9474363	6	52541371	53053860	1208	0.000798849
eGFRcys	marginal	GSTA1	rs112350996	6	52541371	53053860	1142	0.00236471
eGFRcys	marginal	GSTA1	rs192605932	6	52541371	53053860	1129	0.00316449
eGFRcys	marginal	GSTA1	rs4715316	6	52541371	53053860	1183	0.979499
eGFRcys	marginal	GSTA1	rs62412873	6	52541371	53053860	1125	0.000609989
eGFRcys	marginal	GSTA1	rs75541844	6	52541371	53053860	1151	0.0242523
eGFRcys	marginal	GSTA1	rs9474363	6	52541371	53053860	1133	0.00150135
eGFRcys	marginal	BDH2	rs10516497	4	102827592	103349870	596	0.294697
eGFRcys	marginal	BDH2	rs78336913	4	102827592	103349870	435	0.000305019
eGFRcr	rs12506406	BDH2	rs10516497	4	102827592	103349870	214	0.000540052
eGFRcr	rs12506406	BDH2	rs78336913	4	102827592	103349870	450	0.0932325
eGFRcr	rs223389	BDH2	rs10516497	4	102827592	103349870	226	0.989549
eGFRcr	rs223389	BDH2	rs78336913	4	102827592	103349870	240	0.000345592
eGFRcys	marginal	BTN3A3	rs115181423	6	26190472	26703415	304	0.00125097
eGFRcys	marginal	BTN3A3	rs2451734	6	26190472	26703415	339	0.00885264
eGFRcys	marginal	BTN3A3	rs72841507	6	26190472	26703415	348	0.000850317
eGFRcys	marginal	BTN3A3	rs72841540	6	26190472	26703415	377	0.848771
eGFRcys	marginal	BTN3A3	rs9393711	6	26190472	26703415	434	0.72298
eGFRcys	marginal	BTN3A3	rs9688734	6	26190472	26703415	553	0.960189
eGFRcr	rs73736567	BTN3A3	rs115181423	6	26190472	26703415	313	9.00863e-05
eGFRcr	rs73736567	BTN3A3	rs2451734	6	26190472	26703415	340	0.000214679
eGFRcr	rs73736567	BTN3A3	rs72841507	6	26190472	26703415	357	0.000159761
eGFRcr	rs73736567	BTN3A3	rs72841540	6	26190472	26703415	385	3.57899e-05
eGFRcr	rs73736567	BTN3A3	rs9393711	6	26190472	26703415	291	0.00121681
eGFRcr	rs73736567	BTN3A3	rs9688734	6	26190472	26703415	524	0.00023285
eGFRcr	rs9393715	BTN3A3	rs115181423	6	26190472	26703415	298	0.000587358
eGFRcr	rs9393715	BTN3A3	rs2451734	6	26190472	26703415	325	0.000471392
eGFRcr	rs9393715	BTN3A3	rs72841507	6	26190472	26703415	342	0.00258239
eGFRcr	rs9393715	BTN3A3	rs72841540	6	26190472	26703415	370	0.00104969
eGFRcr	rs9393715	BTN3A3	rs9393711	6	26190472	26703415	431	0.92123
eGFRcr	rs9393715	BTN3A3	rs9688734	6	26190472	26703415	505	0.00214265
eGFRcr	marginal	FKBP4	rs115180866	12	2544970	3055423	1160	0.000466392
eGFRcr	marginal	FKBP4	rs35465713	12	2544970	3055423	1200	0.000547159
eGFRcr	marginal	FKBP4	rs535161473	12	2544970	3055423	1111	0.00182118
eGFRcr	marginal	FKBP4	rs56196860	12	2544970	3055423	1141	0.53409
eGFRcr	marginal	FKBP4	rs61917976	12	2544970	3055423	1149	0.000635628
eGFRcr	marginal	FKBP4	rs71435040	12	2544970	3055423	1115	0.000461459
ACR	marginal	SNUPN	rs148309049	15	75348083	75876469	354	0.985876
ACR	marginal	SNUPN	rs7170787	15	75348083	75876469	399	0.214804
ACR	marginal	SNUPN	rs77698351	15	75348083	75876469	391	0.970278
eGFRcr	rs11634812	SNUPN	rs148309049	15	75348083	75876469	204	0.000780086
eGFRcr	rs11634812	SNUPN	rs7170787	15	75348083	75876469	216	0.0553382
eGFRcr	rs11634812	SNUPN	rs77698351	15	75348083	75876469	215	0.00108652
eGFRcr	rs12904319	SNUPN	rs148309049	15	75348083	75876469	199	0.00700982
eGFRcr	rs12904319	SNUPN	rs7170787	15	75348083	75876469	222	9.79109e-07
eGFRcr	rs12904319	SNUPN	rs77698351	15	75348083	75876469	212	0.143673
eGFRcr	rs28550045	SNUPN	rs148309049	15	75348083	75876469	200	0.000415942
eGFRcr	rs28550045	SNUPN	rs7170787	15	75348083	75876469	212	5.27893e-06
eGFRcr	rs28550045	SNUPN	rs77698351	15	75348083	75876469	211	1.08545e-09
eGFRcr	rs74024011	SNUPN	rs148309049	15	75348083	75876469	214	0.000644998
eGFRcr	rs74024011	SNUPN	rs7170787	15	75348083	75876469	226	2.70415e-08
eGFRcr	rs74024011	SNUPN	rs77698351	15	75348083	75876469	236	1.87946e-09
eGFRcys	rs2047866	SNUPN	rs148309049	15	75348083	75876469	288	0.073496
eGFRcys	rs2047866	SNUPN	rs7170787	15	75348083	75876469	335	1.45394e-17
eGFRcys	rs2047866	SNUPN	rs77698351	15	75348083	75876469	318	1.46192e-12
eGFRcys	rs56167836	SNUPN	rs148309049	15	75348083	75876469	260	0.00068259
eGFRcys	rs56167836	SNUPN	rs7170787	15	75348083	75876469	308	0.00677817
eGFRcys	rs56167836	SNUPN	rs77698351	15	75348083	75876469	286	1.50429e-06
eGFRcr	marginal	IDI2	rs1044261	10	768910	1275859	1024	8.09231e-08
eGFRcr	marginal	IDI2	rs1871624	10	768910	1275859	1310	1.14527e-09
eGFRcys	marginal	IDI2	rs1044261	10	768910	1275859	953	3.24819e-05
eGFRcys	marginal	IDI2	rs1871624	10	768910	1275859	1241	0.00502174
eGFRcr	marginal	PCK1	rs2070756	20	57311080	57818121	1555	0.00032614
eGFRcr	marginal	PCK1	rs2071023	20	57311080	57818121	1614	0.0214069
eGFRcr	marginal	PCK1	rs6025639	20	57311080	57818121	1564	0.00116384
eGFRcr	marginal	COL2A1	rs11168458	12	47722967	48254554	1000	0.701675
eGFRcr	marginal	COL2A1	rs113658575	12	47722967	48254554	891	0.00115991
eGFRcr	marginal	COL2A1	rs719008	12	47722967	48254554	1237	0.15238
eGFRcr	marginal	DNAJB4	rs664818	1	77729175	78267964	870	0.000325003
eGFRcr	marginal	DNAJB4	rs7514180	1	77729175	78267964	1034	0.993213
eGFRcr	marginal	DNAJB4	rs75352530	1	77729175	78267964	718	0.000644716
eGFRcys	marginal	DNAJB4	rs664818	1	77729175	78267964	842	4.13402e-16
eGFRcys	marginal	DNAJB4	rs7514180	1	77729175	78267964	1004	1.70465e-09
eGFRcys	marginal	DNAJB4	rs75352530	1	77729175	78267964	694	1.61373e-15
eGFRcys	marginal	CD68	rs1641512	17	7329491	7832111	1003	0.923978
eGFRcys	marginal	CD68	rs9901673	17	7329491	7832111	1055	0.992294
eGFRcr	marginal	STAMBP	marginal	2	73578916	74123659	1121	0.03167
eGFRcr	marginal	GSR	rs2551698	8	30428066	30977846	1085	0.0124363
eGFRcr	marginal	GSR	rs2551710	8	30428066	30977846	965	6.70965e-05
eGFRcr	marginal	NT5C3A	rs12155117	7	32764130	33312796	1587	0.00311268
eGFRcr	marginal	NT5C3A	rs72555707	7	32764130	33312796	1294	8.29125e-09
INHBA	marginal	eGFRcr	marginal	7	41417168	41955834	1320	0.0297256
eGFRcr	marginal	COL18A1	rs112870937	21	45155165	45763720	1554	0.00175051
eGFRcr	marginal	COL18A1	rs11701479	21	45155165	45763720	1560	0.178929
eGFRcr	marginal	COL18A1	rs144147445	21	45155165	45763720	1542	0.28052
eGFRcr	marginal	COL18A1	rs35015575	21	45155165	45763720	1569	0.0883091
eGFRcr	marginal	COL18A1	rs61633029	21	45155165	45763720	1667	0.902803
eGFRcr	marginal	COL18A1	rs9977704	21	45155165	45763720	1620	0.000144779
eGFRcys	marginal	COL18A1	rs112870937	21	45155165	45763720	1458	0.00186089
eGFRcys	marginal	COL18A1	rs11701479	21	45155165	45763720	1462	0.0172288
eGFRcys	marginal	COL18A1	rs144147445	21	45155165	45763720	1448	0.00213741
eGFRcys	marginal	COL18A1	rs35015575	21	45155165	45763720	1476	0.430421
eGFRcys	marginal	COL18A1	rs61633029	21	45155165	45763720	1576	0.0607545
eGFRcys	marginal	COL18A1	rs9977704	21	45155165	45763720	1531	0.00166215
eGFRcys	rs146043327	CST3	rs117567509	20	23376706	23888473	719	0.526223
eGFRcys	rs146043327	CST3	rs2405367	20	23376706	23888473	664	0.000174048
eGFRcys	rs146043327	CST3	rs6083125	20	23376706	23888473	664	0.991078
eGFRcys	rs146043327	CST3	rs8123349	20	23376706	23888473	664	0.937582
eGFRcys	rs147988763	CST3	rs117567509	20	23376706	23888473	776	0.933236
eGFRcys	rs147988763	CST3	rs2405367	20	23376706	23888473	770	0.999999
eGFRcys	rs147988763	CST3	rs6083125	20	23376706	23888473	768	0.97309
eGFRcys	rs147988763	CST3	rs8123349	20	23376706	23888473	770	0.897511
eGFRcys	rs185101351	CST3	rs117567509	20	23376706	23888473	629	0.512703
eGFRcys	rs185101351	CST3	rs2405367	20	23376706	23888473	574	0.000158162
eGFRcys	rs185101351	CST3	rs6083125	20	23376706	23888473	574	0.990497
eGFRcys	rs185101351	CST3	rs8123349	20	23376706	23888473	574	0.932458
eGFRcys	rs34449811	CST3	rs117567509	20	23376706	23888473	829	0.307344
eGFRcys	rs34449811	CST3	rs2405367	20	23376706	23888473	830	2.2699e-08
eGFRcys	rs34449811	CST3	rs6083125	20	23376706	23888473	830	0.290115
eGFRcys	rs34449811	CST3	rs8123349	20	23376706	23888473	830	0.633397
eGFRcys	rs6083125	CST3	rs117567509	20	23376706	23888473	580	0.309463
eGFRcys	rs6083125	CST3	rs2405367	20	23376706	23888473	579	2.449e-08
eGFRcys	rs6083125	CST3	rs6083125	20	23376706	23888473	614	0.0646061
eGFRcys	rs6083125	CST3	rs8123349	20	23376706	23888473	579	0.667012
eGFRcys	rs6138128	CST3	rs117567509	20	23376706	23888473	986	0.200867
eGFRcys	rs6138128	CST3	rs2405367	20	23376706	23888473	922	2.22205e-08
eGFRcys	rs6138128	CST3	rs6083125	20	23376706	23888473	921	0.236309
eGFRcys	rs6138128	CST3	rs8123349	20	23376706	23888473	922	8.33926e-05
eGFRcys	rs8116859	CST3	rs117567509	20	23376706	23888473	842	1.25493e-05
eGFRcys	rs8116859	CST3	rs2405367	20	23376706	23888473	866	0.00301624
eGFRcys	rs8116859	CST3	rs6083125	20	23376706	23888473	767	0.00644267
eGFRcys	rs8116859	CST3	rs8123349	20	23376706	23888473	805	6.42217e-05
eGFRcys	rs8123349	CST3	rs117567509	20	23376706	23888473	659	0.308421
eGFRcys	rs8123349	CST3	rs2405367	20	23376706	23888473	631	5.4997e-10
eGFRcys	rs8123349	CST3	rs6083125	20	23376706	23888473	601	0.300742
eGFRcys	rs8123349	CST3	rs8123349	20	23376706	23888473	696	1
eGFRcr	marginal	MIA	rs2233159	19	40521648	41027490	1166	0.401527
eGFRcr	marginal	MIA	rs2644899	19	40521648	41027490	1249	0.000281225
eGFRcr	marginal	MIA	rs28406786	19	40521648	41027490	1114	0.000706952
eGFRcr	marginal	MIA	rs4803378	19	40521648	41027490	1110	0.847983
eGFRcr	marginal	MIA	rs68191109	19	40521648	41027490	1064	0.000190918
eGFRcr	rs3130621	MICA	rs114751021	6	31149784	31665315	818	0.000418673
eGFRcr	rs3130621	MICA	rs12661317	6	31149784	31665315	847	0.00173008
eGFRcr	rs3130621	MICA	rs148844907	6	31149784	31665315	794	0.000399785
eGFRcr	rs3130621	MICA	rs1793899	6	31149784	31665315	894	0.0079106
eGFRcr	rs3130621	MICA	rs2516465	6	31149784	31665315	850	1.16447e-07
eGFRcr	rs3130621	MICA	rs2523496	6	31149784	31665315	936	1.11175e-12
eGFRcr	rs3130621	MICA	rs2844516	6	31149784	31665315	1092	0.00201226
eGFRcr	rs3130621	MICA	rs9266061	6	31149784	31665315	1164	0.000221696
eGFRcr	rs3130621	MICA	rs9266286	6	31149784	31665315	926	0.000283178
eGFRcr	rs34451818	MICA	rs114751021	6	31149784	31665315	838	0.000374764
eGFRcr	rs34451818	MICA	rs12661317	6	31149784	31665315	866	0.000307102
eGFRcr	rs34451818	MICA	rs148844907	6	31149784	31665315	814	0.000374743
eGFRcr	rs34451818	MICA	rs1793899	6	31149784	31665315	913	0.00126087
eGFRcr	rs34451818	MICA	rs2516465	6	31149784	31665315	878	2.11669e-06
eGFRcr	rs34451818	MICA	rs2523496	6	31149784	31665315	948	0.00301324
eGFRcr	rs34451818	MICA	rs2844516	6	31149784	31665315	1111	0.000241505
eGFRcr	rs34451818	MICA	rs9266061	6	31149784	31665315	1197	5.30101e-11
eGFRcr	rs34451818	MICA	rs9266286	6	31149784	31665315	942	0.000227883
eGFRcr	rs9266267	MICA	rs114751021	6	31149784	31665315	829	0.000500029
eGFRcr	rs9266267	MICA	rs12661317	6	31149784	31665315	953	0.000136632
eGFRcr	rs9266267	MICA	rs148844907	6	31149784	31665315	804	0.000435097
eGFRcr	rs9266267	MICA	rs1793899	6	31149784	31665315	903	0.00164129
eGFRcr	rs9266267	MICA	rs2516465	6	31149784	31665315	867	0.000263503
eGFRcr	rs9266267	MICA	rs2523496	6	31149784	31665315	964	0.0326742
eGFRcr	rs9266267	MICA	rs2844516	6	31149784	31665315	1101	0.00232474
eGFRcr	rs9266267	MICA	rs9266061	6	31149784	31665315	1149	0.000326454
eGFRcr	rs9266267	MICA	rs9266286	6	31149784	31665315	1016	1.4043e-05
eGFRcys	marginal	AGRP	rs114322795	16	67232571	67733547	551	0.600184
eGFRcys	marginal	AGRP	rs149542851	16	67232571	67733547	308	0.102956
eGFRcr	rs3130621	AIF1	rs2736182	6	31365217	31867021	1570	0.0134276
eGFRcr	rs3130621	AIF1	rs3130623	6	31365217	31867021	1648	0.0287297
eGFRcr	rs3130621	AIF1	rs35502919	6	31365217	31867021	1482	0.0280229
eGFRcr	rs3130621	AIF1	rs45593732	6	31365217	31867021	1510	0.000294563
eGFRcr	rs45565837	AIF1	rs2736182	6	31365217	31867021	1613	0.00126219
eGFRcr	rs45565837	AIF1	rs3130623	6	31365217	31867021	1535	0.0233567
eGFRcr	rs45565837	AIF1	rs35502919	6	31365217	31867021	1525	0.0248337
eGFRcr	rs45565837	AIF1	rs45593732	6	31365217	31867021	1600	2.8414e-05
eGFRcr	rs7739521	AIF1	rs2736182	6	31365217	31867021	1678	0.000794073
eGFRcr	rs7739521	AIF1	rs3130623	6	31365217	31867021	1590	0.0140518
eGFRcr	rs7739521	AIF1	rs35502919	6	31365217	31867021	1590	0.0194268
eGFRcr	rs7739521	AIF1	rs45593732	6	31365217	31867021	1611	1.27363e-06
eGFRcr	rs805284	AIF1	rs2736182	6	31365217	31867021	1565	0.00166117
eGFRcr	rs805284	AIF1	rs3130623	6	31365217	31867021	1477	0.00228038
eGFRcr	rs805284	AIF1	rs35502919	6	31365217	31867021	1529	0.996147
eGFRcr	rs805284	AIF1	rs45593732	6	31365217	31867021	1503	0.000591979
eGFRcr	marginal	MAPK3	rs141305120	16	29864105	30373506	187	0.000928874
eGFRcr	marginal	MAPK3	rs73530148	16	29864105	30373506	176	0.0016003
eGFRcr	marginal	MAPK3	rs9932466	16	29864105	30373506	262	0.170737
eGFRcys	marginal	MAPK3	rs141305120	16	29864105	30373506	146	0.00655663
eGFRcys	marginal	MAPK3	rs73530148	16	29864105	30373506	132	0.00060291
eGFRcys	marginal	MAPK3	rs9932466	16	29864105	30373506	219	0.0949385
ACR	marginal	SERPINF2	rs11078596	17	1492836	2005265	1224	0.998587
ACR	marginal	SERPINF2	rs62090048	17	1492836	2005265	1216	0.00154059
eGFRcr	rs12153248	C9	rs62358730	5	39034140	39674868	655	2.13657e-05
eGFRcr	rs12153248	C9	rs696766	5	39034140	39674868	804	2.94092e-19
eGFRcr	rs12153248	C9	rs75490118	5	39034140	39674868	735	1.86586e-10
eGFRcr	rs12153248	C9	rs834518	5	39034140	39674868	736	1.05765e-05
eGFRcr	rs12153248	C9	rs835210	5	39034140	39674868	699	2.34604e-15
eGFRcr	rs12153248	C9	rs835703	5	39034140	39674868	704	0.0225913
eGFRcr	rs72635296	C9	rs62358730	5	39034140	39674868	730	0.000712094
eGFRcr	rs72635296	C9	rs696766	5	39034140	39674868	895	0.000244514
eGFRcr	rs72635296	C9	rs75490118	5	39034140	39674868	806	0.000511147
eGFRcr	rs72635296	C9	rs834518	5	39034140	39674868	807	7.38247e-05
eGFRcr	rs72635296	C9	rs835210	5	39034140	39674868	766	0.000186927
eGFRcr	rs72635296	C9	rs835703	5	39034140	39674868	770	0.0052223
eGFRcr	rs7703879	C9	rs62358730	5	39034140	39674868	664	0.0019509
eGFRcr	rs7703879	C9	rs696766	5	39034140	39674868	816	8.36615e-07
eGFRcr	rs7703879	C9	rs75490118	5	39034140	39674868	744	0.000236896
eGFRcr	rs7703879	C9	rs834518	5	39034140	39674868	745	0.000331842
eGFRcr	rs7703879	C9	rs835210	5	39034140	39674868	709	9.22422e-06
eGFRcr	rs7703879	C9	rs835703	5	39034140	39674868	715	0.995374
eGFRcr	marginal	CTSS	rs10888389	1	150480079	151015957	407	1.89389e-06
eGFRcr	marginal	CTSS	rs12402939	1	150480079	151015957	784	4.52059e-15
eGFRcr	marginal	CTSS	rs41271951	1	150480079	151015957	487	0.973784
eGFRcr	marginal	CTSS	rs7549396	1	150480079	151015957	505	0.02427
eGFRcr	marginal	CTSS	rs771205	1	150480079	151015957	476	1.58602e-06
eGFRcys	marginal	CTSS	rs10888389	1	150480079	151015957	376	0.0186009
eGFRcys	marginal	CTSS	rs12402939	1	150480079	151015957	748	2.47621e-08
eGFRcys	marginal	CTSS	rs41271951	1	150480079	151015957	453	0.744199
eGFRcys	marginal	CTSS	rs7549396	1	150480079	151015957	474	3.08064e-05
eGFRcys	marginal	CTSS	rs771205	1	150480079	151015957	445	0.00472518
eGFRcr	rs2844454	C2	rs1042663	6	31647785	32195672	507	1.66399e-05
eGFRcr	rs2844454	C2	rs1048709	6	31647785	32195672	427	5.74278e-12
eGFRcr	rs2844454	C2	rs1150752	6	31647785	32195672	383	0.0138495
eGFRcr	rs2844454	C2	rs115204832	6	31647785	32195672	367	1.29625e-09
eGFRcr	rs2844454	C2	rs190263387	6	31647785	32195672	412	0.000455863
eGFRcr	rs2844454	C2	rs75367377	6	31647785	32195672	420	0.000908663
eGFRcr	rs2844454	C2	rs79515906	6	31647785	32195672	458	2.86055e-09
eGFRcr	rs3117583	C2	rs1042663	6	31647785	32195672	546	0.015186
eGFRcr	rs3117583	C2	rs1048709	6	31647785	32195672	466	0.00113246
eGFRcr	rs3117583	C2	rs1150752	6	31647785	32195672	489	0.915495
eGFRcr	rs3117583	C2	rs115204832	6	31647785	32195672	405	0.141923
eGFRcr	rs3117583	C2	rs190263387	6	31647785	32195672	450	0.288537
eGFRcr	rs3117583	C2	rs75367377	6	31647785	32195672	457	0.0170821
eGFRcr	rs3117583	C2	rs79515906	6	31647785	32195672	500	0.0216446
eGFRcr	marginal	CNTN5	rs145145801	11	98770949	100608885	1882	0.00172258
eGFRcr	marginal	CNTN5	rs17133195	11	98770949	100608885	2220	0.000642714
eGFRcr	marginal	CNTN5	rs4528296	11	98770949	100608885	2248	0.00887907
eGFRcr	marginal	CNTN5	rs61894087	11	98770949	100608885	1958	0.000298846
eGFRcr	marginal	CNTN5	rs7105939	11	98770949	100608885	2064	0.00294102
eGFRcr	marginal	CNTN5	rs72983743	11	98770949	100608885	1989	0.00229239
ACR	marginal	CSK	rs34282744	15	74532080	75053197	646	2.50084e-12
ACR	marginal	CSK	rs34933034	15	74532080	75053197	755	1.12781e-15
eGFRcys	marginal	ECM1	rs1040008	1	150258062	150763789	216	0.0112725
eGFRcys	marginal	ECM1	rs145971597	1	150258062	150763789	191	0.00063149
eGFRcys	marginal	ECM1	rs3737240	1	150258062	150763789	375	5.67768e-11
eGFRcys	marginal	ECM1	rs41317515	1	150258062	150763789	373	2.01463e-08
eGFRcys	marginal	ECM1	rs7535275	1	150258062	150763789	287	0.0988826
eGFRcr	rs522068	ECM1	rs1040008	1	150258062	150763789	231	0.00883975
eGFRcr	rs522068	ECM1	rs145971597	1	150258062	150763789	213	0.000555178
eGFRcr	rs522068	ECM1	rs3737240	1	150258062	150763789	248	0.000966429
eGFRcr	rs522068	ECM1	rs41317515	1	150258062	150763789	235	0.539192
eGFRcr	rs522068	ECM1	rs7535275	1	150258062	150763789	304	0.000583331
eGFRcr	rs72702521	ECM1	rs1040008	1	150258062	150763789	235	0.0434932
eGFRcr	rs72702521	ECM1	rs145971597	1	150258062	150763789	213	3.77405e-19
eGFRcr	rs72702521	ECM1	rs3737240	1	150258062	150763789	253	1.47921e-15
eGFRcr	rs72702521	ECM1	rs41317515	1	150258062	150763789	243	0.214141
eGFRcr	rs72702521	ECM1	rs7535275	1	150258062	150763789	311	6.13197e-18
eGFRcr	marginal	CA13	rs113014331	8	84970587	85534073	503	0.0960961
eGFRcr	marginal	CA13	rs4740047	8	84970587	85534073	782	0.0245275
eGFRcys	marginal	SERPINA1	rs1243162	14	94126747	94640693	1175	0.000404708
eGFRcys	marginal	SERPINA1	rs17580	14	94126747	94640693	1087	0.000952961
eGFRcys	marginal	SERPINA1	rs28929474	14	94126747	94640693	1099	0.999652
eGFRcys	marginal	SERPINA1	rs3790036	14	94126747	94640693	1121	0.00126447
eGFRcys	marginal	SERPINA1	rs882731	14	94126747	94640693	1254	0.000511221
eGFRcys	marginal	SERPINA1	rs958187	14	94126747	94640693	1202	0.00131173
eGFRcr	marginal	HGFAC	rs113861164	4	3191968	3699486	824	0.00800578
eGFRcr	marginal	HGFAC	rs114524202	4	3191968	3699486	807	0.00425374
eGFRcr	marginal	HGFAC	rs13116176	4	3191968	3699486	1067	0.580359
eGFRcr	marginal	HGFAC	rs143427445	4	3191968	3699486	802	0.0274169
eGFRcr	marginal	HGFAC	rs2073505	4	3191968	3699486	842	0.653716
eGFRcr	marginal	HGFAC	rs2498323	4	3191968	3699486	881	0.242269
eGFRcr	marginal	HGFAC	rs79348356	4	3191968	3699486	956	0.00423521
ACR	marginal	HGFAC	rs113861164	4	3191968	3699486	832	0.575685
ACR	marginal	HGFAC	rs114524202	4	3191968	3699486	816	0.0992666
ACR	marginal	HGFAC	rs13116176	4	3191968	3699486	1074	0.137351
ACR	marginal	HGFAC	rs143427445	4	3191968	3699486	810	0.162754
ACR	marginal	HGFAC	rs2073505	4	3191968	3699486	851	0.854422
ACR	marginal	HGFAC	rs2498323	4	3191968	3699486	887	0.980443
ACR	marginal	HGFAC	rs79348356	4	3191968	3699486	964	0.052159
CA3	marginal	eGFRcr	marginal	8	85123436	85699040	718	0.980685
eGFRcys	rs117567509	CST5	rs1055084	20	23625934	24129748	527	0.0306968
eGFRcys	rs117567509	CST5	rs4239742	20	23625934	24129748	594	3.35994e-22
eGFRcys	rs117567509	CST5	rs6138152	20	23625934	24129748	641	6.87394e-20
eGFRcys	rs146233204	CST5	rs1055084	20	23625934	24129748	657	0.000245793
eGFRcys	rs146233204	CST5	rs4239742	20	23625934	24129748	789	5.17462e-43
eGFRcys	rs146233204	CST5	rs6138152	20	23625934	24129748	759	4.45704e-38
eGFRcys	rs185101351	CST5	rs1055084	20	23625934	24129748	531	4.95209e-06
eGFRcys	rs185101351	CST5	rs4239742	20	23625934	24129748	597	2.90625e-23
eGFRcys	rs185101351	CST5	rs6138152	20	23625934	24129748	620	1.83124e-40
eGFRcys	rs3761279	CST5	rs1055084	20	23625934	24129748	572	0.00150753
eGFRcys	rs3761279	CST5	rs4239742	20	23625934	24129748	646	1.4105e-52
eGFRcys	rs3761279	CST5	rs6138152	20	23625934	24129748	663	1.09103e-45
eGFRcys	rs55837531	CST5	rs1055084	20	23625934	24129748	526	0.00692493
eGFRcys	rs55837531	CST5	rs4239742	20	23625934	24129748	599	1.86819e-24
eGFRcys	rs55837531	CST5	rs6138152	20	23625934	24129748	621	1.51531e-56
eGFRcys	rs6049151	CST5	rs1055084	20	23625934	24129748	612	0.00116469
eGFRcys	rs6049151	CST5	rs4239742	20	23625934	24129748	726	9.73186e-30
eGFRcys	rs6049151	CST5	rs6138152	20	23625934	24129748	809	4.59652e-27
eGFRcys	rs6138064	CST5	rs1055084	20	23625934	24129748	669	0.000970825
eGFRcys	rs6138064	CST5	rs4239742	20	23625934	24129748	745	3.09941e-49
eGFRcys	rs6138064	CST5	rs6138152	20	23625934	24129748	762	1.24218e-44
eGFRcys	rs78898336	CST5	rs1055084	20	23625934	24129748	547	0.00296961
eGFRcys	rs78898336	CST5	rs4239742	20	23625934	24129748	615	5.47211e-22
eGFRcys	rs78898336	CST5	rs6138152	20	23625934	24129748	636	3.0959e-34
eGFRcys	rs8123349	CST5	rs1055084	20	23625934	24129748	627	0.0960055
eGFRcys	rs8123349	CST5	rs4239742	20	23625934	24129748	663	3.14595e-45
eGFRcys	rs8123349	CST5	rs6138152	20	23625934	24129748	680	2.47175e-49
eGFRcr	marginal	ACP1	rs114146332	2	14140	528283	460	0.000588349
eGFRcr	marginal	ACP1	rs139037592	2	14140	528283	455	0.000594254
eGFRcr	marginal	ACP1	rs142659127	2	14140	528283	447	0.000585179
eGFRcr	marginal	ACP1	rs144361439	2	14140	528283	438	0.000685553
eGFRcr	marginal	ACP1	rs384526	2	14140	528283	576	0.000540972
eGFRcr	marginal	ACP1	rs55851964	2	14140	528283	545	0.000206151
eGFRcr	marginal	ACP1	rs56858620	2	14140	528283	439	0.000586008
eGFRcr	marginal	ACP1	rs62106258	2	14140	528283	469	0.000596335
eGFRcr	marginal	ACP1	rs79716074	2	14140	528283	554	0.93868
BUN	marginal	ACP1	rs114146332	2	14140	528283	459	0.00111315
BUN	marginal	ACP1	rs139037592	2	14140	528283	454	0.00110964
BUN	marginal	ACP1	rs142659127	2	14140	528283	446	0.00112341
BUN	marginal	ACP1	rs144361439	2	14140	528283	437	0.00105913
BUN	marginal	ACP1	rs384526	2	14140	528283	574	0.00113965
BUN	marginal	ACP1	rs55851964	2	14140	528283	543	0.000747331
BUN	marginal	ACP1	rs56858620	2	14140	528283	438	0.00111455
BUN	marginal	ACP1	rs62106258	2	14140	528283	468	0.00112165
BUN	marginal	ACP1	rs79716074	2	14140	528283	550	0.954615
eGFRcys	rs55753056	ACP1	rs114146332	2	14140	528283	423	0.000590384
eGFRcys	rs55753056	ACP1	rs139037592	2	14140	528283	418	0.000589971
eGFRcys	rs55753056	ACP1	rs142659127	2	14140	528283	411	0.000593395
eGFRcys	rs55753056	ACP1	rs144361439	2	14140	528283	401	0.000585047
eGFRcys	rs55753056	ACP1	rs384526	2	14140	528283	540	0.000592596
eGFRcys	rs55753056	ACP1	rs55851964	2	14140	528283	509	0.00138623
eGFRcys	rs55753056	ACP1	rs56858620	2	14140	528283	403	0.000590534
eGFRcys	rs55753056	ACP1	rs62106258	2	14140	528283	424	0.000594394
eGFRcys	rs55753056	ACP1	rs79716074	2	14140	528283	518	0.935839
eGFRcys	rs62106258	ACP1	rs114146332	2	14140	528283	423	0.000459658
eGFRcys	rs62106258	ACP1	rs139037592	2	14140	528283	418	0.000459441
eGFRcys	rs62106258	ACP1	rs142659127	2	14140	528283	411	0.000461736
eGFRcys	rs62106258	ACP1	rs144361439	2	14140	528283	401	0.000457406
eGFRcys	rs62106258	ACP1	rs384526	2	14140	528283	540	0.000460538
eGFRcys	rs62106258	ACP1	rs55851964	2	14140	528283	509	0.000398828
eGFRcys	rs62106258	ACP1	rs56858620	2	14140	528283	403	0.000459638
eGFRcys	rs62106258	ACP1	rs62106258	2	14140	528283	433	0.373715
eGFRcys	rs62106258	ACP1	rs79716074	2	14140	528283	426	0.000867598
AGER	marginal	eGFRcr	rs3134605	6	31930968	32434322	1417	0.0236682
AGER	marginal	eGFRcr	rs41268932	6	31930968	32434322	1189	0.894074
eGFRcys	marginal	FST	marginal	5	53230626	53737134	1621	0.00911925
FST	marginal	eGFRcr	rs34909751	5	53230626	53737134	934	0.121897
FST	marginal	eGFRcr	rs4865545	5	53230626	53737134	805	0.0136088
eGFRcys	marginal	CXCL10	rs142589967	4	75771118	76273497	1806	0.00601602
eGFRcys	marginal	CXCL10	rs151000561	4	75771118	76273497	1805	0.000866622
eGFRcr	rs3733251	CXCL10	rs142589967	4	75771118	76273497	1039	0.155181
eGFRcr	rs3733251	CXCL10	rs151000561	4	75771118	76273497	1040	0.00199577
eGFRcr	rs77937770	CXCL10	rs142589967	4	75771118	76273497	968	0.0324639
eGFRcr	rs77937770	CXCL10	rs151000561	4	75771118	76273497	969	0.000411509
eGFRcys	rs117458662	CST2	rs111938776	20	23573769	24076729	912	0.138932
eGFRcys	rs117458662	CST2	rs143990199	20	23573769	24076729	930	1.40486e-17
eGFRcys	rs117458662	CST2	rs4260306	20	23573769	24076729	929	9.84696e-30
eGFRcys	rs117458662	CST2	rs6049031	20	23573769	24076729	986	9.23994e-33
eGFRcys	rs144119508	CST2	rs111938776	20	23573769	24076729	816	0.031584
eGFRcys	rs144119508	CST2	rs143990199	20	23573769	24076729	828	2.08268e-17
eGFRcys	rs144119508	CST2	rs4260306	20	23573769	24076729	858	3.84826e-31
eGFRcys	rs144119508	CST2	rs6049031	20	23573769	24076729	882	2.13319e-31
eGFRcys	rs41282294	CST2	rs111938776	20	23573769	24076729	796	0.0312559
eGFRcys	rs41282294	CST2	rs143990199	20	23573769	24076729	815	2.08268e-17
eGFRcys	rs41282294	CST2	rs4260306	20	23573769	24076729	813	4.86735e-31
eGFRcys	rs41282294	CST2	rs6049031	20	23573769	24076729	864	2.13321e-31
eGFRcys	rs7509167	CST2	rs111938776	20	23573769	24076729	926	0.0303031
eGFRcys	rs7509167	CST2	rs143990199	20	23573769	24076729	932	2.08268e-17
eGFRcys	rs7509167	CST2	rs4260306	20	23573769	24076729	1029	7.17806e-48
eGFRcys	rs7509167	CST2	rs6049031	20	23573769	24076729	997	2.1361e-31
eGFRcys	rs8116859	CST2	rs111938776	20	23573769	24076729	875	0.0120998
eGFRcys	rs8116859	CST2	rs143990199	20	23573769	24076729	861	3.00155e-17
eGFRcys	rs8116859	CST2	rs4260306	20	23573769	24076729	862	1.25134e-28
eGFRcys	rs8116859	CST2	rs6049031	20	23573769	24076729	951	5.96569e-31
eGFRcys	rs8123349	CST2	rs111938776	20	23573769	24076729	788	0.892597
eGFRcys	rs8123349	CST2	rs143990199	20	23573769	24076729	803	3.40783e-16
eGFRcys	rs8123349	CST2	rs4260306	20	23573769	24076729	810	3.23119e-29
eGFRcys	rs8123349	CST2	rs6049031	20	23573769	24076729	897	1.1303e-26
eGFRcr	marginal	MST1	rs113417274	3	49433947	49939501	135	0.0218149
eGFRcr	marginal	MST1	rs11716895	3	49433947	49939501	135	0.00084727
eGFRcr	marginal	MST1	rs185697913	3	49433947	49939501	134	0.00132168
eGFRcr	marginal	MST1	rs3197999	3	49433947	49939501	227	0.997745
eGFRcr	marginal	MST1	rs35917071	3	49433947	49939501	133	0.0878038
eGFRcr	marginal	MST1	rs550556800	3	49433947	49939501	128	0.0270086
eGFRcr	marginal	MST1	rs62262682	3	49433947	49939501	177	0.98257
eGFRcr	marginal	MST1	rs73074821	3	49433947	49939501	134	0.00343304
eGFRcys	marginal	MST1	rs113417274	3	49433947	49939501	96	0.00194102
eGFRcys	marginal	MST1	rs11716895	3	49433947	49939501	98	0.00188005
eGFRcys	marginal	MST1	rs185697913	3	49433947	49939501	98	0.00188657
eGFRcys	marginal	MST1	rs3197999	3	49433947	49939501	189	1
eGFRcys	marginal	MST1	rs35917071	3	49433947	49939501	93	0.00126419
eGFRcys	marginal	MST1	rs550556800	3	49433947	49939501	92	0.0237668
eGFRcys	marginal	MST1	rs62262682	3	49433947	49939501	141	0.262053
eGFRcys	marginal	MST1	rs73074821	3	49433947	49939501	98	0.000745591
eGFRcr	marginal	FGF7	rs12439429	15	49173237	49738775	1549	0.961001
eGFRcr	marginal	FGF7	rs79563163	15	49173237	49738775	847	0.927101
eGFRcr	marginal	PLCG1	marginal	20	40886960	41446801	1197	0.623806
eGFRcr	rs3130621	MICB	rs10456396	6	31244881	31761124	901	0.000772883
eGFRcr	rs3130621	MICB	rs150934595	6	31244881	31761124	895	0.0116129
eGFRcr	rs3130621	MICB	rs192139187	6	31244881	31761124	901	0.00097996
eGFRcr	rs3130621	MICB	rs2523679	6	31244881	31761124	910	0.000440487
eGFRcr	rs3130621	MICB	rs2844516	6	31244881	31761124	1179	0.000519716
eGFRcr	rs3130621	MICB	rs3094011	6	31244881	31761124	917	0.902634
eGFRcr	rs3130621	MICB	rs41293911	6	31244881	31761124	985	0.00189152
eGFRcr	rs3130621	MICB	rs7758090	6	31244881	31761124	932	0.0064069
eGFRcr	rs3130621	MICB	rs9264571	6	31244881	31761124	1006	0.00293964
eGFRcr	rs3130621	MICB	rs9688839	6	31244881	31761124	923	0.000436119
eGFRcr	rs805284	MICB	rs10456396	6	31244881	31761124	909	0.00530377
eGFRcr	rs805284	MICB	rs150934595	6	31244881	31761124	910	5.11999e-11
eGFRcr	rs805284	MICB	rs192139187	6	31244881	31761124	924	1.08768e-10
eGFRcr	rs805284	MICB	rs2523679	6	31244881	31761124	934	1.27249e-10
eGFRcr	rs805284	MICB	rs2844516	6	31244881	31761124	1228	3.58083e-08
eGFRcr	rs805284	MICB	rs3094011	6	31244881	31761124	913	6.51423e-06
eGFRcr	rs805284	MICB	rs41293911	6	31244881	31761124	1034	3.23161e-11
eGFRcr	rs805284	MICB	rs7758090	6	31244881	31761124	967	5.35576e-11
eGFRcr	rs805284	MICB	rs9264571	6	31244881	31761124	1043	8.83863e-11
eGFRcr	rs805284	MICB	rs9688839	6	31244881	31761124	964	2.19673e-11
eGFRcr	rs9266267	MICB	rs10456396	6	31244881	31761124	976	0.00102581
eGFRcr	rs9266267	MICB	rs150934595	6	31244881	31761124	1064	7.01103e-05
eGFRcr	rs9266267	MICB	rs192139187	6	31244881	31761124	1121	0.0143482
eGFRcr	rs9266267	MICB	rs2523679	6	31244881	31761124	1015	0.00145928
eGFRcr	rs9266267	MICB	rs2844516	6	31244881	31761124	1294	0.000132259
eGFRcr	rs9266267	MICB	rs3094011	6	31244881	31761124	966	0.0334258
eGFRcr	rs9266267	MICB	rs41293911	6	31244881	31761124	1089	6.39273e-05
eGFRcr	rs9266267	MICB	rs7758090	6	31244881	31761124	1044	0.0001864
eGFRcr	rs9266267	MICB	rs9264571	6	31244881	31761124	1112	2.73821e-05
eGFRcr	rs9266267	MICB	rs9688839	6	31244881	31761124	1022	4.78822e-05
eGFRcr	marginal	CPNE1	rs113522583	20	35376031	35914956	362	0.0104913
eGFRcr	marginal	CPNE1	rs117389336	20	35376031	35914956	291	0.000795977
eGFRcr	marginal	CPNE1	rs17332774	20	35376031	35914956	154	0.032249
eGFRcr	marginal	CPNE1	rs192625864	20	35376031	35914956	139	0.00361406
eGFRcr	marginal	CPNE1	rs2425068	20	35376031	35914956	147	0.000768484
eGFRcr	marginal	CPNE1	rs2425070	20	35376031	35914956	144	0.00207316
eGFRcr	marginal	CPNE1	rs7268813	20	35376031	35914956	372	0.00852129
eGFRcr	marginal	CPNE1	rs76990836	20	35376031	35914956	142	0.0468801
eGFRcys	rs117458662	CST1	rs143990199	20	23497562	24001268	740	0.00114323
eGFRcys	rs117458662	CST1	rs4260306	20	23497562	24001268	744	1.5752e-24
eGFRcys	rs117458662	CST1	rs6049031	20	23497562	24001268	782	1.07638e-25
eGFRcys	rs146233204	CST1	rs143990199	20	23497562	24001268	781	0.00210336
eGFRcys	rs146233204	CST1	rs4260306	20	23497562	24001268	799	1.16371e-26
eGFRcys	rs146233204	CST1	rs6049031	20	23497562	24001268	830	1.91456e-25
eGFRcys	rs41282294	CST1	rs143990199	20	23497562	24001268	671	0.00210422
eGFRcys	rs41282294	CST1	rs4260306	20	23497562	24001268	675	7.76305e-26
eGFRcys	rs41282294	CST1	rs6049031	20	23497562	24001268	693	0.000824384
eGFRcys	rs7509167	CST1	rs143990199	20	23497562	24001268	714	0.00210388
eGFRcys	rs7509167	CST1	rs4260306	20	23497562	24001268	790	4.75248e-50
eGFRcys	rs7509167	CST1	rs6049031	20	23497562	24001268	770	0.000824437
eGFRcys	rs8116859	CST1	rs143990199	20	23497562	24001268	781	0.000643956
eGFRcys	rs8116859	CST1	rs4260306	20	23497562	24001268	799	6.47937e-27
eGFRcys	rs8116859	CST1	rs6049031	20	23497562	24001268	836	2.91801e-25
eGFRcys	rs8123349	CST1	rs143990199	20	23497562	24001268	642	0.0145295
eGFRcys	rs8123349	CST1	rs4260306	20	23497562	24001268	718	7.81117e-64
eGFRcys	rs8123349	CST1	rs6049031	20	23497562	24001268	770	3.49165e-25
eGFRcr	rs55661368	MFAP4	rs1129696	17	19133442	19637190	277	0.000267759
eGFRcr	rs55661368	MFAP4	rs139356332	17	19133442	19637190	272	0.00977878
eGFRcr	rs72840392	MFAP4	rs1129696	17	19133442	19637190	303	0.000454539
eGFRcr	rs72840392	MFAP4	rs139356332	17	19133442	19637190	298	0.0141084
eGFRcr	rs76578497	MFAP4	rs1129696	17	19133442	19637190	272	0.0052296
eGFRcr	rs76578497	MFAP4	rs139356332	17	19133442	19637190	270	4.75121e-06
HINT1	marginal	eGFRcys	marginal	5	130905383	131474468	956	0.164019
eGFRcr	marginal	CHRDL2	rs61389091	11	74446429	74981426	1058	0.656933
eGFRcr	marginal	CHRDL2	rs6592590	11	74446429	74981426	1227	0.555915
eGFRcr	marginal	NPNT	rs34712979	4	105644775	106254027	1362	0.914529
eGFRcr	marginal	NPNT	rs7677557	4	105644775	106254027	1372	0.00120793
eGFRcys	marginal	DLK1	rs12881545	14	100475705	100988224	1127	0.908425
eGFRcys	marginal	DLK1	rs2295659	14	100475705	100988224	1048	0.000508486
eGFRcys	marginal	DLK1	rs6575803	14	100475705	100988224	1037	0.00856907
eGFRcys	marginal	DLK1	rs12881545	14	100475705	100988224	1127	0.907898
eGFRcys	marginal	DLK1	rs2295659	14	100475705	100988224	1048	0.000509446
eGFRcys	marginal	DLK1	rs6575803	14	100475705	100988224	1037	0.00805291
eGFRcr	marginal	MANBA	rs182134822	4	102380770	103010994	275	0.00254891
eGFRcr	marginal	MANBA	rs223492	4	102380770	103010994	388	0.000547786
eGFRcr	marginal	MANBA	rs4648136	4	102380770	103010994	260	0.000835548
eGFRcr	marginal	MANBA	rs4648141	4	102380770	103010994	332	0.0544859
eGFRcr	marginal	MANBA	rs62328511	4	102380770	103010994	437	0.000216264
eGFRcr	marginal	MANBA	rs6842975	4	102380770	103010994	309	0.00393146
eGFRcys	marginal	MANBA	rs182134822	4	102380770	103010994	244	0.00094155
eGFRcys	marginal	MANBA	rs223492	4	102380770	103010994	354	0.968493
eGFRcys	marginal	MANBA	rs4648136	4	102380770	103010994	232	0.00156686
eGFRcys	marginal	MANBA	rs4648141	4	102380770	103010994	296	0.00187959
eGFRcys	marginal	MANBA	rs62328511	4	102380770	103010994	402	0.00060071
eGFRcys	marginal	MANBA	rs6842975	4	102380770	103010994	267	0.000949953
eGFRcr	marginal	TIMP4	rs11707641	3	11903068	12408912	857	0.0029139
eGFRcr	marginal	TIMP4	rs184262	3	11903068	12408912	1138	0.00759332
eGFRcr	marginal	TIMP4	rs2120825	3	11903068	12408912	922	0.00315556
eGFRcys	marginal	LILRB5	rs115503321	19	53999421	54507301	731	0.000514094
eGFRcys	marginal	LILRB5	rs12975366	19	53999421	54507301	790	0.497985
eGFRcys	marginal	LILRB5	rs28411318	19	53999421	54507301	742	0.000548103
eGFRcys	marginal	LILRB5	rs34969264	19	53999421	54507301	777	0.000495595
eGFRcys	marginal	LILRB5	rs372207181	19	53999421	54507301	747	0.00101841
eGFRcys	marginal	LILRB5	rs3843753	19	53999421	54507301	773	0.000849109
eGFRcys	marginal	LILRB5	rs4806715	19	53999421	54507301	763	0.0005163
eGFRcys	marginal	LILRB5	rs76220089	19	53999421	54507301	757	0.00095274
eGFRcr	rs35004449	ITIH3	rs181904306	3	52544768	53059009	227	0.539243
eGFRcr	rs35004449	ITIH3	rs187933377	3	52544768	53059009	242	0.000884583
eGFRcr	rs35004449	ITIH3	rs2535629	3	52544768	53059009	248	0.999983
eGFRcr	rs35004449	ITIH3	rs62255413	3	52544768	53059009	235	0.0010695
eGFRcr	rs35004449	ITIH3	rs9968117	3	52544768	53059009	245	0.00268864
eGFRcr	rs35569457	ITIH3	rs181904306	3	52544768	53059009	248	0.0272776
eGFRcr	rs35569457	ITIH3	rs187933377	3	52544768	53059009	263	0.000865753
eGFRcr	rs35569457	ITIH3	rs2535629	3	52544768	53059009	260	0.0113055
eGFRcr	rs35569457	ITIH3	rs62255413	3	52544768	53059009	252	0.000529859
eGFRcr	rs35569457	ITIH3	rs9968117	3	52544768	53059009	434	0.00878538
eGFRcr	rs1794282	HLA-DQA2	rs111582587	6	32491391	32997198	1267	4.53598e-05
eGFRcr	rs1794282	HLA-DQA2	rs241409	6	32491391	32997198	1261	0.000155663
eGFRcr	rs1794282	HLA-DQA2	rs28724897	6	32491391	32997198	1253	1.31035e-05
eGFRcr	rs1794282	HLA-DQA2	rs35062987	6	32491391	32997198	1508	6.56663e-06
eGFRcr	rs1794282	HLA-DQA2	rs9272014	6	32491391	32997198	1395	2.09614e-06
eGFRcr	rs35486885	HLA-DQA2	rs111582587	6	32491391	32997198	1304	0.000269112
eGFRcr	rs35486885	HLA-DQA2	rs241409	6	32491391	32997198	1298	0.000641171
eGFRcr	rs35486885	HLA-DQA2	rs28724897	6	32491391	32997198	1290	1.07401e-06
eGFRcr	rs35486885	HLA-DQA2	rs35062987	6	32491391	32997198	1545	1.7581e-06
eGFRcr	rs35486885	HLA-DQA2	rs9272014	6	32491391	32997198	1361	1.40978e-06
ACR	marginal	ITIH1	rs1042779	3	52527595	53042068	526	0.709045
ACR	marginal	ITIH1	rs13095705	3	52527595	53042068	464	0.0019605
ACR	marginal	ITIH1	rs192855409	3	52527595	53042068	297	0.00312773
eGFRcys	marginal	ITIH1	rs1042779	3	52527595	53042068	504	0.389521
eGFRcys	marginal	ITIH1	rs13095705	3	52527595	53042068	438	0.000775541
eGFRcys	marginal	ITIH1	rs192855409	3	52527595	53042068	274	0.000912959
eGFRcr	rs35004449	ITIH1	rs1042779	3	52527595	53042068	285	0.999982
eGFRcr	rs35004449	ITIH1	rs13095705	3	52527595	53042068	273	0.541865
eGFRcr	rs35004449	ITIH1	rs192855409	3	52527595	53042068	271	0.00498611
eGFRcr	rs35569457	ITIH1	rs1042779	3	52527595	53042068	274	0.00045322
eGFRcr	rs35569457	ITIH1	rs13095705	3	52527595	53042068	434	0.964825
eGFRcr	rs35569457	ITIH1	rs192855409	3	52527595	53042068	267	0.00445824
eGFRcr	marginal	CTSB	rs1296023	8	11592524	12119533	940	5.27458e-05
eGFRcr	marginal	CTSB	rs1809356	8	11592524	12119533	781	0.0259331
eGFRcr	marginal	CTSB	rs4841602	8	11592524	12119533	823	0.000652412
eGFRcr	marginal	CTSB	rs709821	8	11592524	12119533	874	0.844943
eGFRcr	marginal	CTSB	rs73209014	8	11592524	12119533	787	0.235298
eGFRcr	marginal	CTSB	rs79466855	8	11592524	12119533	768	0.298813
eGFRcr	marginal	CTSB	rs79523920	8	11592524	12119533	768	0.294641
PEX14	marginal	eGFRcr	rs116460699	1	10222288	10880758	1038	0.56559
PEX14	marginal	eGFRcr	rs284316	1	10222288	10880758	984	0.0104748
eGFRcr	marginal	HYAL1	rs112824661	3	50049890	50562381	686	0.195232
eGFRcr	marginal	HYAL1	rs116482870	3	50049890	50562381	657	0.00030733
eGFRcys	marginal	QSOX2	rs10114171	9	135956333	136495812	1313	0.000770539
eGFRcys	marginal	QSOX2	rs10858248	9	135956333	136495812	1243	0.690817
eGFRcys	marginal	QSOX2	rs4842134	9	135956333	136495812	1270	0.0858035
eGFRcr	marginal	A4GALT	rs5758847	22	42442121	42971298	1503	0.000145097
eGFRcr	marginal	A4GALT	rs8138197	22	42442121	42971298	1425	2.03812e-05
eGFRcr	marginal	NOG	marginal	17	56343699	56845611	1001	0.983045
eGFRcr	marginal	DPEP1	rs117090085	16	89363308	89888456	721	3.79579e-06
eGFRcr	marginal	DPEP1	rs34141697	16	89363308	89888456	1117	1.46118e-11
eGFRcr	marginal	DPEP1	rs409170	16	89363308	89888456	1132	1.701e-10
eGFRcr	marginal	DPEP1	rs71396954	16	89363308	89888456	814	0.000146472
eGFRcys	marginal	NEO1	rs12909882	15	72801710	73555205	937	4.25654e-06
eGFRcys	marginal	NEO1	rs13379875	15	72801710	73555205	909	2.97969e-05
eGFRcys	marginal	NEO1	rs2623993	15	72801710	73555205	857	6.09211e-05
eGFRcys	marginal	NEO1	rs8040099	15	72801710	73555205	805	0.000136542
ENTPD6	marginal	eGFRcys	rs148933242	20	24945693	25478075	1413	0.00542211
ENTPD6	marginal	eGFRcys	rs6050446	20	24945693	25478075	1451	0.999002
eGFRcys	marginal	ERAP2	rs1021717	5	96625986	97169703	666	0.00126229
eGFRcys	marginal	ERAP2	rs114227465	5	96625986	97169703	875	0.94687
eGFRcys	marginal	ERAP2	rs12652311	5	96625986	97169703	736	0.00125968
eGFRcys	marginal	ERAP2	rs13186739	5	96625986	97169703	784	0.000347951
eGFRcys	marginal	ERAP2	rs139973212	5	96625986	97169703	651	0.00138959
eGFRcys	marginal	ERAP2	rs2910686	5	96625986	97169703	731	0.993797
eGFRcr	marginal	LGALS7	marginal	19	38520968	39041754	1511	0.971542
eGFRcys	marginal	DLK2	rs2125739	6	43200352	43706632	739	3.50574e-07
eGFRcys	marginal	DLK2	rs2279087	6	43200352	43706632	796	0.981964
eGFRcr	rs79641366	DLK2	rs2125739	6	43200352	43706632	664	1.22661e-14
eGFRcr	rs79641366	DLK2	rs2279087	6	43200352	43706632	646	0.0016564
eGFRcr	rs9333535	DLK2	rs2125739	6	43200352	43706632	447	3.60924e-06
eGFRcr	rs9333535	DLK2	rs2279087	6	43200352	43706632	498	0.00479904
eGFRcr	marginal	CAMP	marginal	3	47973347	48475491	688	0.05367
eGFRcys	marginal	CAMP	marginal	3	47973347	48475491	649	0.0909349
eGFRcys	marginal	LMAN2	marginal	5	177081567	177601668	819	1.28492e-06
LMAN2	marginal	eGFRcr	rs113638576	5	177081567	177601668	525	7.86142e-06
LMAN2	marginal	eGFRcr	rs116402366	5	177081567	177601668	342	2.04421e-05
LMAN2	marginal	eGFRcr	rs3812036	5	177081567	177601668	375	4.80474e-06
eGFRcr	marginal	DNER	rs114710090	2	229107629	229964555	1876	0.00385511
eGFRcr	marginal	DNER	rs35565740	2	229107629	229964555	1945	0.00019911
eGFRcr	marginal	DNER	rs35975053	2	229107629	229964555	2045	0.892665
eGFRcr	marginal	DNER	rs4972908	2	229107629	229964555	1915	0.000247555
eGFRcr	marginal	DNER	rs7562609	2	229107629	229964555	2030	0.000204858
eGFRcr	marginal	IGDCC4	rs11635470	15	65131484	65672947	695	0.000782477
eGFRcr	marginal	IGDCC4	rs144708870	15	65131484	65672947	692	0.00246386
eGFRcr	marginal	IGDCC4	rs191350199	15	65131484	65672947	690	0.0735323
eGFRcr	marginal	IGDCC4	rs72731342	15	65131484	65672947	695	0.0142187
eGFRcr	marginal	IGDCC4	rs72740703	15	65131484	65672947	764	0.00135343
eGFRcr	marginal	IGDCC4	rs76702386	15	65131484	65672947	703	0.000897494
eQTL-Liver-TMEM176A	marginal	ACR	marginal	7	150550403	151055118	1746	0.991116
eGFRcr	marginal	eQTL-Liver-DBNDD1	marginal	16	89754865	90270128	1392	0.0539572
eGFRcys	marginal	eQTL-Liver-DBNDD1	marginal	16	89754865	90270128	1334	0.0590051
eGFRcr	marginal	eQTL-Liver-ARF5	marginal	7	127338386	127841700	1125	0.166711
eGFRcr	marginal	eQTL-tubule-RBM6	marginal	3	49690007	50350045	641	0.0020696
eGFRcr	marginal	eQTL-Kidney-Cortex-RBM6	marginal	3	49690007	50350045	819	0.00139241
eGFRcr	marginal	eQTL-Liver-RBM6	marginal	3	49690007	50350045	863	9.59332e-06
eGFRcr	marginal	eQTL-Whole-Blood-RBM6	marginal	3	49690007	50350045	868	8.14425e-06
eGFRcys	marginal	eQTL-tubule-RBM6	marginal	3	49690007	50350045	640	0.0554702
eGFRcys	marginal	eQTL-Kidney-Cortex-RBM6	marginal	3	49690007	50350045	793	0.0464835
eGFRcys	marginal	eQTL-Liver-RBM6	marginal	3	49690007	50350045	828	0.0534536
eGFRcys	marginal	eQTL-Whole-Blood-RBM6	marginal	3	49690007	50350045	829	0.0562885
eQTL-Liver-PHTF2	marginal	eGFRcr	rs28403091	7	77548792	78207503	1091	0.042958
eQTL-Liver-PHTF2	marginal	eGFRcr	rs62460739	7	77548792	78207503	1042	0.0350207
eQTL-Whole-Blood-FARP2	marginal	eGFRcr	marginal	2	241106285	241744841	1797	0.918897
eGFRcr	marginal	eQTL-Whole-Blood-STAB1	marginal	3	52245338	52774495	875	9.64939e-05
eQTL-Whole-Blood-TSPAN9	marginal	eGFRcr	rs34117451	12	2827355	3536564	1100	0.0370532
eQTL-Whole-Blood-TSPAN9	marginal	eGFRcr	rs677991	12	2827355	3536564	1076	0.0338337
eQTL-Whole-Blood-TSPAN9	marginal	eGFRcr	rs73047065	12	2827355	3536564	1115	0.456929
eQTL-Whole-Blood-TSPAN9	marginal	eGFRcr	rs7953798	12	2827355	3536564	1088	0.0340523
eQTL-tubule-BRCA1	marginal	eGFRcr	marginal	17	42794295	43420245	604	0.600802
BUN	marginal	eQTL-Whole-Blood-YAF2	marginal	12	41907104	42488349	1255	0.787855
eGFRcr	marginal	eQTL-tubule-DPEP1	marginal	16	89363308	89888456	1146	0.00153312
eGFRcys	marginal	eQTL-Whole-Blood-SLC7A9	marginal	19	32580509	33119767	1850	0.011566
eQTL-Liver-SLC7A9	marginal	eGFRcr	rs111590167	19	32580509	33119767	640	0.00425569
eQTL-Liver-SLC7A9	marginal	eGFRcr	rs35709439	19	32580509	33119767	760	6.67891e-05
eQTL-Liver-SLC7A9	marginal	eGFRcr	rs730081	19	32580509	33119767	746	8.46288e-05
eQTL-Whole-Blood-SLC7A9	marginal	eGFRcr	rs111590167	19	32580509	33119767	650	0.00579684
eQTL-Whole-Blood-SLC7A9	marginal	eGFRcr	rs35709439	19	32580509	33119767	770	0.902296
eQTL-Whole-Blood-SLC7A9	marginal	eGFRcr	rs730081	19	32580509	33119767	756	0.00227904
eGFRcr	marginal	eQTL-tubule-CPS1	marginal	2	210227682	210929107	1254	0.0309652
eQTL-Whole-Blood-PLEKHO1	marginal	eGFRcr	rs2794680	1	149899183	150414720	181	0.0657432
eQTL-Whole-Blood-PLEKHO1	marginal	eGFRcr	rs56397877	1	149899183	150414720	410	0.0211465
eQTL-Whole-Blood-RRAGD	marginal	eGFRcr	rs72912510	6	89114636	89662270	757	0.0258487
eQTL-Whole-Blood-RRAGD	marginal	eGFRcr	rs854922	6	89114636	89662270	638	1.53378e-05
eQTL-Whole-Blood-RRAGD	marginal	eGFRcys	rs11963273	6	89114636	89662270	1295	0.00175442
eQTL-Whole-Blood-RRAGD	marginal	eGFRcys	rs854922	6	89114636	89662270	1117	0.000152622
eGFRcys	marginal	eQTL-Whole-Blood-NR1H3	marginal	11	46998300	47519033	866	0.642752
eGFRcys	marginal	eQTL-Liver-BTN3A1	marginal	6	26152237	26665208	1646	0.000648902
eGFRcr	marginal	eQTL-Whole-Blood-BAK1	marginal	6	33322547	33830293	1844	0.412855
eGFRcr	marginal	eQTL-Whole-Blood-ABCF2	marginal	7	150961484	151477205	1384	0.00021206
eQTL-Whole-Blood-ABCF2	marginal	eGFRcys	marginal	7	150961484	151477205	1333	0.833191
eGFRcr	marginal	eQTL-Liver-GAB2	marginal	11	77965293	78668348	1612	0.736293
eGFRcr	marginal	eQTL-Whole-Blood-GAB2	marginal	11	77965293	78668348	1642	0.58675
eGFRcr	marginal	eQTL-tubule-SH3YL1	marginal	2	0	516398	621	0.954531
eGFRcr	marginal	eQTL-Kidney-Cortex-SH3YL1	marginal	2	0	516398	1121	0.965906
eGFRcr	marginal	eQTL-Whole-Blood-SH3YL1	marginal	2	0	516398	1181	0.876481
eQTL-tubule-SH3YL1	marginal	eGFRcys	rs55753056	2	0	516398	607	0.954684
eQTL-tubule-SH3YL1	marginal	eGFRcys	rs62106258	2	0	516398	391	0.000237074
eQTL-Kidney-Cortex-SH3YL1	marginal	eGFRcys	rs55753056	2	0	516398	1007	0.973391
eQTL-Kidney-Cortex-SH3YL1	marginal	eGFRcys	rs62106258	2	0	516398	771	0.0915675
eQTL-Whole-Blood-SH3YL1	marginal	BUN	marginal	2	0	516398	1161	0.949412
eQTL-Whole-Blood-SH3YL1	marginal	eGFRcys	rs55753056	2	0	516398	1032	0.936961
eQTL-Whole-Blood-SH3YL1	marginal	eGFRcys	rs62106258	2	0	516398	796	2.75473e-06
eQTL-Liver-SH3YL1	marginal	eGFRcys	rs55753056	2	0	516398	1029	0.308331
eQTL-Liver-SH3YL1	marginal	eGFRcys	rs62106258	2	0	516398	793	0.0935994
eGFRcr	marginal	eQTL-Whole-Blood-FBXO42	marginal	1	15996840	16602480	1556	0.0676987
eGFRcr	marginal	eQTL-Whole-Blood-PHLPP2	marginal	16	71387835	71974701	1283	0.0622938
eGFRcr	marginal	eQTL-Whole-Blood-WDR37	marginal	10	799538	1382384	1694	0.0259643
eGFRcys	marginal	eQTL-Whole-Blood-WDR37	marginal	10	799538	1382384	1637	0.0259662
eGFRcr	marginal	eQTL-Whole-Blood-LIMA1	marginal	12	49925788	50533546	924	0.490958
eGFRcr	marginal	eQTL-Whole-Blood-SDCCAG8	marginal	1	243006034	243750091	933	0.0238874
eGFRcr	marginal	eQTL-Liver-SDCCAG8	marginal	1	243006034	243750091	887	0.101279
eGFRcys	marginal	eQTL-Whole-Blood-SDCCAG8	marginal	1	243006034	243750091	876	0.979561
eGFRcys	marginal	eQTL-Liver-SDCCAG8	marginal	1	243006034	243750091	839	0.229774
eQTL-Whole-Blood-ITIH4	marginal	eGFRcr	rs11714876	3	52562975	53080739	441	0.152336
eQTL-Whole-Blood-ITIH4	marginal	eGFRcr	rs35004449	3	52562975	53080739	262	0.591394
eQTL-Kidney-Cortex-ITIH4	marginal	eGFRcr	rs11714876	3	52562975	53080739	427	0.0812577
eQTL-Kidney-Cortex-ITIH4	marginal	eGFRcr	rs35004449	3	52562975	53080739	249	0.732642
eGFRcr	marginal	eQTL-Whole-Blood-PIGV	marginal	1	26537472	27048398	661	0.864496
eGFRcr	marginal	eQTL-tubule-PIGV	marginal	1	26537472	27048398	374	0.581856
eGFRcr	marginal	eQTL-tubule-UHRF1BP1	marginal	6	34542015	35133138	896	0.377675
eGFRcr	marginal	eQTL-Liver-UHRF1BP1	marginal	6	34542015	35133138	1452	0.365769
eGFRcr	marginal	eQTL-Whole-Blood-UHRF1BP1	marginal	6	34542015	35133138	1466	0.259916
eGFRcys	marginal	eQTL-tubule-UHRF1BP1	marginal	6	34542015	35133138	899	0.795141
eGFRcys	marginal	eQTL-Kidney-Cortex-UHRF1BP1	marginal	6	34542015	35133138	1390	0.791126
eGFRcys	marginal	eQTL-Liver-UHRF1BP1	marginal	6	34542015	35133138	1416	0.80763
eGFRcys	marginal	eQTL-Whole-Blood-UHRF1BP1	marginal	6	34542015	35133138	1415	0.795681
eGFRcr	marginal	eQTL-Whole-Blood-DIP2B	marginal	12	50254985	50998657	1408	0.370316
eQTL-tubule-THUMPD1	marginal	eGFRcr	rs113298888	16	20452816	20992084	235	0.0174445
eQTL-tubule-THUMPD1	marginal	eGFRcr	rs117608881	16	20452816	20992084	211	0.00522271
eQTL-tubule-THUMPD1	marginal	eGFRcr	rs117745671	16	20452816	20992084	339	0.223538
eQTL-tubule-THUMPD1	marginal	eGFRcr	rs12921541	16	20452816	20992084	213	0.0127861
eGFRcys	marginal	eQTL-Whole-Blood-MYO9A	marginal	15	71572291	72368577	1455	0.397267
BUN	marginal	eQTL-Liver-STOML1	marginal	15	73728926	74244622	1230	0.787853
eQTL-Liver-STOML1	marginal	eGFRcr	rs34004794	15	73728926	74244622	703	0.0691402
eQTL-Liver-STOML1	marginal	eGFRcr	rs74922218	15	73728926	74244622	710	0.0864072
eGFRcys	marginal	eQTL-Liver-ENSG00000067225	marginal	15	71949029	72481822	702	0.301837
eGFRcys	marginal	eQTL-Whole-Blood-ENSG00000067225	marginal	15	71949029	72481822	702	0.406909
eGFRcr	marginal	eQTL-Whole-Blood-PRKCZ	marginal	1	1800411	2435395	1543	0.416828
eGFRcys	marginal	eQTL-Liver-HEATR6	marginal	17	59793194	60328931	502	0.00010508
eGFRcys	marginal	eQTL-Whole-Blood-HEATR6	marginal	17	59793194	60328931	506	2.83659e-24
eGFRcys	marginal	eQTL-Whole-Blood-ATP1B3	marginal	3	141626124	142176549	1781	1.35485e-06
eQTL-Whole-Blood-ATP1B3	marginal	eGFRcr	rs143710547	3	141626124	142176549	331	0.0448218
eQTL-Whole-Blood-ATP1B3	marginal	eGFRcr	rs9857917	3	141626124	142176549	448	0.0120941
eQTL-Liver-ARHGAP10	marginal	eGFRcr	marginal	4	147482063	148322780	1661	0.989979
eQTL-Whole-Blood-ALDH3A2	marginal	eGFRcr	rs55661368	17	19398136	19927598	261	0.0250134
eQTL-Whole-Blood-ALDH3A2	marginal	eGFRcr	rs72840392	17	19398136	19927598	299	0.852882
eQTL-Whole-Blood-ALDH3A2	marginal	eGFRcr	rs76578497	17	19398136	19927598	260	0.0165636
eGFRcr	marginal	eQTL-Whole-Blood-SREBF1	marginal	17	17560399	18087002	877	0.0104251
eGFRcr	marginal	eQTL-Liver-AFF4	marginal	5	132625395	133213634	1222	0.0823819
eGFRcr	marginal	eQTL-Liver-NFATC3	marginal	16	67834751	68479259	963	0.0680442
eQTL-Whole-Blood-GSDMB	marginal	eGFRcr	rs1136201	17	39654595	40169854	536	0.997701
eQTL-Whole-Blood-GSDMB	marginal	eGFRcr	rs55875103	17	39654595	40169854	566	0.0218879
BUN	marginal	eQTL-Liver-PPP2R3A	marginal	3	135715728	136397894	958	0.144972
BUN	marginal	eQTL-Whole-Blood-PPP2R3A	marginal	3	135715728	136397894	982	0.670659
BUN	marginal	eQTL-tubule-PPP2R3A	marginal	3	135715728	136397894	645	0.0880149
eGFRcr	marginal	eQTL-Liver-PPP2R3A	marginal	3	135715728	136397894	985	0.137115
eGFRcr	marginal	eQTL-Whole-Blood-PPP2R3A	marginal	3	135715728	136397894	1012	0.659865
eGFRcr	marginal	eQTL-tubule-PPP2R3A	marginal	3	135715728	136397894	667	0.0903361
eGFRcys	marginal	eQTL-Liver-PPP2R3A	marginal	3	135715728	136397894	933	0.121387
eGFRcys	marginal	eQTL-Whole-Blood-PPP2R3A	marginal	3	135715728	136397894	954	0.640432
eGFRcys	marginal	eQTL-tubule-PPP2R3A	marginal	3	135715728	136397894	668	0.0833581
eQTL-Whole-Blood-DHRS9	marginal	eGFRcr	rs2239602	2	168814789	169346167	565	1.45292e-05
eQTL-Whole-Blood-DHRS9	marginal	eGFRcr	rs35472707	2	168814789	169346167	578	1.07955e-10
eQTL-Whole-Blood-DHRS9	marginal	eGFRcr	rs68155726	2	168814789	169346167	649	0.000308864
eQTL-Whole-Blood-DHRS9	marginal	eGFRcr	rs78991977	2	168814789	169346167	552	2.75396e-08
eQTL-Whole-Blood-DHRS9	marginal	eGFRcr	rs830958	2	168814789	169346167	556	4.13473e-06
eQTL-Whole-Blood-HACD3	marginal	eGFRcr	marginal	15	65280418	65828349	1068	0.956944
eGFRcr	marginal	eQTL-Whole-Blood-VPS9D1	marginal	16	89457134	89970898	1905	0.000169342
eGFRcr	marginal	eQTL-Kidney-Cortex-VPS9D1	marginal	16	89457134	89970898	1752	0.298264
eGFRcr	marginal	eQTL-Whole-Blood-DGKD	marginal	2	233104507	233722104	1634	0.996933
eGFRcr	marginal	eQTL-Kidney-Cortex-NFKB2	marginal	10	102144110	102652524	816	0.155476
eGFRcr	marginal	eQTL-Liver-POLD3	marginal	11	74243851	74919117	1653	0.939449
ACR	marginal	eQTL-Whole-Blood-HOXA9	marginal	7	26912438	27425180	1087	0.00251882
eGFRcr	marginal	eQTL-Liver-CBFA2T2	marginal	20	33240075	33900036	875	0.566677
eGFRcr	marginal	eQTL-Liver-ITCH	marginal	20	34113235	34761393	777	0.0553456
eGFRcr	marginal	eQTL-Whole-Blood-TP53INP2	marginal	20	34454339	34963439	677	0.0243489
eGFRcr	marginal	eQTL-Liver-MYH7B	marginal	20	34725403	35252437	1012	0.239387
eGFRcr	marginal	eQTL-Whole-Blood-MYH7B	marginal	20	34725403	35252437	1017	0.00263028
eGFRcr	marginal	eQTL-Liver-CDC14A	marginal	1	100095001	100770277	1452	0.999438
eGFRcr	marginal	eQTL-Whole-Blood-CDC14A	marginal	1	100095001	100770277	1464	0.92094
eGFRcys	marginal	eQTL-Liver-CDC14A	marginal	1	100095001	100770277	1383	0.999532
eGFRcys	marginal	eQTL-Whole-Blood-CDC14A	marginal	1	100095001	100770277	1391	0.536504
eGFRcr	marginal	eQTL-Whole-Blood-FDFT1	marginal	8	11545573	12089304	2179	0.00066849
eGFRcr	marginal	eQTL-Whole-Blood-NFE2L1	marginal	17	47798329	48311545	1318	0.111719
eQTL-Liver-GCKR	marginal	eGFRcr	rs116443177	2	27246839	27773684	264	0.0125931
eQTL-Liver-GCKR	marginal	eGFRcr	rs1260326	2	27246839	27773684	257	0.145675
eGFRcr	marginal	eQTL-Liver-CPNE3	marginal	8	86264435	86811498	1502	0.890935
eGFRcr	marginal	eQTL-Whole-Blood-MAST2	marginal	1	45536987	46286122	1267	4.94518e-07
eGFRcys	marginal	eQTL-Whole-Blood-MAST2	marginal	1	45536987	46286122	1223	0.0236031
eGFRcr	marginal	eQTL-tubule-B4GALT1	marginal	9	32854082	33417356	1106	0.974311
eGFRcr	marginal	eQTL-Whole-Blood-EDEM2	marginal	20	34865364	35397336	1033	6.00868e-06
eGFRcr	marginal	eQTL-Liver-EDEM2	marginal	20	34865364	35397336	1023	0.354334
eGFRcr	marginal	eQTL-tubule-EDEM2	marginal	20	34865364	35397336	789	0.169095
eGFRcr	marginal	eQTL-Liver-EPB41L1	marginal	20	35841504	36482799	818	0.0561197
eGFRcr	marginal	eQTL-tubule-CPXM1	marginal	20	2544074	3050627	738	0.881306
eGFRcr	marginal	eQTL-Whole-Blood-ENSG00000089022	marginal	12	111592228	112152222	623	0.686783
eQTL-Whole-Blood-ENSG00000089022	marginal	eGFRcys	rs11065979	12	111592228	112152222	512	0.0191009
eQTL-Whole-Blood-ENSG00000089022	marginal	eGFRcys	rs143327384	12	111592228	112152222	247	0.025441
eQTL-Whole-Blood-ENSG00000089022	marginal	eGFRcys	rs148379898	12	111592228	112152222	216	0.015518
eGFRcr	marginal	eQTL-Liver-XYLB	marginal	3	38096760	38671348	1299	0.116264
eGFRcr	marginal	eQTL-tubule-XYLB	marginal	3	38096760	38671348	768	0.345306
eGFRcys	marginal	eQTL-Liver-TMEM14A	marginal	6	52421113	52936588	1530	0.304688
eGFRcr	marginal	eQTL-Whole-Blood-ENSG00000096996	marginal	19	17808995	18348944	1586	0.892585
eGFRcr	marginal	eQTL-Whole-Blood-MTMR3	marginal	22	29633155	30280866	1406	1.83648e-05
eGFRcr	marginal	eQTL-Liver-MTMR3	marginal	22	29633155	30280866	1377	0.0284708
eGFRcr	marginal	eQTL-Liver-TRPC4AP	marginal	20	34752404	35342807	1129	0.0230016
eGFRcr	marginal	eQTL-Whole-Blood-TRPC4AP	rs113338276	20	34752404	35342807	690	7.82174e-09
eGFRcr	marginal	eQTL-Whole-Blood-TRPC4AP	rs143368271	20	34752404	35342807	1083	7.52047e-18
eQTL-Liver-ABHD12	marginal	eGFRcys	rs148933242	20	25044743	25640983	1335	9.69234e-09
eQTL-Liver-ABHD12	marginal	eGFRcys	rs6050446	20	25044743	25640983	1400	2.42797e-10
eGFRcr	marginal	eQTL-Liver-PROCR	marginal	20	34922072	35466240	1068	0.00498095
eGFRcr	marginal	eQTL-tubule-UQCC1	marginal	20	35052566	35662031	824	2.42344e-10
eGFRcr	marginal	eQTL-Whole-Blood-UQCC1	marginal	20	35052566	35662031	1164	2.51748e-11
eGFRcr	marginal	eQTL-Liver-UQCC1	marginal	20	35052566	35662031	1148	0.0784531
eQTL-Whole-Blood-PTK6	marginal	eGFRcr	rs2261092	20	63278001	63787376	1132	0.0454169
eQTL-Whole-Blood-PTK6	marginal	eGFRcr	rs2314639	20	63278001	63787376	1044	0.99399
eGFRcys	marginal	eQTL-Liver-ARFRP1	marginal	20	63448642	63958025	1709	0.19768
eQTL-Liver-ARFRP1	marginal	eGFRcr	rs2261092	20	63448642	63958025	1010	0.0764513
eQTL-Liver-ARFRP1	marginal	eGFRcr	rs2314639	20	63448642	63958025	876	0.0336099
eQTL-Liver-ARFRP1	marginal	eGFRcr	rs73143584	20	63448642	63958025	884	0.0805925
eQTL-Whole-Blood-CST3	marginal	eGFRcys	rs146043327	20	23376706	23888473	686	0.0548652
eQTL-Whole-Blood-CST3	marginal	eGFRcys	rs147988763	20	23376706	23888473	754	0.965373
eQTL-Whole-Blood-CST3	marginal	eGFRcys	rs185101351	20	23376706	23888473	605	0.0588183
eQTL-Whole-Blood-CST3	marginal	eGFRcys	rs34449811	20	23376706	23888473	805	0.0931036
eQTL-Whole-Blood-CST3	marginal	eGFRcys	rs6083125	20	23376706	23888473	596	0.0939466
eQTL-Whole-Blood-CST3	marginal	eGFRcys	rs6138128	20	23376706	23888473	950	0.0938143
eQTL-Whole-Blood-CST3	marginal	eGFRcys	rs8116859	20	23376706	23888473	904	0.967325
eQTL-Whole-Blood-CST3	marginal	eGFRcys	rs8123349	20	23376706	23888473	720	0.0201217
eQTL-tubule-AHCY	marginal	eGFRcr	rs6120642	20	34030268	34561802	175	0.0996889
eQTL-tubule-AHCY	marginal	eGFRcr	rs79078695	20	34030268	34561802	172	0.12732
eGFRcr	marginal	eQTL-Liver-MAP1LC3A	marginal	20	34296854	34810345	618	0.697962
eGFRcr	marginal	eQTL-Whole-Blood-MAP1LC3A	marginal	20	34296854	34810345	620	3.50487e-23
eGFRcr	marginal	eQTL-tubule-PIGU	marginal	20	34310542	34948790	618	0.00797089
eQTL-tubule-APMAP	marginal	eGFRcys	rs6050446	20	24712925	25242751	1296	0.655035
eQTL-tubule-APMAP	marginal	eGFRcys	rs73106798	20	24712925	25242751	1255	0.72614
eQTL-tubule-APMAP	marginal	eGFRcys	rs78984851	20	24712925	25242751	1255	0.694162
eGFRcys	marginal	eQTL-Whole-Blood-CAB39L	marginal	13	49058650	49694064	1507	0.00317809
eGFRcr	marginal	eQTL-Whole-Blood-SLC7A6OS	marginal	16	68034503	68560946	1036	0.405277
eGFRcr	marginal	eQTL-Whole-Blood-SLC7A6	marginal	16	68014516	68551823	1019	0.0080637
eGFRcr	marginal	eQTL-Liver-PLA2G15	marginal	16	67995304	68511058	844	0.831098
eQTL-Whole-Blood-RHBDL1	marginal	eGFRcr	marginal	16	425666	928268	1422	0.867028
eGFRcr	marginal	eQTL-Liver-IQCH	marginal	15	67004786	67752260	1549	0.111629
eGFRcr	marginal	eQTL-Whole-Blood-LACTB	marginal	15	62871833	63392061	1595	0.00859412
eQTL-Whole-Blood-LACTB	marginal	eGFRcys	rs12708477	15	62871833	63392061	1120	0.398112
eQTL-Whole-Blood-LACTB	marginal	eGFRcys	rs2652805	15	62871833	63392061	1321	0.000607544
ACR	marginal	eQTL-Whole-Blood-CSK	marginal	15	74532057	75053198	823	0.0145533
eGFRcr	marginal	eQTL-tubule-AP3B2	marginal	15	82409281	82959914	535	0.284239
eGFRcys	marginal	eQTL-tubule-RPAP1	marginal	15	41267176	41794269	614	0.000128589
eGFRcr	marginal	eQTL-Liver-OIP5	marginal	15	41059273	41582591	1109	0.333308
eGFRcys	marginal	eQTL-Liver-OIP5	marginal	15	41059273	41582591	1088	0.648294
eQTL-Whole-Blood-SLC30A4	marginal	eGFRcr	rs1706799	15	45229606	45772755	520	0.024929
eQTL-Whole-Blood-SLC30A4	marginal	eGFRcr	rs7169818	15	45229606	45772755	413	0.0384995
eQTL-Whole-Blood-SLC30A4	marginal	eGFRcr	rs75225932	15	45229606	45772755	394	0.0691009
eGFRcr	marginal	eQTL-tubule-ERI1	marginal	8	8752147	9366746	1521	0.0105754
eGFRcr	marginal	eQTL-Liver-ERI1	marginal	8	8752147	9366746	2704	0.0198339
eQTL-Liver-PDCD5	marginal	eGFRcr	rs150891947	19	32331190	32837453	633	0.0546406
eQTL-Liver-PDCD5	marginal	eGFRcr	rs35709439	19	32331190	32837453	713	0.214301
eQTL-Liver-PDCD5	marginal	eGFRcr	rs730081	19	32331190	32837453	758	0.0540331
eQTL-Whole-Blood-PDCD5	marginal	eGFRcr	rs150891947	19	32331190	32837453	635	0.0134825
eQTL-Whole-Blood-PDCD5	marginal	eGFRcr	rs35709439	19	32331190	32837453	715	3.37252e-11
eQTL-Whole-Blood-PDCD5	marginal	eGFRcr	rs730081	19	32331190	32837453	760	1.23756e-05
eQTL-tubule-ANKRD27	marginal	eGFRcr	rs150891947	19	32347006	32926597	246	0.00355256
eQTL-tubule-ANKRD27	marginal	eGFRcr	rs35709439	19	32347006	32926597	374	0.217987
eQTL-tubule-ANKRD27	marginal	eGFRcr	rs730081	19	32347006	32926597	349	0.0903705
eQTL-tubule-RPS16	marginal	eGFRcr	marginal	19	39183137	39685949	669	0.0489231
eGFRcr	marginal	eQTL-Whole-Blood-GRB10	marginal	7	50340063	51043462	2346	0.187809
eGFRcys	marginal	eQTL-Whole-Blood-AHR	marginal	7	16666359	17596152	3009	0.992962
eQTL-Liver-TMEM176B	marginal	ACR	marginal	7	150541285	151051360	1787	0.998281
eQTL-Liver-TMEM176B	marginal	eGFRcys	marginal	7	150541285	151051360	1776	0.929905
eQTL-Liver-TMEM176B	marginal	eGFRcr	rs3918226	7	150541285	151051360	726	0.0382487
eQTL-Liver-TMEM176B	marginal	eGFRcr	rs4725958	7	150541285	151051360	754	0.997076
eGFRcr	marginal	eQTL-Whole-Blood-ENSG00000106609	marginal	7	66671225	67208551	1751	0.395977
eGFRcys	marginal	eQTL-Whole-Blood-BCL7B	marginal	7	73286356	73807690	839	0.892862
eGFRcr	marginal	eQTL-Whole-Blood-ENG	marginal	9	127565012	128104756	985	0.798995
ACR	marginal	eQTL-tubule-FBXL20	marginal	17	39002663	39652523	842	0.786107
eQTL-tubule-FBXL20	marginal	eGFRcr	rs12453645	17	39002663	39652523	140	0.224838
eQTL-tubule-FBXL20	marginal	eGFRcr	rs145647629	17	39002663	39652523	138	0.0176062
eQTL-tubule-FBXL20	marginal	eGFRcr	rs4375688	17	39002663	39652523	364	0.367499
eGFRcys	marginal	eQTL-Whole-Blood-CASC3	marginal	17	39890318	40422171	969	0.0873955
eQTL-Whole-Blood-CASC3	marginal	eGFRcr	rs17608925	17	39890318	40422171	544	0.00299152
eQTL-Whole-Blood-CASC3	marginal	eGFRcr	rs35336365	17	39890318	40422171	546	0.00396989
eQTL-Whole-Blood-CASC3	marginal	eGFRcr	rs56374417	17	39890318	40422171	520	0.0798543
eGFRcr	marginal	eQTL-Whole-Blood-RAD51C	marginal	17	58442573	58985611	868	0.824916
eGFRcys	marginal	eQTL-Kidney-Cortex-DHX40	marginal	17	59315558	59858345	745	0.0596479
BUN	marginal	eQTL-tubule-GOSR2	marginal	17	46673075	47225524	665	0.000164636
eGFRcr	marginal	eQTL-Whole-Blood-CBX1	marginal	17	47820052	48351478	1322	0.097404
eGFRcr	marginal	eQTL-Liver-RAI1	marginal	17	17431458	18061453	1141	0.230624
eGFRcr	marginal	eQTL-Whole-Blood-AKAP10	marginal	17	19654302	20228343	1005	9.43565e-05
eGFRcr	marginal	eQTL-Liver-CWH43	marginal	4	48736275	49312081	475	0.0765003
eGFRcr	marginal	eQTL-tubule-CWH43	marginal	4	48736275	49312081	326	0.855431
eGFRcr	marginal	eQTL-tubule-MANBA	marginal	4	102380770	103010994	815	0.00356628
eGFRcr	marginal	eQTL-Whole-Blood-MANBA	marginal	4	102380770	103010994	1342	0.01325
eGFRcys	marginal	eQTL-tubule-MANBA	marginal	4	102380770	103010994	814	0.423369
eGFRcys	marginal	eQTL-Whole-Blood-MANBA	marginal	4	102380770	103010994	1226	0.0130155
eGFRcr	marginal	eQTL-Whole-Blood-FNBP4	marginal	11	47466517	48017443	791	0.775869
eGFRcys	marginal	eQTL-Liver-MYL2	marginal	12	110660819	111170722	667	0.276751
eQTL-Whole-Blood-ALDH2	marginal	eGFRcys	rs143327384	12	111516887	112067532	222	0.00589928
eQTL-Whole-Blood-ALDH2	marginal	eGFRcys	rs653178	12	111516887	112067532	546	0.000708104
eGFRcr	marginal	eQTL-Liver-NAA25	marginal	12	111776689	112358796	617	0.53311
eGFRcr	marginal	eQTL-Whole-Blood-NAA25	marginal	12	111776689	112358796	666	0.585781
eQTL-Liver-NAA25	marginal	eGFRcys	rs11513729	12	111776689	112358796	452	0.020214
eQTL-Liver-NAA25	marginal	eGFRcys	rs141512931	12	111776689	112358796	310	0.0532969
eQTL-Liver-NAA25	marginal	eGFRcys	rs73207624	12	111776689	112358796	280	0.0408295
eQTL-Whole-Blood-NAA25	marginal	eGFRcys	rs11513729	12	111776689	112358796	500	0.00339592
eQTL-Whole-Blood-NAA25	marginal	eGFRcys	rs141512931	12	111776689	112358796	358	0.0247145
eQTL-Whole-Blood-NAA25	marginal	eGFRcys	rs73207624	12	111776689	112358796	328	0.0377672
eQTL-Kidney-Cortex-BTN3A3	marginal	eGFRcr	rs73736567	6	26190472	26703415	844	0.0703857
eQTL-Kidney-Cortex-BTN3A3	marginal	eGFRcr	rs9393715	6	26190472	26703415	1021	0.0772968
eQTL-Whole-Blood-BTN3A3	marginal	eGFRcr	rs73736567	6	26190472	26703415	896	0.0645067
eQTL-Whole-Blood-BTN3A3	marginal	eGFRcr	rs9393715	6	26190472	26703415	1073	0.263167
eQTL-Whole-Blood-DNPH1	marginal	eGFRcr	rs1214755	6	42975629	43479484	653	3.55413e-05
eQTL-Whole-Blood-DNPH1	marginal	eGFRcr	rs79641366	6	42975629	43479484	719	8.76119e-10
eQTL-Whole-Blood-LNPEP	marginal	eGFRcys	marginal	5	96685394	97287513	1904	0.703804
eQTL-Liver-RAD50	marginal	eGFRcr	rs115926813	5	132306019	132896349	489	0.0683746
eQTL-Liver-RAD50	marginal	eGFRcr	rs12163973	5	132306019	132896349	477	0.112302
eQTL-Liver-RAD50	marginal	eGFRcr	rs2106854	5	132306019	132896349	458	0.065992
eGFRcr	marginal	eQTL-Kidney-Cortex-CD86	marginal	3	121805362	122371139	1510	0.225283
eGFRcr	marginal	eQTL-Whole-Blood-CD86	marginal	3	121805362	122371139	1588	0.822984
eGFRcr	marginal	eQTL-tubule-FAM162A	marginal	3	122134176	122662334	1018	0.152989
BUN	marginal	eQTL-Liver-PCCB	marginal	3	136000340	136587896	773	0.153802
eGFRcr	marginal	eQTL-Liver-PCCB	marginal	3	136000340	136587896	812	0.240335
eGFRcys	marginal	eQTL-Whole-Blood-PCCB	marginal	3	136000340	136587896	791	0.0004016
eGFRcys	marginal	eQTL-tubule-PCCB	marginal	3	136000340	136587896	561	0.000675823
eGFRcys	marginal	eQTL-Liver-PCCB	marginal	3	136000340	136587896	759	0.627335
eQTL-tubule-TFDP2	marginal	eGFRcr	rs143710547	3	141694428	142399544	130	0.0992966
eQTL-tubule-TFDP2	marginal	eGFRcr	rs9857917	3	141694428	142399544	242	0.564278
eGFRcys	marginal	eQTL-Whole-Blood-TFDP2	marginal	3	141694428	142399544	1806	0.163545
eQTL-Liver-TFDP2	marginal	eGFRcr	rs143710547	3	141694428	142399544	302	0.0968793
eQTL-Liver-TFDP2	marginal	eGFRcr	rs9857917	3	141694428	142399544	413	1.32636e-06
eQTL-Kidney-Cortex-TFDP2	marginal	eGFRcr	rs143710547	3	141694428	142399544	290	0.0762137
eQTL-Kidney-Cortex-TFDP2	marginal	eGFRcr	rs9857917	3	141694428	142399544	402	0.059928
eQTL-Whole-Blood-TFDP2	marginal	eGFRcr	rs143710547	3	141694428	142399544	318	0.0610686
eQTL-Whole-Blood-TFDP2	marginal	eGFRcr	rs9857917	3	141694428	142399544	429	0.956313
eQTL-Whole-Blood-SCAP	marginal	ACR	marginal	3	47163681	47727126	588	0.0643592
eGFRcr	marginal	eQTL-Whole-Blood-ACVR2B	marginal	3	38203890	38743142	1367	0.790987
ACR	marginal	eQTL-Whole-Blood-SPCS1	marginal	3	52454955	52961148	960	0.464081
eQTL-Whole-Blood-SPCS1	marginal	eGFRcr	rs35004449	3	52454955	52961148	287	0.0246802
eQTL-Whole-Blood-SPCS1	marginal	eGFRcr	rs35569457	3	52454955	52961148	465	0.0260048
eQTL-tubule-NEK4	marginal	eGFRcr	rs35004449	3	52458444	53020946	41	0.0317649
eQTL-tubule-NEK4	marginal	eGFRcr	rs35569457	3	52458444	53020946	230	0.0751548
ACR	marginal	eQTL-Whole-Blood-NRBP1	marginal	2	27177790	27692259	782	0.00100228
ACR	marginal	eQTL-Liver-NRBP1	marginal	2	27177790	27692259	759	0.355484
ACR	marginal	eQTL-tubule-NRBP1	marginal	2	27177790	27692259	477	0.996143
eQTL-Whole-Blood-NRBP1	marginal	eGFRcr	rs116443177	2	27177790	27692259	362	0.0145035
eQTL-Whole-Blood-NRBP1	marginal	eGFRcr	rs1260326	2	27177790	27692259	360	0.367766
BUN	marginal	eQTL-tubule-NRBP1	marginal	2	27177790	27692259	473	0.868491
eGFRcys	marginal	eQTL-tubule-NRBP1	marginal	2	27177790	27692259	485	0.994479
eQTL-Liver-NRBP1	marginal	eGFRcr	rs116443177	2	27177790	27692259	346	0.00959453
eQTL-Liver-NRBP1	marginal	eGFRcr	rs1260326	2	27177790	27692259	344	0.038919
eQTL-tubule-NRBP1	marginal	eGFRcr	rs116443177	2	27177790	27692259	113	0.0794208
eQTL-tubule-NRBP1	marginal	eGFRcr	rs1260326	2	27177790	27692259	119	0.243746
ACR	marginal	eQTL-Whole-Blood-PPM1G	marginal	2	27131195	27659591	833	0.0206291
eQTL-Whole-Blood-PPM1G	marginal	eGFRcr	rs116443177	2	27131195	27659591	388	0.000205554
eQTL-Whole-Blood-PPM1G	marginal	eGFRcr	rs1260326	2	27131195	27659591	390	0.0227138
ACR	marginal	eQTL-Whole-Blood-GGCX	marginal	2	85294720	85811547	1383	0.00103263
BUN	marginal	eQTL-Liver-PLCD4	marginal	2	218357855	218887184	793	0.744084
eGFRcr	marginal	eQTL-Liver-PLCD4	marginal	2	218357855	218887184	820	0.125053
eGFRcys	marginal	eQTL-Liver-PLCD4	marginal	2	218357855	218887184	792	0.483901
eGFRcr	marginal	eQTL-Whole-Blood-IL18R1	marginal	2	102061529	102648775	1908	6.21942e-05
eGFRcr	marginal	eQTL-Liver-IL18R1	marginal	2	102061529	102648775	1906	0.00145918
eGFRcr	marginal	eQTL-Whole-Blood-BIRC6	marginal	2	32107028	32868899	1869	0.622242
eQTL-tubule-MSH6	marginal	BUN	marginal	2	47445530	48060101	889	0.837399
eGFRcr	marginal	eQTL-Whole-Blood-PLEKHA3	marginal	2	178230457	178766463	981	0.930931
eGFRcr	marginal	eQTL-Whole-Blood-ALMS1	marginal	2	73135758	73875166	1430	4.88725e-07
eGFRcr	marginal	eQTL-Liver-ALMS1	marginal	2	73135758	73875166	1382	0.410387
eGFRcys	marginal	eQTL-Whole-Blood-ALMS1	marginal	2	73135758	73875166	1305	1.07773e-06
eGFRcys	marginal	eQTL-Liver-ALMS1	marginal	2	73135758	73875166	1301	0.352561
eGFRcr	marginal	eQTL-Liver-PRDX1	marginal	1	45261036	45773047	873	0.526989
eGFRcr	marginal	eQTL-tubule-PRDX1	marginal	1	45261036	45773047	675	0.871269
eGFRcys	marginal	eQTL-tubule-PRDX1	marginal	1	45261036	45773047	672	0.211152
eGFRcr	marginal	eQTL-Whole-Blood-USP35	marginal	11	77938812	78465232	1329	0.561188
ACR	marginal	eQTL-Whole-Blood-VAMP8	marginal	2	85311562	85832031	1398	0.945768
eGFRcys	marginal	eQTL-Whole-Blood-DCAF4	rs112980291	14	72676332	73209703	1156	0.00139239
eGFRcys	marginal	eQTL-Whole-Blood-DCAF4	rs12587742	14	72676332	73209703	1278	0.577129
eQTL-Liver-DCAF4	marginal	eGFRcr	rs12436610	14	72676332	73209703	899	0.0581023
eQTL-Liver-DCAF4	marginal	eGFRcr	rs17122159	14	72676332	73209703	747	0.476859
eGFRcr	rs12436610	eQTL-Whole-Blood-DCAF4	rs112980291	14	72676332	73209703	904	7.52674e-06
eGFRcr	rs12436610	eQTL-Whole-Blood-DCAF4	rs12587742	14	72676332	73209703	854	0.000365422
eGFRcr	rs17122159	eQTL-Whole-Blood-DCAF4	rs112980291	14	72676332	73209703	717	0.000495646
eGFRcr	rs17122159	eQTL-Whole-Blood-DCAF4	rs12587742	14	72676332	73209703	702	0.997152
eGFRcys	marginal	eQTL-Kidney-Cortex-HOXB1	marginal	17	48278526	48781011	1192	0.131946
eGFRcr	marginal	eQTL-Whole-Blood-TEX14	marginal	17	58306678	58942055	1067	0.17614
eGFRcr	marginal	eQTL-tubule-TRIM6	marginal	11	5346109	5862958	1984	0.965094
eGFRcr	marginal	eQTL-Kidney-Cortex-TRIM6	marginal	11	5346109	5862958	2775	0.949368
eGFRcr	marginal	eQTL-Kidney-Cortex-BCL2L14	marginal	12	11799844	12461084	1972	0.909716
eGFRcys	marginal	eQTL-Kidney-Cortex-BCL2L14	marginal	12	11799844	12461084	1930	0.931769
eQTL-Kidney-Cortex-BCL2L14	marginal	BUN	marginal	12	11799844	12461084	1919	0.900396
eQTL-tubule-FLT3	marginal	eGFRcr	marginal	13	27753274	28350592	1007	0.885248
eQTL-tubule-PLG	marginal	eGFRcr	rs11751605	6	160452238	161003315	309	0.705123
eQTL-tubule-PLG	marginal	eGFRcr	rs117597352	6	160452238	161003315	294	0.00117245
eQTL-tubule-PLG	marginal	eGFRcr	rs62440432	6	160452238	161003315	305	0.130772
eQTL-Liver-SHLD2	marginal	eGFRcr	marginal	10	86844161	87441468	926	0.973638
eGFRcr	marginal	eQTL-Whole-Blood-PRXL2A	marginal	10	80157829	80687115	1733	0.699889
eGFRcr	marginal	eQTL-tubule-PRXL2A	marginal	10	80157829	80687115	1179	0.51014
eGFRcr	marginal	eQTL-Whole-Blood-LRRC39	marginal	1	99898449	100428273	1257	0.00105606
ACR	marginal	eQTL-Kidney-Cortex-WIPF3	marginal	7	29556486	30167066	1796	0.60784
eGFRcr	marginal	eQTL-tubule-NT5C3A	marginal	7	32764113	33312797	1088	0.0833333
eGFRcr	marginal	eQTL-Kidney-Cortex-NT5C3A	marginal	7	32764113	33312797	1506	0.961251
eGFRcr	marginal	eQTL-Kidney-Cortex-EBPL	marginal	13	49410674	49941486	1545	0.000934333
eQTL-Liver-STIL	marginal	ACR	rs1337526	1	47000139	47564147	1194	0.384792
eQTL-Liver-STIL	marginal	ACR	rs17453832	1	47000139	47564147	874	0.0722609
BUN	marginal	eQTL-tubule-DNPEP	marginal	2	219123527	219650022	400	0.000517983
eGFRcys	marginal	eQTL-tubule-DNPEP	marginal	2	219123527	219650022	410	7.28392e-05
eQTL-tubule-DNPEP	marginal	eGFRcr	rs112068790	2	219123527	219650022	161	1.75306e-05
eQTL-tubule-DNPEP	marginal	eGFRcr	rs55760516	2	219123527	219650022	167	0.0175483
eGFRcr	marginal	eQTL-Whole-Blood-STAMBP	marginal	2	73578916	74123659	1171	0.000945506
eGFRcys	marginal	eQTL-Liver-BTN2A2	marginal	6	26133096	26644874	1624	0.147734
eQTL-Liver-BTN2A2	marginal	eGFRcr	rs73736567	6	26133096	26644874	923	0.0545779
eQTL-Liver-BTN2A2	marginal	eGFRcr	rs9393715	6	26133096	26644874	1097	0.234619
eGFRcys	marginal	eQTL-Whole-Blood-SNRPC	marginal	6	34507505	35023857	1197	0.777586
eGFRcys	marginal	eQTL-Liver-SNRPC	marginal	6	34507505	35023857	1197	0.841391
eQTL-Liver-SLC17A3	marginal	eGFRcr	rs115740542	6	25583066	26132286	443	0.054719
eQTL-Liver-SLC17A3	marginal	eGFRcr	rs3799354	6	25583066	26132286	503	0.9226
eQTL-Liver-SLC17A3	marginal	eGFRcr	rs4712972	6	25583066	26132286	593	0.0897253
eQTL-Liver-SLC17A1	marginal	eGFRcr	rs3799354	6	25532897	26082059	543	0.974476
eQTL-Liver-SLC17A1	marginal	eGFRcr	rs4712972	6	25532897	26082059	621	0.187953
eGFRcys	marginal	eQTL-Kidney-Cortex-ABCC10	marginal	6	43177366	43700427	880	0.251628
eQTL-Kidney-Cortex-ABCC10	marginal	eGFRcr	rs79641366	6	43177366	43700427	642	0.0761347
eQTL-Kidney-Cortex-ABCC10	marginal	eGFRcr	rs9333535	6	43177366	43700427	452	0.0913348
eGFRcr	marginal	eQTL-Whole-Blood-OPRL1	marginal	20	63830082	64350643	1138	0.99538
eGFRcys	marginal	eQTL-Liver-SLC2A4RG	marginal	20	63489776	63994050	1636	0.344412
eGFRcys	marginal	eQTL-tubule-SLC2A4RG	marginal	20	63489776	63994050	1004	0.300609
eQTL-Liver-SLC2A4RG	marginal	eGFRcr	rs2261092	20	63489776	63994050	990	0.000572245
eQTL-Liver-SLC2A4RG	marginal	eGFRcr	rs2314639	20	63489776	63994050	856	0.00034079
eQTL-Liver-SLC2A4RG	marginal	eGFRcr	rs73143584	20	63489776	63994050	866	0.0313237
eQTL-tubule-SLC2A4RG	marginal	eGFRcr	rs2261092	20	63489776	63994050	537	0.00199576
eQTL-tubule-SLC2A4RG	marginal	eGFRcr	rs2314639	20	63489776	63994050	417	0.00163392
eQTL-tubule-SLC2A4RG	marginal	eGFRcr	rs73143584	20	63489776	63994050	414	0.134387
eQTL-Liver-PPDPF	marginal	eGFRcr	rs2261092	20	63270765	63772206	1100	0.0657735
eQTL-Liver-PPDPF	marginal	eGFRcr	rs2314639	20	63270765	63772206	1012	0.998004
eQTL-Whole-Blood-PPDPF	marginal	eGFRcr	rs2261092	20	63270765	63772206	1127	0.000470509
eQTL-Whole-Blood-PPDPF	marginal	eGFRcr	rs2314639	20	63270765	63772206	1039	0.998666
eQTL-Kidney-Cortex-PPDPF	marginal	eGFRcr	rs2261092	20	63270765	63772206	1053	0.0803428
eQTL-Kidney-Cortex-PPDPF	marginal	eGFRcr	rs2314639	20	63270765	63772206	965	0.988625
eGFRcr	marginal	eQTL-Liver-PAX8	marginal	2	112965997	113528921	1490	0.00425958
eGFRcys	marginal	eQTL-Liver-PAX8	marginal	2	112965997	113528921	1471	0.773779
eGFRcys	marginal	eQTL-Whole-Blood-PAX8	marginal	2	112965997	113528921	1489	0.725013
eQTL-Liver-PAX8	marginal	BUN	rs11123169	2	112965997	113528921	1345	0.989277
eQTL-Liver-PAX8	marginal	BUN	rs2241975	2	112965997	113528921	1218	0.123739
eQTL-Whole-Blood-PAX8	marginal	BUN	rs11123169	2	112965997	113528921	1367	1.34097e-06
eQTL-Whole-Blood-PAX8	marginal	BUN	rs2241975	2	112965997	113528921	1240	0.000236673
eGFRcys	marginal	eQTL-Whole-Blood-CD93	marginal	20	22829360	23336324	1262	3.71858e-50
eGFRcys	marginal	eQTL-Kidney-Cortex-CD93	marginal	20	22829360	23336324	1220	0.07648
eQTL-Whole-Blood-CD93	marginal	eGFRcys	rs113920370	20	22829360	23336324	269	2.00467e-19
eQTL-Whole-Blood-CD93	marginal	eGFRcys	rs11696919	20	22829360	23336324	298	0.0462262
eQTL-Whole-Blood-CD93	marginal	eGFRcys	rs116990272	20	22829360	23336324	279	0.0475831
eQTL-Whole-Blood-CD93	marginal	eGFRcys	rs117067738	20	22829360	23336324	256	0.0476165
eQTL-Whole-Blood-CD93	marginal	eGFRcys	rs117748404	20	22829360	23336324	263	0.0474582
eQTL-Whole-Blood-CD93	marginal	eGFRcys	rs13039730	20	22829360	23336324	249	0.0476357
eQTL-Whole-Blood-CD93	marginal	eGFRcys	rs141641930	20	22829360	23336324	258	0.00886695
eQTL-Whole-Blood-CD93	marginal	eGFRcys	rs145152754	20	22829360	23336324	299	0.0476059
eQTL-Whole-Blood-CD93	marginal	eGFRcys	rs1572708	20	22829360	23336324	296	0.0474494
eQTL-Whole-Blood-CD93	marginal	eGFRcys	rs6113840	20	22829360	23336324	293	0.0475385
eQTL-Whole-Blood-CD93	marginal	eGFRcys	rs6114046	20	22829360	23336324	265	0.00111363
eQTL-Whole-Blood-CD93	marginal	eGFRcys	rs62208775	20	22829360	23336324	266	0.00325548
eQTL-Whole-Blood-CD93	marginal	eGFRcys	rs75567123	20	22829360	23336324	240	1.44867e-07
eQTL-Whole-Blood-CD93	marginal	eGFRcys	rs978411	20	22829360	23336324	237	0.0476665
eQTL-Kidney-Cortex-CD93	marginal	eGFRcys	rs113920370	20	22829360	23336324	245	0.0853004
eQTL-Kidney-Cortex-CD93	marginal	eGFRcys	rs11696919	20	22829360	23336324	273	0.0852065
eQTL-Kidney-Cortex-CD93	marginal	eGFRcys	rs116990272	20	22829360	23336324	255	0.0852751
eQTL-Kidney-Cortex-CD93	marginal	eGFRcys	rs117067738	20	22829360	23336324	232	0.0854153
eQTL-Kidney-Cortex-CD93	marginal	eGFRcys	rs117748404	20	22829360	23336324	239	0.0852936
eQTL-Kidney-Cortex-CD93	marginal	eGFRcys	rs13039730	20	22829360	23336324	225	0.0854884
eQTL-Kidney-Cortex-CD93	marginal	eGFRcys	rs141641930	20	22829360	23336324	232	0.0853881
eQTL-Kidney-Cortex-CD93	marginal	eGFRcys	rs145152754	20	22829360	23336324	273	0.0852262
eQTL-Kidney-Cortex-CD93	marginal	eGFRcys	rs1572708	20	22829360	23336324	264	0.0852462
eQTL-Kidney-Cortex-CD93	marginal	eGFRcys	rs6113840	20	22829360	23336324	269	0.0851978
eQTL-Kidney-Cortex-CD93	marginal	eGFRcys	rs6114046	20	22829360	23336324	241	0.0693117
eQTL-Kidney-Cortex-CD93	marginal	eGFRcys	rs62208775	20	22829360	23336324	242	0.0852818
eQTL-Kidney-Cortex-CD93	marginal	eGFRcys	rs75567123	20	22829360	23336324	215	0.0855265
eQTL-Kidney-Cortex-CD93	marginal	eGFRcys	rs978411	20	22829360	23336324	212	0.0855372
eGFRcys	marginal	eQTL-Whole-Blood-GZF1	marginal	20	23112182	23623062	1540	0.0134257
eQTL-Whole-Blood-GZF1	marginal	eGFRcys	rs113221070	20	23112182	23623062	325	0.0317097
eQTL-Whole-Blood-GZF1	marginal	eGFRcys	rs115115847	20	23112182	23623062	410	0.227803
eQTL-Whole-Blood-GZF1	marginal	eGFRcys	rs11697175	20	23112182	23623062	325	0.0272592
eQTL-Whole-Blood-GZF1	marginal	eGFRcys	rs1884862	20	23112182	23623062	529	0.0126458
eQTL-Whole-Blood-GZF1	marginal	eGFRcys	rs55727610	20	23112182	23623062	332	0.0176107
eQTL-Whole-Blood-GZF1	marginal	eGFRcys	rs55980210	20	23112182	23623062	324	0.0309444
eQTL-Whole-Blood-GZF1	marginal	eGFRcys	rs6083125	20	23112182	23623062	396	0.0356883
eQTL-Whole-Blood-GZF1	marginal	eGFRcys	rs6137853	20	23112182	23623062	334	0.0325255
eQTL-Whole-Blood-GZF1	marginal	eGFRcys	rs77697231	20	23112182	23623062	326	0.0289397
eQTL-Whole-Blood-GZF1	marginal	eGFRcys	rs78381442	20	23112182	23623062	325	0.134521
eQTL-Whole-Blood-GZF1	marginal	eGFRcys	rs78916169	20	23112182	23623062	328	0.0258892
eQTL-Whole-Blood-GZF1	marginal	eGFRcys	rs8116859	20	23112182	23623062	380	0.0147168
eQTL-Whole-Blood-GZF1	marginal	eGFRcys	rs844919	20	23112182	23623062	353	0.034944
eGFRcr	marginal	eQTL-Liver-ITPA	marginal	20	2958868	3473870	1463	0.634595
eQTL-Kidney-Cortex-ZNF436	marginal	eGFRcr	rs644749	1	23109448	23619836	524	0.266317
eQTL-Kidney-Cortex-ZNF436	marginal	eGFRcr	rs664755	1	23109448	23619836	507	0.408795
eQTL-Liver-ZNF436	marginal	eGFRcr	rs644749	1	23109448	23619836	540	0.464661
eQTL-Liver-ZNF436	marginal	eGFRcr	rs664755	1	23109448	23619836	524	0.989154
eQTL-tubule-ZNF436	marginal	eGFRcr	rs644749	1	23109448	23619836	326	0.264294
eQTL-tubule-ZNF436	marginal	eGFRcr	rs664755	1	23109448	23619836	313	0.134183
eGFRcr	marginal	eQTL-Whole-Blood-MMP24	marginal	20	34976690	35526998	1096	0.00292104
eGFRcr	marginal	eQTL-Whole-Blood-MMP24OS	marginal	20	34951745	35528131	1151	5.00543e-10
eGFRcr	marginal	eQTL-Whole-Blood-ENSG00000126522	marginal	7	65825798	66343558	1045	0.0204884
eGFRcr	marginal	eQTL-Whole-Blood-TRAP1	marginal	16	3401639	3967553	1283	0.63539
eGFRcr	marginal	eQTL-Kidney-Cortex-TRAP1	marginal	16	3401639	3967553	1156	0.194173
eGFRcr	marginal	eQTL-Whole-Blood-ENSG00000126698	marginal	1	27949456	28483029	1126	0.84074
eGFRcr	marginal	eQTL-Whole-Blood-VIL1	marginal	2	218169092	218703295	909	0.0295252
eGFRcys	marginal	eQTL-Whole-Blood-VIL1	marginal	2	218169092	218703295	873	0.0230906
eGFRcys	marginal	eQTL-tubule-VIL1	marginal	2	218169092	218703295	497	0.969802
eQTL-Liver-PTPN12	marginal	eGFRcr	rs28403091	7	77287295	77890069	963	0.912336
eQTL-Liver-PTPN12	marginal	eGFRcr	rs62460739	7	77287295	77890069	900	0.149189
eQTL-Whole-Blood-PTPN12	marginal	eGFRcr	rs28403091	7	77287295	77890069	999	0.854825
eQTL-Whole-Blood-PTPN12	marginal	eGFRcr	rs62460739	7	77287295	77890069	936	0.354046
eGFRcr	marginal	eQTL-Whole-Blood-POR	marginal	7	75649200	76236855	1630	0.995836
eQTL-Whole-Blood-ADORA2A	marginal	ACR	marginal	22	24167879	24692357	882	0.841207
eGFRcr	marginal	eQTL-tubule-BAIAP2L2	marginal	22	37834900	38360684	589	0.00111662
eGFRcr	marginal	eQTL-Kidney-Cortex-BAIAP2L2	marginal	22	37834900	38360684	958	0.0175859
eQTL-Whole-Blood-MTX2	marginal	eGFRcr	rs10930735	2	176019395	176588025	611	0.129396
eQTL-Whole-Blood-MTX2	marginal	eGFRcr	rs16863549	2	176019395	176588025	588	0.043546
eQTL-Whole-Blood-MTX2	marginal	eGFRcr	rs187355703	2	176019395	176588025	638	0.0546085
eQTL-Whole-Blood-MTX2	marginal	eGFRcys	rs187355703	2	176019395	176588025	1137	0.0335779
eQTL-Whole-Blood-MTX2	marginal	eGFRcys	rs863678	2	176019395	176588025	1173	0.247869
eGFRcr	marginal	eQTL-tubule-CHAC1	marginal	15	40702962	41206512	553	0.559055
eGFRcr	marginal	eQTL-tubule-KIF1C	marginal	17	4747950	5278401	852	0.436528
eGFRcr	marginal	eQTL-Whole-Blood-MAU2	marginal	19	19070829	19608754	1016	0.848142
eGFRcys	marginal	eQTL-Whole-Blood-MAU2	marginal	19	19070829	19608754	963	0.775254
eGFRcr	marginal	eQTL-Liver-NECTIN2	marginal	19	44596175	45139223	1451	7.58626e-07
eQTL-Whole-Blood-IQCN	marginal	eGFRcr	rs11670056	19	18007097	18524509	620	0.00266546
eQTL-Whole-Blood-IQCN	marginal	eGFRcr	rs845328	19	18007097	18524509	616	0.994625
eGFRcr	marginal	eQTL-Whole-Blood-TRPM4	marginal	19	48907741	49461836	1441	0.00187855
eGFRcys	marginal	eQTL-tubule-ZBTB46	marginal	20	63493666	64082038	1102	0.284322
eQTL-tubule-ZBTB46	marginal	eGFRcr	rs2261092	20	63493666	64082038	607	0.118289
eQTL-tubule-ZBTB46	marginal	eGFRcr	rs2314639	20	63493666	64082038	487	0.076428
eQTL-tubule-ZBTB46	marginal	eGFRcr	rs73143584	20	63493666	64082038	484	0.0114249
eGFRcr	marginal	eQTL-tubule-ATP5IF1	marginal	1	27986109	28496906	624	0.908965
eGFRcr	marginal	eQTL-Whole-Blood-ATP5IF1	marginal	1	27986109	28496906	1083	0.984799
eGFRcr	marginal	eQTL-tubule-CHMP1A	marginal	16	89394435	89907721	1158	0.910521
ACR	marginal	eQTL-tubule-PDLIM4	marginal	5	132007696	132523454	761	0.670039
ACR	marginal	eQTL-Whole-Blood-PDLIM4	marginal	5	132007696	132523454	1122	0.18888
eQTL-tubule-PDLIM4	marginal	eGFRcr	rs115926813	5	132007696	132523454	221	0.0181085
eQTL-tubule-PDLIM4	marginal	eGFRcr	rs2106854	5	132007696	132523454	190	0.0781244
eQTL-Whole-Blood-PDLIM4	marginal	eGFRcr	rs115926813	5	132007696	132523454	473	0.0980488
eQTL-Whole-Blood-PDLIM4	marginal	eGFRcr	rs2106854	5	132007696	132523454	421	0.0540612
eQTL-Whole-Blood-KIF3A	marginal	eGFRcr	rs115926813	5	132442628	132987638	351	0.00212304
eQTL-Whole-Blood-KIF3A	marginal	eGFRcr	rs57550938	5	132442628	132987638	451	0.00165807
eQTL-Whole-Blood-KIF3A	marginal	eGFRcr	rs6874639	5	132442628	132987638	350	0.00201744
eQTL-Whole-Blood-FAAP24	marginal	eGFRcr	rs111590167	19	32722209	33228222	579	3.14202e-07
eQTL-Whole-Blood-FAAP24	marginal	eGFRcr	rs2043291	19	32722209	33228222	705	2.75246e-06
eQTL-Whole-Blood-FAAP24	marginal	eGFRcr	rs508455	19	32722209	33228222	669	4.53117e-27
eQTL-Kidney-Cortex-FAAP24	marginal	eGFRcr	rs111590167	19	32722209	33228222	530	0.0884825
eQTL-Kidney-Cortex-FAAP24	marginal	eGFRcr	rs2043291	19	32722209	33228222	653	0.0714579
eQTL-Kidney-Cortex-FAAP24	marginal	eGFRcr	rs508455	19	32722209	33228222	622	0.0746835
eGFRcr	marginal	eQTL-Liver-PRMT7	marginal	16	68060974	68608563	1044	2.86226e-08
eGFRcys	marginal	eQTL-Whole-Blood-NXT1	marginal	20	23100791	23604771	1521	0.00727734
eQTL-Whole-Blood-NXT1	marginal	eGFRcys	rs113221070	20	23100791	23604771	352	0.0640376
eQTL-Whole-Blood-NXT1	marginal	eGFRcys	rs115115847	20	23100791	23604771	433	0.0365885
eQTL-Whole-Blood-NXT1	marginal	eGFRcys	rs11697175	20	23100791	23604771	353	0.0237166
eQTL-Whole-Blood-NXT1	marginal	eGFRcys	rs12480014	20	23100791	23604771	373	0.019987
eQTL-Whole-Blood-NXT1	marginal	eGFRcys	rs1884862	20	23100791	23604771	549	0.0202984
eQTL-Whole-Blood-NXT1	marginal	eGFRcys	rs55727610	20	23100791	23604771	355	0.129247
eQTL-Whole-Blood-NXT1	marginal	eGFRcys	rs6048925	20	23100791	23604771	376	0.0148707
eQTL-Whole-Blood-NXT1	marginal	eGFRcys	rs6083125	20	23100791	23604771	420	0.0370647
eQTL-Whole-Blood-NXT1	marginal	eGFRcys	rs6137853	20	23100791	23604771	361	0.0302552
eQTL-Whole-Blood-NXT1	marginal	eGFRcys	rs77697231	20	23100791	23604771	353	0.0682912
eQTL-Whole-Blood-NXT1	marginal	eGFRcys	rs78381442	20	23100791	23604771	347	0.0893115
eQTL-Whole-Blood-NXT1	marginal	eGFRcys	rs78916169	20	23100791	23604771	353	0.0260816
eGFRcr	marginal	eQTL-tubule-MMACHC	marginal	1	45250300	45763382	674	0.747889
eGFRcr	marginal	eQTL-Liver-LPIN3	marginal	20	41090920	41610582	989	0.28187
eGFRcr	marginal	eQTL-tubule-CASP9	marginal	1	15240832	15776534	972	0.950639
eGFRcr	marginal	eQTL-Kidney-Cortex-CASP9	marginal	1	15240832	15776534	1491	0.0440747
eGFRcr	marginal	eQTL-Liver-CASP9	marginal	1	15240832	15776534	1531	0.000345652
eGFRcr	marginal	eQTL-Whole-Blood-CASP9	marginal	1	15240832	15776534	1554	0.3955
eGFRcys	marginal	eQTL-tubule-CASP9	marginal	1	15240832	15776534	967	0.946923
eQTL-Whole-Blood-AGAP3	marginal	eGFRcr	rs3918226	7	150835831	151394436	785	0.00591889
eQTL-Whole-Blood-AGAP3	marginal	eGFRcr	rs4725958	7	150835831	151394436	811	0.221086
eGFRcr	marginal	eQTL-Liver-DYDC2	marginal	10	80094745	80618073	1826	0.954359
eQTL-Liver-DYDC2	marginal	eGFRcys	marginal	10	80094745	80618073	1779	0.616242
eGFRcr	marginal	eQTL-Whole-Blood-CDK7	marginal	5	68984795	69527430	1150	0.0168008
eQTL-Liver-PSRC1	marginal	eGFRcr	rs1009437	1	109029556	109533186	573	0.213857
eQTL-Liver-PSRC1	marginal	eGFRcr	rs1149175	1	109029556	109533186	554	0.138062
eQTL-Liver-PSRC1	marginal	eGFRcr	rs660240	1	109029556	109533186	605	0.937697
eQTL-Whole-Blood-PSRC1	marginal	eGFRcr	rs1009437	1	109029556	109533186	581	0.0547272
eQTL-Whole-Blood-PSRC1	marginal	eGFRcr	rs1149175	1	109029556	109533186	567	0.0272368
eQTL-Whole-Blood-PSRC1	marginal	eGFRcr	rs660240	1	109029556	109533186	613	0.987334
eQTL-tubule-PSRC1	marginal	eGFRcr	rs1009437	1	109029556	109533186	283	0.0809036
eQTL-tubule-PSRC1	marginal	eGFRcr	rs1149175	1	109029556	109533186	279	0.0796103
eQTL-tubule-PSRC1	marginal	eGFRcr	rs660240	1	109029556	109533186	296	0.378161
eQTL-Liver-SORT1	marginal	eGFRcr	rs1009437	1	109059568	109647918	623	0.192979
eQTL-Liver-SORT1	marginal	eGFRcr	rs1149175	1	109059568	109647918	599	0.164555
eQTL-Liver-SORT1	marginal	eGFRcr	rs660240	1	109059568	109647918	648	0.946678
eQTL-tubule-SORT1	marginal	eGFRcr	rs1009437	1	109059568	109647918	298	0.150784
eQTL-tubule-SORT1	marginal	eGFRcr	rs1149175	1	109059568	109647918	292	0.869459
eQTL-tubule-SORT1	marginal	eGFRcr	rs660240	1	109059568	109647918	308	0.113866
BUN	marginal	eQTL-Whole-Blood-PPHLN1	marginal	12	41988447	42709715	1860	0.00152737
eGFRcys	marginal	eQTL-Whole-Blood-DDB2	marginal	11	46964465	47489240	876	0.659253
eGFRcys	marginal	eQTL-tubule-DDB2	marginal	11	46964465	47489240	632	0.385557
eGFRcr	marginal	eQTL-tubule-DDB2	marginal	11	46964465	47489240	636	0.020845
eGFRcys	marginal	eQTL-tubule-ACP2	marginal	11	46989302	47498840	621	0.442885
eGFRcys	marginal	eQTL-Whole-Blood-ACP2	marginal	11	46989302	47498840	854	0.292062
eGFRcys	marginal	eQTL-Liver-ACP2	marginal	11	46989302	47498840	841	0.919321
eGFRcys	marginal	eQTL-Liver-TMEM60	marginal	7	77543728	78048434	1251	0.000982385
eGFRcys	marginal	eQTL-Whole-Blood-TMEM60	marginal	7	77543728	78048434	1292	1.03722e-05
eQTL-Liver-TMEM60	marginal	ACR	marginal	7	77543728	78048434	1281	0.933867
eQTL-Liver-TMEM60	marginal	eGFRcr	rs28403091	7	77543728	78048434	728	0.86393
eQTL-Liver-TMEM60	marginal	eGFRcr	rs62460739	7	77543728	78048434	676	0.116201
eQTL-Whole-Blood-TMEM60	marginal	eGFRcr	rs28403091	7	77543728	78048434	776	0.974148
eQTL-Whole-Blood-TMEM60	marginal	eGFRcr	rs62460739	7	77543728	78048434	724	0.0163505
eGFRcr	marginal	eQTL-Kidney-Cortex-CCT7	marginal	2	72983420	73503021	1010	0.0944186
eGFRcr	marginal	eQTL-Whole-Blood-LAMC1	marginal	1	182773420	183395592	1552	0.977957
eGFRcr	marginal	eQTL-Liver-USP37	marginal	2	218200251	218818351	1104	0.19109
eGFRcr	marginal	eQTL-Whole-Blood-USP37	marginal	2	218200251	218818351	1105	0.180511
eGFRcys	marginal	eQTL-Liver-USP37	marginal	2	218200251	218818351	1062	0.4947
eGFRcys	marginal	eQTL-Whole-Blood-USP37	marginal	2	218200251	218818351	1060	0.54619
BUN	marginal	eQTL-Whole-Blood-CYP27A1	marginal	2	218531749	219065293	733	0.45716
eGFRcys	marginal	eQTL-Whole-Blood-CYP27A1	marginal	2	218531749	219065293	735	0.000278661
eGFRcys	marginal	eQTL-Liver-CYP27A1	marginal	2	218531749	219065293	744	0.0156704
eGFRcr	marginal	eQTL-Liver-ARMC9	marginal	2	230948546	231624837	1891	0.811061
eGFRcys	marginal	eQTL-Whole-Blood-TMEM127	marginal	2	95998516	96515994	456	0.977411
eGFRcr	marginal	eQTL-Whole-Blood-BLK	marginal	8	11236894	11814599	2301	0.77562
eQTL-tubule-VARS2	marginal	eGFRcr	rs3094128	6	30658242	31176459	862	0.617053
eQTL-tubule-VARS2	marginal	eGFRcr	rs41273021	6	30658242	31176459	804	0.156313
eQTL-tubule-VARS2	marginal	eGFRcys	rs116763020	6	30658242	31176459	156	0.0562345
eQTL-tubule-VARS2	marginal	eGFRcys	rs3094222	6	30658242	31176459	177	0.36091
eQTL-Liver-VARS2	marginal	eGFRcr	rs3094128	6	30658242	31176459	2092	0.824966
eQTL-Liver-VARS2	marginal	eGFRcr	rs41273021	6	30658242	31176459	1910	0.400924
eQTL-Whole-Blood-VARS2	marginal	eGFRcr	rs3094128	6	30658242	31176459	2063	6.58838e-10
eQTL-Whole-Blood-VARS2	marginal	eGFRcr	rs41273021	6	30658242	31176459	1881	1.50565e-09
ACR	marginal	eQTL-Whole-Blood-NUMA1	marginal	11	71752864	72330693	1471	0.964254
eGFRcr	marginal	eQTL-tubule-NARS2	marginal	11	78185968	78824874	770	0.71786
eGFRcr	marginal	eQTL-Whole-Blood-NARS2	marginal	11	78185968	78824874	1217	0.821657
eGFRcr	marginal	eQTL-tubule-NDUFAF1	marginal	15	41137353	41652519	824	1.02179e-14
eGFRcr	marginal	eQTL-Kidney-Cortex-NDUFAF1	marginal	15	41137353	41652519	1063	0.313172
eGFRcys	marginal	eQTL-tubule-NDUFAF1	marginal	15	41137353	41652519	827	0.781228
eGFRcys	marginal	eQTL-Liver-NDUFAF1	marginal	15	41137353	41652519	1138	0.613493
[truncated: 1,414 more rows]

## Sheet: Tab. S3
Table S3: PWAS of eGFRcr, eGFRcys, BUN and ACR for all SOMAmers with imputation models.
[truncated: 5,315 more rows]

[truncated: 3 more sheets: Tab. S4, Tab. S5, Tab. S6]
